# Supplementary material for: The role of interleukin-10 receptor alpha (IL10Rα) in Mycobacterium avium subsp. paratuberculosis infection of a mammary epithelial cell line
Source: BMC Genom Data. 2024 Jun 12;25:58. doi: 10.1186/s12863-024-01234-w (PMC11167801; doi:10.1186/s12863-024-01234-w)
Supplement: Supplementary file 1 — Supplementary Material 1 [file 12863_2024_1234_MOESM1_ESM.xlsx]

## Sheet: Table S1
Table S1: Differentially expressed genes identified from the contrast of wildtype MAC-T cells (WT) vs. the wildtype MAC-T cells infected with Mycobacterium avium subsp. Paratuberculosis (WT-MAP)
Gene	Ensembl ID	Chromosome	Start	End	Fold change	p-value	FDR p-value correction
ARSH	ENSBTAG00000047161	X	138618425	138639472	-2.41955	< 2.76E-230	< 1.32E-228
GK	ENSBTAG00000008124	X	112861217	112935556	-3.31058	< 2.76E-230	< 1.32E-228
ALDH3B1	ENSBTAG00000013093	29	45537446	45557692	-2.13191	< 2.76E-230	< 1.32E-228
CPT1A	ENSBTAG00000021999	29	46164783	46225440	-3.11909	< 2.76E-230	< 1.32E-228
gene:ENSBTAG00000017946	ENSBTAG00000017946	28	41590578	41593267	-9.80282	< 2.76E-230	< 1.32E-228
DLC1	ENSBTAG00000015541	27	23395826	23916949	-3.20914	< 2.76E-230	< 1.32E-228
gene:ENSBTAG00000052579	ENSBTAG00000052579	27	6023983	6025923	-5.64081	< 2.76E-230	< 1.32E-228
VGF	ENSBTAG00000009868	25	35574907	35576764	-2.39483	< 2.76E-230	< 1.32E-228
ENPP5	ENSBTAG00000015829	23	19405348	19415720	-3.05646	< 2.76E-230	< 1.32E-228
FOXQ1	ENSBTAG00000052132	23	51756897	51758052	-2.59929	< 2.76E-230	< 1.32E-228
H2AC6	ENSBTAG00000039657	23	31818804	31828988	-2.04401	< 2.76E-230	< 1.32E-228
RNF39	ENSBTAG00000052499	23	28904288	28908861	-2.31415	< 2.76E-230	< 1.32E-228
SYNPR	ENSBTAG00000000265	22	37781490	38082210	-3.09958	< 2.76E-230	< 1.32E-228
AKAP6	ENSBTAG00000017719	21	42714750	43212928	-2.14919	< 2.76E-230	< 1.32E-228
ATP10A	ENSBTAG00000027081	21	2758171	2940408	-2.42848	< 2.76E-230	< 1.32E-228
SYNM	ENSBTAG00000011752	21	7581548	7606637	-2.36115	< 2.76E-230	< 1.32E-228
ENC1	ENSBTAG00000026369	20	6918476	6930788	-2.30547	< 2.76E-230	< 1.32E-228
FST	ENSBTAG00000003329	20	25580149	25586931	-2.79149	< 2.76E-230	< 1.32E-228
ARL4D	ENSBTAG00000016847	19	43342401	43344318	-2.30184	< 2.76E-230	< 1.32E-228
ENO3	ENSBTAG00000005534	19	26437552	26447840	-2.05128	< 2.76E-230	< 1.32E-228
FADS6	ENSBTAG00000017242	19	56520576	56536561	-2.18663	< 2.76E-230	< 1.32E-228
DMKN	ENSBTAG00000015912	18	46166500	46178470	-2.52459	< 2.76E-230	< 1.32E-228
PLLP	ENSBTAG00000011700	18	25260163	25290238	-2.29839	< 2.76E-230	< 1.32E-228
PPP1R15A	ENSBTAG00000001294	18	55473996	55477628	-2.35374	< 2.76E-230	< 1.32E-228
SLC7A11	ENSBTAG00000034075	17	19415526	19485045	-2.06732	< 2.76E-230	< 1.32E-228
ATF3	ENSBTAG00000008545	16	70924510	70937490	-2.7163	< 2.76E-230	< 1.32E-228
KIAA0040	ENSBTAG00000017691	16	56399983	56400286	-2.09454	< 2.76E-230	< 1.32E-228
PTGS2	ENSBTAG00000014127	16	67728005	67735629	-5.39645	< 2.76E-230	< 1.32E-228
SLC19A2	ENSBTAG00000020266	16	37095530	37128086	-2.03441	< 2.76E-230	< 1.32E-228
CRYAB	ENSBTAG00000000434	15	22242325	22246349	-4.72207	< 2.76E-230	< 1.32E-228
COL14A1	ENSBTAG00000013369	14	81512829	81729606	-2.35317	< 2.76E-230	< 1.32E-228
HEY1	ENSBTAG00000015717	14	42969171	42972066	-2.02119	< 2.76E-230	< 1.32E-228
PARD6B	ENSBTAG00000021601	13	78706957	78721688	-2.71172	< 2.76E-230	< 1.32E-228
RALGAPA2	ENSBTAG00000014178	13	39901566	40188462	-2.65519	< 2.76E-230	< 1.32E-228
EFNB2	ENSBTAG00000016991	12	82241703	82289618	-5.82003	< 2.76E-230	< 1.32E-228
UCHL3	ENSBTAG00000008024	12	50598781	50648820	-2.30893	< 2.76E-230	< 1.32E-228
MAPRE3	ENSBTAG00000008884	11	72609653	72665036	-2.45954	< 2.76E-230	< 1.32E-228
C10H15orf48	ENSBTAG00000004558	10	64962586	65019546	-2.60079	< 2.76E-230	< 1.32E-228
F2RL2	ENSBTAG00000000898	10	7846835	7854604	-2.18884	< 2.76E-230	< 1.32E-228
gene:ENSBTAG00000037452	ENSBTAG00000037452	10	26644522	26648616	-2.09362	< 2.76E-230	< 1.32E-228
TMEM229B	ENSBTAG00000012900	10	79345987	79359617	-3.46417	< 2.76E-230	< 1.32E-228
PLAGL1	ENSBTAG00000026523	9	81363244	81407582	-2.0495	< 2.76E-230	< 1.32E-228
TNFAIP3	ENSBTAG00000000436	9	75740933	75756753	-2.16701	< 2.76E-230	< 1.32E-228
TPD52L1	ENSBTAG00000003336	9	25985763	26078941	-2.06337	< 2.76E-230	< 1.32E-228
ABHD17B	ENSBTAG00000006816	8	48108614	48157205	-2.0737	< 2.76E-230	< 1.32E-228
PLIN2	ENSBTAG00000005718	8	25117061	25131177	-2.38536	< 2.76E-230	< 1.32E-228
TNFSF15	ENSBTAG00000018069	8	103968195	103988784	-3.36373	< 2.76E-230	< 1.32E-228
CIST1	ENSBTAG00000033886	7	4940146	4984507	-2.21713	< 2.76E-230	< 1.32E-228
HBEGF	ENSBTAG00000021766	7	51533599	51544783	-2.60553	< 2.76E-230	< 1.32E-228
MARCHF3	ENSBTAG00000006797	7	26947767	27104258	-2.12527	< 2.76E-230	< 1.32E-228
SLC23A1	ENSBTAG00000010798	7	50647651	50660051	-2.03369	< 2.76E-230	< 1.32E-228
SPINK5	ENSBTAG00000019140	7	59323452	59399497	-4.30618	< 2.76E-230	< 1.32E-228
EPGN	ENSBTAG00000004052	6	89244963	89251433	-2.38327	< 2.76E-230	< 1.32E-228
LRRC66	ENSBTAG00000014599	6	67852540	67875658	-2.63725	< 2.76E-230	< 1.32E-228
BPIFC	ENSBTAG00000011071	5	71042372	71086800	-2.00205	< 2.76E-230	< 1.32E-228
KRT75	ENSBTAG00000016121	5	27456254	27467771	-3.16677	< 2.76E-230	< 1.32E-228
KRT80	ENSBTAG00000007204	5	27732716	27757234	-4.05831	< 2.76E-230	< 1.32E-228
MAFF	ENSBTAG00000021435	5	109963620	109972823	-2.16971	< 2.76E-230	< 1.32E-228
TXNRD1	ENSBTAG00000013912	5	67898937	67961973	-2.79087	< 2.76E-230	< 1.32E-228
gene:ENSBTAG00000048514	ENSBTAG00000048514	4	113852660	113857720	-2.01919	< 2.76E-230	< 1.32E-228
gene:ENSBTAG00000052466	ENSBTAG00000052466	4	76611349	76614443	-2.01527	< 2.76E-230	< 1.32E-228
IFRD1	ENSBTAG00000010549	4	55863960	55887646	-2.08391	< 2.76E-230	< 1.32E-228
IGFBP3	ENSBTAG00000003994	4	76116348	76124835	-2.34739	< 2.76E-230	< 1.32E-228
ACKR3	ENSBTAG00000018424	3	116025261	116037482	-2.43884	< 2.76E-230	< 1.32E-228
CCN1	ENSBTAG00000009844	3	58488377	58491302	-3.05597	< 2.76E-230	< 1.32E-228
gene:ENSBTAG00000013507	ENSBTAG00000013507	3	17753491	17755310	-2.57446	< 2.76E-230	< 1.32E-228
HSD3B1	ENSBTAG00000006769	3	23706732	23717051	-2.54835	< 2.76E-230	< 1.32E-228
HSPA6	ENSBTAG00000039035	3	8031682	8034120	-2.33865	< 2.76E-230	< 1.32E-228
JUN	ENSBTAG00000004037	3	87265961	87268007	-2.04036	< 2.76E-230	< 1.32E-228
IFFO2	ENSBTAG00000030340	2	133705998	133751262	-2.23017	< 2.76E-230	< 1.32E-228
CD36	ENSBTAG00000017866	4	40380300	40443336	-116.043	2.76415e-230	1.32304e-228
KCNN4	ENSBTAG00000004588	18	51965947	51979728	2.02874	1.41096e-203	6.72943e-202
SCD	ENSBTAG00000055207	26	21263726	21279185	6.50572	5.98508e-203	2.84945e-201
gene:ENSBTAG00000015818	ENSBTAG00000015818	15	5868387	5877633	4.78404	1.2185e-199	5.79088e-198
AMTN	ENSBTAG00000002928	6	85903761	85917242	5.15292	1.07214e-194	5.07734e-193
CCDC80	ENSBTAG00000010793	1	57364374	57478155	3.87647	2.17277e-179	1.02533e-177
EXT1	ENSBTAG00000006209	14	46164455	46477513	2.2071	1.1722e-178	5.52192e-177
MAMDC2	ENSBTAG00000017369	8	46233993	46396740	3.97529	5.61146e-168	2.62038e-166
DHRS9	ENSBTAG00000004557	2	27067551	27092118	-6.00752	9.34497e-165	4.35622e-163
MMP13	ENSBTAG00000015059	15	5670941	5681601	22.8121	1.08137e-164	5.02342e-163
ALDH1A1	ENSBTAG00000008103	8	49053227	49106706	15.7289	8.06862e-164	3.74172e-162
SLC16A2	ENSBTAG00000002585	X	76549544	76681860	4.295	8.45044e-162	3.91201e-160
EHBP1L1	ENSBTAG00000009554	29	43758718	43774081	2.00954	1.42149e-159	6.55792e-158
VSNL1	ENSBTAG00000017158	11	80940113	81060900	2.12865	1.25258e-152	5.74901e-151
THBS1	ENSBTAG00000002006	10	35209594	35224867	2.81386	6.47244e-151	2.96053e-149
WNT6	ENSBTAG00000013990	2	106822086	106835094	3.70138	1.78025e-149	8.12908e-148
CTNS	ENSBTAG00000000831	19	24339843	24360349	2.32571	6.73363e-144	3.05912e-142
CRCT1	ENSBTAG00000008700	3	18184103	18185905	-5.79549	1.6814e-143	7.62577e-142
WNT5B	ENSBTAG00000054367	5	108138473	108154024	2.27509	5.96917e-143	2.69356e-141
S100A12	ENSBTAG00000012638	3	17102721	17104173	2.98664	8.19852e-143	3.68713e-141
KCNH3	ENSBTAG00000019277	5	30274564	30293396	5.26369	1.03199e-139	4.61792e-138
SLC2A9	ENSBTAG00000039197	6	104996576	105216475	8.9101	7.31516e-139	3.26793e-137
TRPM4	ENSBTAG00000006139	18	55660345	55703316	2.2931	8.52674e-136	3.79652e-134
NET1	ENSBTAG00000007648	13	43160604	43186863	2.40954	6.36645e-135	2.82996e-133
SPATS2	ENSBTAG00000004660	5	30304005	30378369	2.10359	7.82147e-135	3.47097e-133
FHOD1	ENSBTAG00000032427	18	34857828	34874225	2.27712	1.26014e-134	5.58293e-133
LTBP3	ENSBTAG00000006747	29	43714476	43735238	2.60268	2.14473e-134	9.48638e-133
MFSD2A	ENSBTAG00000013054	3	106122566	106136408	2.00192	6.40982e-134	2.8258e-132
FDFT1	ENSBTAG00000012432	8	7591013	7617546	2.56557	2.82969e-132	1.24543e-130
NUSAP1	ENSBTAG00000010774	10	36788933	36819852	3.23794	3.33221e-131	1.46421e-129
SEMA4C	ENSBTAG00000021920	11	2816519	2826541	2.35096	7.12231e-130	3.11939e-128
PADI4	ENSBTAG00000012052	2	135262231	135290548	9.58235	2.12217e-129	9.27937e-128
LPAR3	ENSBTAG00000003791	3	59185580	59269352	3.40575	1.34639e-127	5.86805e-126
PDGFB	ENSBTAG00000021697	5	110665524	110687430	3.38582	5.43444e-127	2.36469e-125
C1R	ENSBTAG00000008612	5	103358821	103387417	5.33967	1.04925e-125	4.55818e-124
S100A9	ENSBTAG00000006505	3	17115127	17117984	3.6568	3.99035e-125	1.7307e-123
INSIG1	ENSBTAG00000001592	4	117125785	117138560	4.93108	1.55067e-124	6.70389e-123
TOP2A	ENSBTAG00000019262	19	40627305	40653433	3.53676	1.17107e-123	5.05467e-122
MMP9	ENSBTAG00000020676	13	74746975	74754303	4.75592	1.05866e-122	4.56212e-121
MMP1	ENSBTAG00000048029	15	5811582	5820952	5.91322	1.458e-122	6.27292e-121
TP73	ENSBTAG00000005812	16	49329175	49404364	2.94614	3.98246e-122	1.71067e-120
MEDAG	ENSBTAG00000008271	12	29997122	30014621	3.63755	2.97747e-121	1.27693e-119
gene:ENSBTAG00000005448	ENSBTAG00000005448	25	34549738	34572255	3.01821	5.49533e-121	2.35299e-119
LPCAT3	ENSBTAG00000013127	5	103451001	103487994	2.43554	9.77908e-118	4.17386e-116
TSPAN1	ENSBTAG00000013320	3	99895906	99901044	2.19934	2.35116e-117	1.00192e-115
MKI67	ENSBTAG00000002444	26	47507653	47537887	3.50258	3.17687e-115	1.34735e-113
gene:ENSBTAG00000026836	ENSBTAG00000026836	1	45273440	45477104	5.39157	4.14802e-115	1.75645e-113
EPHB2	ENSBTAG00000045902	2	129898023	130038309	2.64795	4.25386e-113	1.79843e-111
SOCS3	ENSBTAG00000008441	19	53840158	53840858	3.9369	6.01842e-113	2.54044e-111
FAM83A	ENSBTAG00000005877	14	16588054	16609466	2.72516	1.03584e-112	4.3655e-111
DCN	ENSBTAG00000003505	5	21014375	21053400	2.99113	1.79116e-112	7.53694e-111
gene:ENSBTAG00000048511	ENSBTAG00000048511	18	53132123	53138383	-4.12382	4.50658e-110	1.89036e-108
ADAM8	ENSBTAG00000023832	26	25733216	25745433	3.77423	2.99833e-109	1.25378e-107
LTBP1	ENSBTAG00000019839	11	15473231	15930122	3.08218	4.3464e-108	1.81183e-106
gene:ENSBTAG00000052600	ENSBTAG00000052600	11	105574624	105598428	2.39323	1.82519e-107	7.59664e-106
IGFBP2	ENSBTAG00000005596	2	104619850	104649017	2.51685	3.59104e-107	1.49231e-105
SPNS2	ENSBTAG00000007429	19	24986776	25023355	-3.67486	2.09782e-104	8.70434e-103
GDNF	ENSBTAG00000005176	20	36614255	36639869	-3.73843	3.96778e-103	1.63871e-101
TLR10	ENSBTAG00000014042	6	58034092	58059082	9.60028	5.58435e-101	2.29928e-99
S100A8	ENSBTAG00000012640	3	17085576	17086827	3.08357	5.44671e-100	2.23917e-98
DHRS3	ENSBTAG00000024493	16	41110222	41160245	3.57074	1.44503e-98	5.92242e-97
C1RL	ENSBTAG00000016204	5	103273387	103298036	2.90489	7.21649e-98	2.94864e-96
ST3GAL2	ENSBTAG00000054680	18	1710163	1725460	3.08734	1.00853e-97	4.11455e-96
ABCA1	ENSBTAG00000020661	8	94603861	94719841	2.27392	1.60658e-97	6.54448e-96
RCN3	ENSBTAG00000021799	18	55968303	55999568	3.06415	3.08827e-97	1.25612e-95
CYP24A1	ENSBTAG00000002765	13	81592181	81610449	3.71122	7.92761e-97	3.21957e-95
PAM	ENSBTAG00000012387	7	101896774	102084454	-3.31527	9.87871e-97	4.00589e-95
PC	ENSBTAG00000019700	29	44862571	44965356	2.56031	2.5713e-96	1.0411e-94
HS6ST1	ENSBTAG00000050824	2	4187287	4227153	2.24717	4.07398e-94	1.64209e-92
SEMA5A	ENSBTAG00000005021	20	63654368	64216207	2.49516	4.21191e-93	1.69259e-91
ESM1	ENSBTAG00000004221	20	24108177	24117011	2.28861	1.07097e-92	4.29736e-91
DPYSL2	ENSBTAG00000018373	8	73756714	73874845	3.25095	1.95027e-91	7.8139e-90
PSTPIP1	ENSBTAG00000021144	21	32115814	32160464	2.91149	9.49672e-91	3.79926e-89
ITGB3	ENSBTAG00000009987	19	46329944	46392416	3.17069	1.85783e-89	7.41031e-88
OAS1Y	ENSBTAG00000039861	17	61363052	61371004	9.2622	9.85362e-89	3.92446e-87
TRIB2	ENSBTAG00000016045	11	85237103	85266681	2.49122	1.17309e-88	4.66522e-87
MAT1A	ENSBTAG00000005963	28	35665735	35682716	-3.34684	2.21505e-87	8.7959e-86
SESN3	ENSBTAG00000004034	15	15192649	15264115	2.98001	4.05942e-87	1.6096e-85
SEMA4G	ENSBTAG00000018604	26	21809187	21822827	2.21682	1.38646e-86	5.48933e-85
SQLE	ENSBTAG00000005498	14	15144663	15167777	2.11276	2.50484e-82	9.88804e-81
TRANK1	ENSBTAG00000021452	22	10591436	10687507	7.72234	5.15825e-82	2.03326e-80
BUB1B	ENSBTAG00000007237	10	35786199	35841256	2.92671	7.68765e-82	3.02584e-80
gene:ENSBTAG00000050581	ENSBTAG00000050581	19	41705325	41713040	4.18586	5.73812e-81	2.2552e-79
LDLR	ENSBTAG00000012314	7	15545281	15579093	3.3771	1.52734e-79	5.99396e-78
INAVA	ENSBTAG00000047972	16	79497445	79515409	2.01618	5.94061e-77	2.32795e-75
STRA6	ENSBTAG00000007348	21	34477951	34507708	14.5159	8.93402e-77	3.49588e-75
UPP1	ENSBTAG00000008428	4	7619638	7648114	3.09552	2.80996e-74	1.09157e-72
CLU	ENSBTAG00000005574	8	11176837	11194518	3.46047	6.74939e-73	2.6181e-71
INPP1	ENSBTAG00000007584	2	5934747	5970809	2.00671	3.32937e-72	1.2896e-70
TGM2	ENSBTAG00000016208	13	67002551	67037111	2.29366	3.92454e-72	1.51794e-70
TLE6	ENSBTAG00000001152	7	20778580	20790166	3.02948	4.07562e-72	1.57411e-70
PAPLN	ENSBTAG00000011680	10	84702265	84737572	3.14505	1.1733e-71	4.52506e-70
MUC4	ENSBTAG00000014721	1	70484257	70515363	3.61972	1.49134e-71	5.74339e-70
TMEM45A	ENSBTAG00000004459	1	44948234	45061338	2.9276	2.15115e-70	8.26066e-69
IRF9	ENSBTAG00000005816	10	20986933	20992851	2.05419	9.48695e-70	3.63789e-68
PLOD2	ENSBTAG00000007331	1	122349983	122471157	2.16661	1.49098e-69	5.70916e-68
RRM2	ENSBTAG00000008216	11	87488673	87495961	3.31267	1.54595e-69	5.9112e-68
SLC38A11	ENSBTAG00000007650	2	31290312	31348516	2.53284	5.74038e-69	2.18558e-67
VSIR	ENSBTAG00000010888	28	27894349	27920827	2.53366	2.15852e-67	8.17189e-66
SYT12	ENSBTAG00000003369	29	45010119	45033531	3.89185	2.90563e-67	1.09848e-65
INHBB	ENSBTAG00000049058	2	72108053	72113653	2.15982	7.51176e-66	2.83186e-64
LSS	ENSBTAG00000018936	1	145889101	145919613	2.32638	1.14781e-64	4.31501e-63
CENPF	ENSBTAG00000024449	16	68929291	68991907	2.76161	4.09416e-64	1.53697e-62
OAS1X	ENSBTAG00000053807	17	61376224	61385129	10.5798	4.65519e-63	1.7427e-61
HMGCS1	ENSBTAG00000011839	20	31431007	31456871	3.58973	4.5997e-62	1.71953e-60
KRT15	ENSBTAG00000004903	19	41721535	41726328	2.16367	7.66488e-62	2.86141e-60
ISG20	ENSBTAG00000014762	21	19607425	19625071	2.57265	1.79209e-61	6.68085e-60
KNL1	ENSBTAG00000053398	10	36179162	36240615	2.81839	3.11049e-61	1.15636e-59
MN1	ENSBTAG00000010464	17	67173545	67221633	2.56081	7.33859e-61	2.72066e-59
SREBF1	ENSBTAG00000007884	19	34633132	34649213	2.41229	1.08484e-59	4.01076e-58
gene:ENSBTAG00000020100	ENSBTAG00000020100	10	30064005	30087255	2.49807	1.62946e-59	6.016e-58
FOS	ENSBTAG00000004322	10	86488644	86492108	2.05376	2.6003e-59	9.58713e-58
CRNN	ENSBTAG00000054069	3	18280344	18286663	-11.9762	1.20672e-58	4.4369e-57
MTSS1	ENSBTAG00000020407	14	15383761	15553664	2.59904	1.26059e-57	4.60966e-56
SEMA6D	ENSBTAG00000016800	10	62638619	62697268	5.96591	1.62973e-57	5.95139e-56
LIPG	ENSBTAG00000048916	24	49207794	49241327	2.86544	2.66082e-57	9.70349e-56
SCARB1	ENSBTAG00000014269	17	50929374	51022457	2.37312	8.50696e-57	3.0981e-55
CDH23	ENSBTAG00000021497	28	27570722	27963222	3.71043	1.91632e-56	6.96003e-55
UPK3BL1	ENSBTAG00000020524	25	34519492	34524678	2.72081	2.37899e-56	8.62876e-55
NPR2	ENSBTAG00000011434	8	59956218	59974722	-3.51178	2.52912e-56	9.16087e-55
CLSTN3	ENSBTAG00000008129	5	103220646	103250646	2.74076	6.15454e-56	2.22326e-54
PKD2L1	ENSBTAG00000010742	26	21186851	21261965	4.85763	6.80229e-56	2.45395e-54
MXD4	ENSBTAG00000015209	6	116371255	116383571	2.04725	1.17329e-53	4.20441e-52
OGDHL	ENSBTAG00000021728	28	43841933	43868982	-3.04742	1.20214e-52	4.29627e-51
IQGAP3	ENSBTAG00000006882	3	14259698	14299013	3.00231	4.43177e-51	1.57754e-49
LPIN1	ENSBTAG00000007689	11	86083906	86175202	4.85483	2.32759e-50	8.25248e-49
RGS16	ENSBTAG00000004305	16	63646669	63652245	3.31895	3.36656e-49	1.19047e-47
SORCS2	ENSBTAG00000027434	6	113628520	114121393	2.47037	9.88035e-49	3.48007e-47
MUC15	ENSBTAG00000027126	15	57270886	57284289	-4.94134	9.84152e-48	3.44376e-46
SYT7	ENSBTAG00000019947	29	39984075	40047258	-3.938	9.87607e-48	3.45134e-46
HSD11B1	ENSBTAG00000015086	16	73564738	73634329	2.18075	2.7463e-47	9.58487e-46
ZNF362	ENSBTAG00000012629	2	120410027	120436409	2.54909	3.53178e-47	1.22943e-45
FADS2	ENSBTAG00000015505	29	40350388	40387558	-6.25885	7.65901e-47	2.65922e-45
RAD51	ENSBTAG00000002918	10	36255231	36291194	2.28781	1.3966e-46	4.84275e-45
NRP2	ENSBTAG00000011971	2	94028624	94145404	2.06377	1.91617e-46	6.63579e-45
ESPL1	ENSBTAG00000008934	5	26730161	26752001	2.98156	2.80707e-45	9.6835e-44
NRP1	ENSBTAG00000019866	13	19635323	19782189	2.15613	5.16501e-45	1.77264e-43
LMNB1	ENSBTAG00000002882	7	27122941	27175858	2.2499	5.74292e-45	1.96846e-43
SH3PXD2A	ENSBTAG00000044153	26	24168681	24185907	2.15798	1.82395e-44	6.22793e-43
KIF11	ENSBTAG00000009383	26	14004834	14050631	2.19448	2.32622e-44	7.93282e-43
DEPDC1	ENSBTAG00000001343	3	76768173	76788676	3.41107	2.4076e-44	8.1999e-43
MAPK12	ENSBTAG00000019574	5	119618806	119627315	-2.92336	5.96317e-44	2.02582e-42
gene:ENSBTAG00000011511	ENSBTAG00000011511	3	10700382	10745178	3.88243	9.72461e-43	3.26231e-41
CEACAM1	ENSBTAG00000005615	18	50817522	50837100	-2.6456	2.35494e-42	7.87055e-41
MELK	ENSBTAG00000021686	8	60775330	60848414	2.17046	3.42947e-42	1.14333e-40
BUB1	ENSBTAG00000021181	11	1585411	1618575	2.51641	3.79202e-42	1.26263e-40
TMEM59L	ENSBTAG00000007698	7	4576424	4582526	2.77478	6.16399e-42	2.04733e-40
NEDD1	ENSBTAG00000001894	5	61105018	61157165	2.07099	1.82704e-41	6.05338e-40
NEK2	ENSBTAG00000009618	16	71773295	71785719	2.97923	6.55492e-41	2.1479e-39
ADAMTS14	ENSBTAG00000021177	28	26827395	26922026	2.51452	1.40706e-40	4.58261e-39
CD3G	ENSBTAG00000006453	15	29025581	29032726	-4.87887	5.05349e-40	1.63789e-38
INCENP	ENSBTAG00000050061	29	40599705	40634288	2.16295	8.81731e-39	2.81022e-37
CCL20	ENSBTAG00000021326	2	115948257	115951955	15.9971	1.04712e-38	3.33336e-37
KIF20B	ENSBTAG00000005708	26	11351676	11435642	2.55005	1.34048e-38	4.26217e-37
HSD3B7	ENSBTAG00000002346	25	27119322	27122802	2.44917	1.49695e-38	4.75406e-37
CDCA8	ENSBTAG00000014326	3	108198135	108213207	3.08013	2.26782e-38	7.17671e-37
ATP1B2	ENSBTAG00000013680	19	27364090	27369121	2.28926	5.25526e-38	1.65525e-36
KIF23	ENSBTAG00000009983	10	16268431	16328199	2.68923	1.24792e-37	3.91679e-36
CDK1	ENSBTAG00000010109	28	16488141	16582565	2.3921	2.16387e-37	6.75994e-36
RPTN	ENSBTAG00000039260	3	18579777	18586282	-51.1763	3.3068e-37	1.02945e-35
CKS2	ENSBTAG00000001938	8	88791394	88796446	2.06066	3.75095e-37	1.16636e-35
PADI3	ENSBTAG00000012043	2	135316331	135346269	5.4649	4.31389e-37	1.33986e-35
BEX2_2	ENSBTAG00000036028	X	52012430	52014011	-4.39134	6.02393e-37	1.86881e-35
gene:ENSBTAG00000019437	ENSBTAG00000019437	19	14810211	14822401	3.52427	9.70619e-37	3.00421e-35
DHX58	ENSBTAG00000046580	19	42237030	42247670	2.03645	1.24482e-36	3.83961e-35
COL3A1	ENSBTAG00000021466	2	7375288	7414912	-3.7159	1.86676e-36	5.74472e-35
TPX2	ENSBTAG00000018775	13	61285804	61340092	2.06518	2.72365e-36	8.3625e-35
gene:ENSBTAG00000054525	ENSBTAG00000054525	18	45847416	45849753	2.16605	8.69606e-36	2.6578e-34
IGFBP5	ENSBTAG00000054218	2	104659122	104680014	2.42316	9.65183e-36	2.9432e-34
CENPE	ENSBTAG00000009035	6	21674018	21756964	2.45129	1.29182e-35	3.93029e-34
PODNL1	ENSBTAG00000006073	7	11759482	11765568	3.51786	1.37037e-35	4.16454e-34
CCNA2	ENSBTAG00000004943	6	3425573	3431686	3.01389	2.54917e-35	7.71194e-34
HRH2	ENSBTAG00000044071	10	5450043	5474341	9.97867	1.49843e-34	4.47758e-33
KNTC1	ENSBTAG00000019278	17	52854277	52922614	2.39308	4.02082e-34	1.19749e-32
SEMA7A	ENSBTAG00000011446	21	34234870	34258160	5.14419	4.40565e-34	1.31064e-32
GSAP	ENSBTAG00000018430	4	43815425	43913447	2.5731	4.5823e-34	1.36168e-32
SPAG5	ENSBTAG00000013100	19	20034502	20053455	2.81005	5.06475e-34	1.50006e-32
EDN2	ENSBTAG00000021434	3	104701022	104706947	-10.1898	1.04836e-33	3.08793e-32
TACC3	ENSBTAG00000011044	6	116825808	116835029	2.03658	1.32051e-32	3.83063e-31
FAM83D	ENSBTAG00000000660	13	67709012	67732524	3.87621	1.60262e-32	4.64396e-31
ASPM	ENSBTAG00000007860	16	76021938	76082066	2.76033	2.27139e-32	6.57475e-31
AZIN2	ENSBTAG00000020548	2	120568183	120614958	2.85083	8.15352e-32	2.34492e-30
SHCBP1	ENSBTAG00000033441	18	14881868	14919139	3.67507	6.60012e-31	1.88002e-29
DNAJC22	ENSBTAG00000016398	5	30470980	30474172	2.10398	1.31979e-30	3.74346e-29
MCAM	ENSBTAG00000006835	15	29886713	29894602	-4.53156	1.33493e-30	3.78239e-29
KIF20A	ENSBTAG00000008758	7	49613256	49621657	2.5569	3.08083e-30	8.67423e-29
ARHGEF19	ENSBTAG00000005670	2	135893246	135911229	2.75259	3.31914e-30	9.33538e-29
DLGAP5	ENSBTAG00000002331	10	67631638	67677160	2.81501	3.39976e-30	9.54211e-29
KIF18B	ENSBTAG00000008088	19	44629533	44650895	3.02065	3.61546e-30	1.01263e-28
TOR4A	ENSBTAG00000023787	11	106277919	106279140	2.10165	4.72204e-30	1.32118e-28
SLC52A3	ENSBTAG00000003977	13	60290407	60306877	3.69534	9.82236e-30	2.73678e-28
KCTD17	ENSBTAG00000030646	5	75479862	75490596	2.21865	1.24263e-29	3.45873e-28
MAB21L4	ENSBTAG00000012374	3	120166729	120174871	2.50792	1.44053e-29	4.00539e-28
gene:ENSBTAG00000049028	ENSBTAG00000049028	22	51309395	51310614	2.79426	2.13427e-28	5.8315e-27
HJURP	ENSBTAG00000024726	3	113516125	113528914	2.9093	2.42725e-28	6.62525e-27
CHI3L1	ENSBTAG00000018223	16	968433	978542	9.69112	2.70547e-28	7.36966e-27
gene:ENSBTAG00000048488	ENSBTAG00000048488	26	24218635	24353733	2.15933	2.8715e-28	7.81398e-27
CENPT	ENSBTAG00000006404	18	35338637	35344538	2.51641	3.52939e-28	9.5945e-27
FBP2	ENSBTAG00000019554	8	81003303	81046397	-2.86424	4.09159e-28	1.10891e-26
ERCC6L	ENSBTAG00000005607	X	78440505	78470166	3.29633	4.3668e-28	1.1823e-26
ARPP21	ENSBTAG00000007732	22	9640620	9758464	-2.42747	1.40094e-27	3.76638e-26
NELL2	ENSBTAG00000032183	5	35475233	35861464	-2.33248	1.79672e-27	4.80632e-26
SERPINB2	ENSBTAG00000023198	24	62075442	62093177	-5.51753	2.02423e-27	5.40952e-26
ADAMTS10	ENSBTAG00000014207	7	17159712	17179480	2.6646	2.27999e-27	6.08089e-26
SPDL1	ENSBTAG00000008180	20	1477148	1510229	2.69574	3.41389e-27	9.07798e-26
FXYD2	ENSBTAG00000009828	15	28480086	28485276	3.48586	4.85198e-27	1.2851e-25
SGO1	ENSBTAG00000000752	1	157392690	157410804	2.86854	7.76761e-27	2.05126e-25
ADGRB2	ENSBTAG00000010657	2	121953226	121990032	2.361	8.81191e-27	2.32246e-25
E2F8	ENSBTAG00000017446	29	25699092	25717254	4.03144	9.86604e-27	2.59773e-25
S100G	ENSBTAG00000017020	X	126857760	126861849	-34.8391	1.62795e-26	4.26129e-25
AFF3	ENSBTAG00000012449	11	4665770	5289303	-2.34358	3.43509e-26	8.91327e-25
NCAPG	ENSBTAG00000021582	6	37277322	37378124	2.26407	4.59819e-26	1.19197e-24
gene:ENSBTAG00000039446	ENSBTAG00000039446	13	73497773	73555155	-22.3769	4.97512e-26	1.28844e-24
GPR132	ENSBTAG00000005647	21	69438527	69448221	2.95378	5.70117e-26	1.47504e-24
CUBN	ENSBTAG00000005072	13	31274941	31535596	-5.30636	1.30003e-25	3.31866e-24
CENPV	ENSBTAG00000013274	19	33274632	33282679	-3.98557	1.81909e-25	4.62608e-24
UBE2C	ENSBTAG00000016746	13	74586516	74593327	2.22876	2.46608e-25	6.25364e-24
CCNB1	ENSBTAG00000014239	20	10507978	10517702	2.10486	3.24239e-25	8.18352e-24
TMEM158	ENSBTAG00000031287	22	54003480	54005095	2.32504	5.72807e-25	1.44165e-23
gene:ENSBTAG00000009197	ENSBTAG00000009197	29	5684572	5690844	-9.37813	1.17428e-24	2.93066e-23
APOA1	ENSBTAG00000002258	15	27490874	27505442	-33.606	1.26036e-24	3.14256e-23
ASF1B	ENSBTAG00000004085	7	11577423	11589850	3.2803	1.52336e-24	3.78777e-23
GJB6	ENSBTAG00000038662	12	36052302	36059944	10.8186	2.33029e-24	5.77275e-23
NDC80	ENSBTAG00000021673	24	36860565	36894144	2.78965	2.63264e-24	6.50972e-23
DDX58	ENSBTAG00000003366	8	11559624	11604095	2.311	3.73025e-24	9.20677e-23
SIGIRR	ENSBTAG00000011149	29	50871630	50877584	2.18556	1.71477e-23	4.20519e-22
KIF1A	ENSBTAG00000011538	3	120040006	120127795	2.43284	1.85601e-23	4.5474e-22
CDCA2	ENSBTAG00000002756	8	72822378	72865583	2.61471	4.52653e-23	1.10299e-21
CACNA1S	ENSBTAG00000047491	16	79599107	79660665	3.43567	6.41739e-23	1.55949e-21
EDN1	ENSBTAG00000008096	23	44156425	44163955	-2.94735	7.87831e-23	1.90587e-21
gene:ENSBTAG00000036061	ENSBTAG00000036061	9	87207804	87226372	-2.70084	9.23912e-23	2.23305e-21
BARX2	ENSBTAG00000020643	29	32611044	32693235	11.225	9.37719e-23	2.26438e-21
UBA7	ENSBTAG00000012335	22	50420589	50430092	2.28995	1.17438e-22	2.83076e-21
MT1A	ENSBTAG00000054808	18	24023261	24026381	-47.7072	1.22126e-22	2.93849e-21
LRRC15	ENSBTAG00000038600	1	73171520	73173275	-4.11076	2.10919e-22	5.05224e-21
SLC16A6	ENSBTAG00000003074	19	61867802	61877805	-2.70018	2.16161e-22	5.17319e-21
RGS14	ENSBTAG00000008497	7	38857588	38872628	2.41117	3.25083e-22	7.72475e-21
EPSTI1	ENSBTAG00000019054	12	13015396	13115267	2.08786	3.30029e-22	7.83533e-21
MYCL	ENSBTAG00000054059	3	106185439	106192263	2.63419	4.58588e-22	1.08682e-20
FABP2	ENSBTAG00000017045	6	5970113	5973346	-28.2777	5.7777e-22	1.36325e-20
INKA2	ENSBTAG00000022580	3	31565398	31578746	3.75521	5.89612e-22	1.38997e-20
C1S	ENSBTAG00000004840	5	103407686	103419088	2.4292	7.057e-22	1.65781e-20
PLEKHH1	ENSBTAG00000018297	10	79408025	79463976	-2.37376	8.05096e-22	1.888e-20
ESCO2	ENSBTAG00000006551	8	10992673	11019066	3.82327	9.22009e-22	2.15839e-20
COQ8A	ENSBTAG00000021880	16	29906147	29954708	2.39459	1.40904e-21	3.28132e-20
PLA2G2A_2	ENSBTAG00000005759	2	132710094	132713984	-46.6093	1.78749e-21	4.15182e-20
GCNT3	ENSBTAG00000009443	10	50634342	50639462	-2.45268	2.60582e-21	6.03684e-20
CD34	ENSBTAG00000010562	16	75466074	75489259	2.15092	3.71981e-21	8.58793e-20
MPTX	ENSBTAG00000012884	3	10458781	10462141	-27.0583	3.75355e-21	8.65836e-20
MYBPC3	ENSBTAG00000021707	15	77180951	77199310	-5.21583	7.30222e-21	1.66436e-19
DHRS12	ENSBTAG00000016109	12	21205714	21246209	2.04134	8.08655e-21	1.84156e-19
ABCG1	ENSBTAG00000021272	1	142488704	142561127	2.2542	9.05521e-21	2.05866e-19
LIPM	ENSBTAG00000013364	26	10469272	10505106	-4.20258	1.05287e-20	2.38758e-19
OIP5	ENSBTAG00000010766	10	36780761	36789336	3.1798	1.07841e-20	2.43929e-19
HASPIN	ENSBTAG00000032372	19	24398954	24401936	3.22967	1.18207e-20	2.66478e-19
CENPA	ENSBTAG00000023938	11	72792305	72798612	2.5106	1.23377e-20	2.77899e-19
QPRT	ENSBTAG00000018082	25	26490746	26506201	2.17845	1.53931e-20	3.45847e-19
RAD51AP1	ENSBTAG00000040065	5	105578162	105595893	3.11108	1.5896e-20	3.56849e-19
CKAP2L	ENSBTAG00000002298	11	46451746	46473972	2.59491	1.59101e-20	3.56865e-19
gene:ENSBTAG00000050403	ENSBTAG00000050403	6	90388694	90391522	14.1966	1.76176e-20	3.94505e-19
GTSE1	ENSBTAG00000007102	5	116612063	116631552	2.30263	1.79021e-20	4.0054e-19
gene:ENSBTAG00000025920	ENSBTAG00000025920	6	83688443	83711845	10.6816	2.31453e-20	5.16989e-19
APOC3	ENSBTAG00000012398	15	27486033	27488618	-42.7002	3.11096e-20	6.92576e-19
FABP1	ENSBTAG00000018054	11	47917374	47923252	-31.2152	3.65455e-20	8.12917e-19
gene:ENSBTAG00000001219	ENSBTAG00000001219	21	67101	78036	-42.4333	4.09461e-20	9.09294e-19
PIGR	ENSBTAG00000019798	16	4712912	4731265	-22.9208	4.43953e-20	9.85076e-19
CDC45	ENSBTAG00000004286	17	72716769	72732379	2.06807	5.11661e-20	1.13343e-18
TTK	ENSBTAG00000005456	9	19702309	19748999	3.88415	5.59325e-20	1.23698e-18
KIF14	ENSBTAG00000021874	16	79237465	79278728	3.64251	6.49422e-20	1.43033e-18
TRIM40	ENSBTAG00000037381	23	28828978	28840652	-15.9301	1.28814e-19	2.82317e-18
DRAXIN	ENSBTAG00000014359	16	41962330	41990486	-3.62229	1.48445e-19	3.24016e-18
INPP5J	ENSBTAG00000017023	17	69972391	69984070	2.44884	1.69672e-19	3.70047e-18
L1CAM	ENSBTAG00000013462	X	37076247	37090660	-2.05511	2.22508e-19	4.82532e-18
NMUR2	ENSBTAG00000011131	7	63636149	63653855	2.48583	2.53336e-19	5.48942e-18
MT1E_2	ENSBTAG00000001595	18	24034443	24035790	-23.9546	3.21748e-19	6.94376e-18
CAPN6	ENSBTAG00000000828	X	59413795	59439573	-3.66413	3.22248e-19	6.94894e-18
GEN1	ENSBTAG00000020059	11	80822885	80851879	2.88945	7.46799e-19	1.59246e-17
SLC43A3	ENSBTAG00000010060	15	80673387	80692495	2.44383	8.55547e-19	1.81568e-17
LPAR5	ENSBTAG00000004541	5	103796255	103806242	2.10036	9.042e-19	1.9159e-17
SEZ6	ENSBTAG00000015979	19	20320601	20368883	2.34867	1.17328e-18	2.47626e-17
PLA2G2A_1	ENSBTAG00000002700	2	132688157	132690759	-30.7753	1.19902e-18	2.52861e-17
DTL	ENSBTAG00000018142	16	71416164	71464237	2.26843	1.20889e-18	2.54742e-17
ATP8B3	ENSBTAG00000020229	7	44124691	44145536	2.02337	1.28701e-18	2.70565e-17
FAM221A	ENSBTAG00000018064	4	72036168	72059949	-3.31893	1.63098e-18	3.42339e-17
USH1C	ENSBTAG00000000986	15	34963009	35011752	-7.03493	1.67955e-18	3.52259e-17
NXPH4	ENSBTAG00000047650	5	56216258	56225814	2.18231	1.83896e-18	3.85089e-17
TROAP	ENSBTAG00000008499	5	30487009	30495995	2.41095	1.96561e-18	4.1129e-17
TFF3	ENSBTAG00000021276	1	142565465	142569246	-37.9362	1.99359e-18	4.16818e-17
SMIM24	ENSBTAG00000031383	7	20433049	20436476	-53.6454	2.24527e-18	4.68344e-17
FBP1	ENSBTAG00000009733	8	81068224	81099411	-5.71612	2.40846e-18	5.01215e-17
PCDH18	ENSBTAG00000015549	17	20288044	20302085	2.25937	3.471e-18	7.19542e-17
BRIP1	ENSBTAG00000012068	19	11232241	11410164	3.44912	3.53745e-18	7.3275e-17
TENM4	ENSBTAG00000007439	29	16813275	17402612	-2.79543	3.59017e-18	7.43096e-17
DNAJB5	ENSBTAG00000018318	8	59277669	59286526	2.80414	3.95461e-18	8.16008e-17
REG4	ENSBTAG00000032193	3	23483917	23508035	-34.5873	4.11915e-18	8.48652e-17
APOA4	ENSBTAG00000019770	15	27475731	27489136	-29.8788	6.66803e-18	1.36644e-16
REG3G	ENSBTAG00000007135	11	56606754	56609713	-23.3775	7.15174e-18	1.46444e-16
HMGCLL1	ENSBTAG00000025718	23	4789381	4986934	13.6587	7.90244e-18	1.61446e-16
OLFM1	ENSBTAG00000038584	11	105560461	105581640	2.70905	8.70224e-18	1.77515e-16
RBP2	ENSBTAG00000015056	1	129620305	129651650	-25.3713	8.93358e-18	1.82096e-16
PLA2R1	ENSBTAG00000032515	2	36271242	36405254	2.89839	1.12736e-17	2.28402e-16
TMPRSS4	ENSBTAG00000021518	15	28761625	28802624	2.4584	1.15596e-17	2.33844e-16
GLB1L	ENSBTAG00000020611	2	107186404	107194793	2.65633	1.19932e-17	2.42433e-16
gene:ENSBTAG00000052392	ENSBTAG00000052392	13	81623005	81628934	3.68744	1.52886e-17	3.07654e-16
KRT20	ENSBTAG00000007794	19	41065642	41075614	-31.9296	1.556e-17	3.1288e-16
SKA1	ENSBTAG00000018216	24	49963942	49995093	2.56719	1.90044e-17	3.80428e-16
SLC2A5	ENSBTAG00000007302	14	82359770	82387445	-2.7562	2.41003e-17	4.81001e-16
SLC5A9	ENSBTAG00000014225	3	97963203	98001735	-2.7058	2.53728e-17	5.05646e-16
CIDEC	ENSBTAG00000007969	22	16864533	16873831	-3.01315	2.76968e-17	5.50731e-16
KCNJ10	ENSBTAG00000002414	3	9603029	9638172	2.91617	3.81723e-17	7.53995e-16
MTR	ENSBTAG00000012251	28	9420370	9547987	-2.05876	4.2288e-17	8.34673e-16
gene:ENSBTAG00000037605	ENSBTAG00000037605	23	25691258	25695296	-27.7552	4.52125e-17	8.89776e-16
LRRC49	ENSBTAG00000010944	10	17737185	17895044	3.8528	4.58774e-17	9.022e-16
gene:ENSBTAG00000052473	ENSBTAG00000052473	4	111679767	111747150	2.09862	6.01041e-17	1.17765e-15
TAF4B	ENSBTAG00000004257	24	30501604	30607271	-2.44497	9.20566e-17	1.79584e-15
FHOD3	ENSBTAG00000021581	24	20336298	20858181	2.02007	9.48377e-17	1.84875e-15
CDC42EP2	ENSBTAG00000032089	29	43523081	43528893	-2.02871	9.68611e-17	1.88545e-15
BLA-DQB	ENSBTAG00000019588	23	25672685	25680506	-26.1769	9.81925e-17	1.90998e-15
LAMA1	ENSBTAG00000018160	24	39951774	40062824	-2.69825	1.15011e-16	2.23065e-15
GSTA1	ENSBTAG00000021516	23	25122358	25137232	-2.15503	1.21244e-16	2.34813e-15
CNTNAP1	ENSBTAG00000019097	19	42739775	42753673	2.43029	1.70169e-16	3.27437e-15
TUFT1	ENSBTAG00000017566	3	19199746	19250840	-2.22729	2.22045e-16	4.21507e-15
TNXB	ENSBTAG00000001444	23	27279345	27326827	2.83849	3.23729e-16	6.10213e-15
RARRES2	ENSBTAG00000004215	4	112749674	112753172	-26.7838	3.60594e-16	6.77795e-15
gene:ENSBTAG00000047700	ENSBTAG00000047700	20	71943351	71965884	-20.7134	3.96469e-16	7.44184e-15
ADAMDEC1	ENSBTAG00000001125	8	71596637	71622275	-27.0681	4.56058e-16	8.45964e-15
KIFC1	ENSBTAG00000001631	23	7570490	7585450	2.07563	5.03161e-16	9.32692e-15
CDSN	ENSBTAG00000021721	23	28021399	28025613	-4.70584	5.07761e-16	9.40568e-15
PHETA2	ENSBTAG00000009507	5	113035564	113040617	3.01304	5.8568e-16	1.08117e-14
RGS10	ENSBTAG00000002647	26	39633275	39674155	2.69719	6.15604e-16	1.13563e-14
TONSL	ENSBTAG00000007749	14	496270	507275	2.00273	6.78191e-16	1.24338e-14
CTNNA2	ENSBTAG00000031669	11	54799680	55985486	-3.26312	6.93048e-16	1.26975e-14
FOXM1	ENSBTAG00000015875	5	106886686	106900663	2.75585	7.2846e-16	1.33281e-14
ATP12A	ENSBTAG00000014486	12	36641396	36664200	2.0622	8.28476e-16	1.51167e-14
RASGRP2	ENSBTAG00000001029	29	42969385	42984628	2.2497	1.10392e-15	2.00336e-14
CD74	ENSBTAG00000015228	7	61747922	61755685	-20.1808	1.25e-15	2.2608e-14
FBLN2	ENSBTAG00000004014	22	58328983	58398286	-2.20178	1.33227e-15	2.39826e-14
LGALS2	ENSBTAG00000021615	5	109432449	109438746	-26.3161	1.36182e-15	2.44981e-14
gene:ENSBTAG00000050485	ENSBTAG00000050485	17	73154740	73156786	-31.7422	1.38385e-15	2.48778e-14
gene:ENSBTAG00000051277	ENSBTAG00000051277	29	32744427	32775702	2.12761	1.4757e-15	2.64757e-14
ADPRHL1	ENSBTAG00000020928	12	86648080	86661391	-3.02074	1.77928e-15	3.17311e-14
NREP	ENSBTAG00000011338	10	2213061	2245525	2.04004	1.95503e-15	3.48422e-14
MICALL2	ENSBTAG00000003049	25	41461262	41480286	2.22167	2.3821e-15	4.22287e-14
MMP7	ENSBTAG00000004594	15	6143193	6153615	3.67492	2.55691e-15	4.51783e-14
CHD5	ENSBTAG00000040477	16	47167117	47225131	4.36987	3.07499e-15	5.40828e-14
ANGPT4	ENSBTAG00000021811	13	60191140	60234885	9.69978	3.27705e-15	5.7561e-14
gene:ENSBTAG00000013919	ENSBTAG00000013919	23	25723714	25735337	-19.3534	3.36292e-15	5.90305e-14
PCLAF	ENSBTAG00000039462	10	45645745	45653956	2.31661	3.45578e-15	6.05416e-14
ANKRD37	ENSBTAG00000018453	27	15651436	15654048	5.27454	4.61875e-15	8.03381e-14
gene:ENSBTAG00000002392	ENSBTAG00000002392	6	12225304	12311458	-4.21688	4.6504e-15	8.08362e-14
TMEM25	ENSBTAG00000012940	15	29194106	29203081	2.24516	4.77784e-15	8.29438e-14
KIF15	ENSBTAG00000016726	22	16507962	16564652	3.06904	5.8124e-15	1.00126e-13
RHBDL1	ENSBTAG00000017284	25	580179	582397	2.539	5.94736e-15	1.02385e-13
BOLA-DRA	ENSBTAG00000010645	23	25837352	25843155	-17.9487	6.90991e-15	1.18347e-13
PRDM1	ENSBTAG00000000816	9	43843906	43866544	-2.33937	8.5361e-15	1.45087e-13
gene:ENSBTAG00000012363	ENSBTAG00000012363	2	120102430	120106292	-97.9242	8.69532e-15	1.47699e-13
CYP11A1	ENSBTAG00000006934	21	34328402	34342900	2.4956	8.85856e-15	1.50377e-13
ABCG4	ENSBTAG00000011800	15	29730978	29745435	-2.25785	9.36487e-15	1.5877e-13
LYSB	ENSBTAG00000026323	5	44347279	44352877	-22.4734	1.08448e-14	1.8259e-13
PTI	ENSBTAG00000017328	13	74295475	74300845	-243.731	1.12316e-14	1.88747e-13
PHYHD1	ENSBTAG00000038831	11	99424316	99441357	2.02464	1.30198e-14	2.18387e-13
TTC39A	ENSBTAG00000002451	3	94953363	95003162	-2.12182	1.3547e-14	2.26946e-13
gene:ENSBTAG00000052088	ENSBTAG00000052088	22	51302647	51303302	2.7496	1.55155e-14	2.5847e-13
PRRG4	ENSBTAG00000020731	15	63515384	63530238	-2.43679	1.57652e-14	2.62303e-13
MASTL	ENSBTAG00000017271	13	17750046	17773222	3.34659	1.68474e-14	2.79615e-13
TTC9B	ENSBTAG00000046666	18	49612762	49615615	-3.20247	1.84416e-14	3.05129e-13
ZCWPW1	ENSBTAG00000001068	25	36114315	36138223	2.16716	2.18144e-14	3.585e-13
TMEM108	ENSBTAG00000018508	1	136031259	136310998	-5.83459	2.21296e-14	3.63456e-13
ARFGEF3	ENSBTAG00000017370	9	75966229	76132574	-3.60005	2.25742e-14	3.70079e-13
POLQ	ENSBTAG00000001920	1	65944698	66053204	2.93177	2.28039e-14	3.73616e-13
FADS1	ENSBTAG00000022294	29	40244037	40351218	5.24909	2.7043e-14	4.41182e-13
SPINK1	ENSBTAG00000015558	7	59050295	59057347	-21.8224	2.84648e-14	4.63812e-13
KCNAB2	ENSBTAG00000008125	16	47231520	47298388	2.04187	2.94548e-14	4.79069e-13
PIMREG	ENSBTAG00000002981	19	25412104	25416732	3.42685	3.25223e-14	5.27362e-13
FABP3	ENSBTAG00000016819	2	122285619	122294666	2.28203	3.3885e-14	5.48132e-13
NCAPG2	ENSBTAG00000016131	4	119334800	119408828	2.23878	3.72426e-14	5.99189e-13
ABCB11	ENSBTAG00000026885	2	27112407	27210473	-8.41203	3.72924e-14	5.99632e-13
RND3	ENSBTAG00000039731	2	45698138	45719676	-2.15689	3.84137e-14	6.16921e-13
gene:ENSBTAG00000002290	ENSBTAG00000002290	18	60759304	60768024	-7.82512	4.83069e-14	7.70725e-13
DDAH1	ENSBTAG00000034776	3	58618305	58775117	-2.0595	4.98372e-14	7.94195e-13
gene:ENSBTAG00000048544	ENSBTAG00000048544	23	36224038	36465322	2.67278	5.36356e-14	8.53711e-13
NTNG2	ENSBTAG00000007235	11	102251086	102324089	-5.0392	5.51581e-14	8.75864e-13
CEP55	ENSBTAG00000005129	26	14823939	14845414	2.59641	5.58341e-14	8.86074e-13
MAP3K8	ENSBTAG00000011600	13	35293957	35321804	-2.42622	5.5928e-14	8.87038e-13
gene:ENSBTAG00000050062	ENSBTAG00000050062	17	71170235	71172285	-25.2338	5.89867e-14	9.33893e-13
APOB	ENSBTAG00000008505	11	77885934	77927967	-19.1342	7.3168e-14	1.14959e-12
CFAP126	ENSBTAG00000015856	3	8143058	8175606	3.11957	8.41768e-14	1.31715e-12
C22H3orf49	ENSBTAG00000039133	22	37620789	37631075	-3.01182	8.85685e-14	1.38264e-12
gene:ENSBTAG00000048946	ENSBTAG00000048946	23	29167186	29168701	-2.56478	9.54356e-14	1.48644e-12
ZCCHC24	ENSBTAG00000003877	28	34988422	35050547	3.83071	1.11404e-13	1.72705e-12
OLFM4	ENSBTAG00000022779	12	10641502	10665121	-31.8593	1.14609e-13	1.77264e-12
UGT2B10	ENSBTAG00000039991	6	84443441	84464670	-31.5093	1.2844e-13	1.97177e-12
PYCARD	ENSBTAG00000020535	25	27285066	27286399	-24.6952	1.30539e-13	2.00284e-12
PDYN	ENSBTAG00000045520	13	53134682	53148819	-15.3177	1.34379e-13	2.05822e-12
TM4SF4	ENSBTAG00000001893	1	118662870	118691339	-17.7348	1.34536e-13	2.05945e-12
KLF2	ENSBTAG00000052504	7	6685260	6687052	-2.96367	1.54386e-13	2.35659e-12
C7	ENSBTAG00000011766	20	33535936	33593157	-38.2053	1.57648e-13	2.40364e-12
TLR6	ENSBTAG00000014031	6	58051142	58070580	2.46815	1.8005e-13	2.73121e-12
gene:ENSBTAG00000050844	ENSBTAG00000050844	15	63510595	63515243	-2.13795	1.85671e-13	2.81012e-12
gene:ENSBTAG00000046375	ENSBTAG00000046375	13	73538135	73539889	-18.7514	2.11152e-13	3.1832e-12
GATA3	ENSBTAG00000017243	13	15906718	15935286	-2.03841	2.35468e-13	3.5398e-12
LIPK	ENSBTAG00000039234	26	10385329	10426417	-3.59401	2.52592e-13	3.7845e-12
C1QB	ENSBTAG00000011196	2	130166508	130173608	-43.5844	2.63737e-13	3.94267e-12
BPI	ENSBTAG00000014046	13	67172369	67201998	-36.8543	2.71011e-13	4.04239e-12
GPR1	ENSBTAG00000017043	2	94507199	94552835	-3.36312	2.95893e-13	4.39885e-12
SLAMF7	ENSBTAG00000001197	3	8848947	8864962	-4.08825	3.56892e-13	5.28224e-12
PARPBP	ENSBTAG00000039709	5	65952795	66019889	2.05887	3.69415e-13	5.46457e-12
gene:ENSBTAG00000040409	ENSBTAG00000040409	16	5920407	6165638	-77.9766	3.83316e-13	5.66395e-12
CFD	ENSBTAG00000048122	7	43416199	43418803	-29.3448	4.1519e-13	6.1147e-12
RHBDL3	ENSBTAG00000020992	19	17824307	17875792	3.09107	4.68747e-13	6.86949e-12
gene:ENSBTAG00000049917	ENSBTAG00000049917	22	51296724	51297669	2.81312	5.15217e-13	7.54637e-12
SDCCAG8	ENSBTAG00000017775	16	33638870	33884332	2.58429	5.23121e-13	7.65379e-12
FBXO5	ENSBTAG00000021193	9	89878672	89889302	3.20981	5.56716e-13	8.13644e-12
FOXA1	ENSBTAG00000013888	21	47777669	47782907	-2.08871	6.42391e-13	9.33766e-12
MTTP	ENSBTAG00000011944	6	25005875	25062589	-22.0037	6.83413e-13	9.92856e-12
AURKA	ENSBTAG00000013009	13	59555285	59570430	2.12005	7.37158e-13	1.06689e-11
NPL	ENSBTAG00000002266	16	63847537	63886366	-2.39168	8.30681e-13	1.19579e-11
NCAPH	ENSBTAG00000012925	11	2433854	2467290	2.50333	8.45775e-13	1.21621e-11
RAD54L	ENSBTAG00000019901	3	99817881	99844140	2.47788	8.94232e-13	1.28108e-11
LRG1	ENSBTAG00000031647	7	19596243	19599321	6.23054	9.17928e-13	1.31362e-11
CALCB_1	ENSBTAG00000047380	15	37508182	37513889	2.26504	9.77545e-13	1.39521e-11
gene:ENSBTAG00000053949	ENSBTAG00000053949	15	51492589	51495514	-184.963	1.01464e-12	1.44738e-11
APOE	ENSBTAG00000010123	18	52637232	52640572	-19.4599	1.08875e-12	1.54652e-11
STIL	ENSBTAG00000017844	3	98940130	98990375	2.07229	1.12327e-12	1.59249e-11
gene:ENSBTAG00000048835	ENSBTAG00000048835	24	61862825	61887768	-4.06993	1.14211e-12	1.61717e-11
PNPLA1	ENSBTAG00000015118	23	10187680	10245704	-2.62649	1.24034e-12	1.75164e-11
ASPRV1	ENSBTAG00000006497	11	68302506	68304476	-4.00076	1.40252e-12	1.97236e-11
CFI	ENSBTAG00000034501	6	15613507	15664735	-17.9781	1.53525e-12	2.15225e-11
CRLF1	ENSBTAG00000007741	7	4593527	4598872	3.08446	1.69941e-12	2.37616e-11
SPINK4	ENSBTAG00000032093	8	75010300	75017081	-17.6213	1.77758e-12	2.47771e-11
DENND5B	ENSBTAG00000020315	5	78374550	78590351	-2.46113	1.97972e-12	2.75087e-11
THBS3	ENSBTAG00000000057	3	15414610	15425793	2.0883	2.27586e-12	3.14931e-11
LGALS4	ENSBTAG00000016312	18	48537129	48543918	-15.402	2.4413e-12	3.36782e-11
SULF1	ENSBTAG00000004720	14	33382024	33475206	2.1365	2.57131e-12	3.54136e-11
MTARC2	ENSBTAG00000016277	16	24225167	24268400	-175.418	2.57239e-12	3.54136e-11
SPARCL1	ENSBTAG00000004094	6	102370629	102423199	-19.3106	2.58133e-12	3.55185e-11
CDC6	ENSBTAG00000010384	19	40524611	40546357	2.82353	2.62854e-12	3.61496e-11
gene:ENSBTAG00000020813	ENSBTAG00000020813	13	73496854	73499231	-20.721	2.89126e-12	3.96812e-11
gene:ENSBTAG00000055063	ENSBTAG00000055063	24	62124946	62152841	-3.19045	3.15165e-12	4.31665e-11
E2F7	ENSBTAG00000016931	5	6443191	6482529	2.21313	3.47002e-12	4.73336e-11
SLC26A2	ENSBTAG00000014615	7	61294680	61300835	-2.42784	4.66516e-12	6.31221e-11
FOLH1B	ENSBTAG00000007397	29	5885257	5958145	-46.2371	4.69016e-12	6.34284e-11
gene:ENSBTAG00000052078	ENSBTAG00000052078	25	34334336	34338041	8.87958	5.87027e-12	7.87916e-11
gene:ENSBTAG00000050431	ENSBTAG00000050431	3	18110008	18110272	-114.285	6.29812e-12	8.42389e-11
GNAT1	ENSBTAG00000018020	22	50152600	50157613	2.16509	6.33968e-12	8.47103e-11
CDKN2C	ENSBTAG00000011059	3	95337690	95342769	2.40412	6.37451e-12	8.51333e-11
gene:ENSBTAG00000007618	ENSBTAG00000007618	23	25899577	25907363	-30.3079	6.97095e-12	9.28675e-11
SPACA6	ENSBTAG00000048204	18	57689832	57699513	3.24621	8.22261e-12	1.08464e-10
ALDOB	ENSBTAG00000015358	8	91142799	91232552	-13.7914	8.25379e-12	1.08768e-10
LPL	ENSBTAG00000012855	8	66989664	67016690	6.11331	8.62373e-12	1.13476e-10
EBD	ENSBTAG00000033545	27	7165175	7180420	-160.956	8.73352e-12	1.14864e-10
SCN1B	ENSBTAG00000003826	18	45771237	45781395	2.20113	8.80707e-12	1.15775e-10
FGF18	ENSBTAG00000000128	20	3226531	3263206	2.97774	9.6447e-12	1.26423e-10
gene:ENSBTAG00000048030	ENSBTAG00000048030	17	70862696	70863234	-34.5034	1.10781e-11	1.44354e-10
RDH16	ENSBTAG00000001392	5	56531474	56537384	-24.2485	1.22251e-11	1.58684e-10
UGT2A1	ENSBTAG00000004040	6	85083385	85137347	-43.5665	1.22624e-11	1.5909e-10
MEST	ENSBTAG00000017223	4	94250155	94263796	2.25331	1.35808e-11	1.75515e-10
TFCP2L1	ENSBTAG00000007765	2	72963705	73025484	-2.05385	1.56993e-11	2.01437e-10
EXO1	ENSBTAG00000009396	16	34954132	35000907	2.20288	1.66159e-11	2.12386e-10
gene:ENSBTAG00000051821	ENSBTAG00000051821	8	53179166	53213188	-2.04481	1.66857e-11	2.13176e-10
JCHAIN	ENSBTAG00000018531	6	86032999	86042396	-5.02171	1.77173e-11	2.25603e-10
MAN1C1	ENSBTAG00000003069	2	127292651	127444339	2.77448	1.83483e-11	2.33305e-10
C16H1orf115	ENSBTAG00000048856	16	24176352	24188885	-153.299	1.8827e-11	2.39279e-10
PNLIPRP2	ENSBTAG00000000765	26	37019950	37039831	-28.3553	2.18705e-11	2.76517e-10
CDCA3	ENSBTAG00000019777	5	103597620	103600970	2.44147	2.19856e-11	2.77842e-10
VIL1	ENSBTAG00000018543	2	106422779	106446519	-14.7981	2.40151e-11	3.02207e-10
MEP1B	ENSBTAG00000020391	24	24983756	25019913	-150.566	2.44724e-11	3.07528e-10
gene:ENSBTAG00000037826	ENSBTAG00000037826	15	51474977	GUCA2A	-150.499	2.44724e-11	3.07528e-10
C5	ENSBTAG00000012210	8	110338433	110435907	-23.3817	2.49882e-11	3.13422e-10
CCNB3	ENSBTAG00000046286	X	87969999	88000785	2.49816	3.02635e-11	3.77997e-10
MROH7	ENSBTAG00000044141	3	91567417	91621073	2.27261	3.27101e-11	4.06662e-10
KIF2C	ENSBTAG00000015280	3	101248620	101266875	2.32284	3.61823e-11	4.47338e-10
CCDC57	ENSBTAG00000019321	19	50662215	50773701	2.17913	3.90254e-11	4.81379e-10
CEP128	ENSBTAG00000021708	10	91776871	92255659	2.22806	4.03201e-11	4.96663e-10
CSDC2	ENSBTAG00000004004	5	112640000	112654494	-3.52224	4.38854e-11	5.39095e-10
gene:ENSBTAG00000039524	ENSBTAG00000039524	5	74501673	74571162	7.4005	4.44091e-11	5.45028e-10
gene:ENSBTAG00000050373	ENSBTAG00000050373	17	70693897	70701513	-39.5276	5.07813e-11	6.21243e-10
CHTF18	ENSBTAG00000019743	25	669579	678220	2.0813	5.40519e-11	6.59448e-10
CDCA5	ENSBTAG00000026971	29	43280452	43297228	2.02919	6.2058e-11	7.53353e-10
gene:ENSBTAG00000047030	ENSBTAG00000047030	18	49282656	49290766	-6.71235	6.68305e-11	8.0909e-10
TRIM63	ENSBTAG00000005085	2	127020868	127035929	-3.10744	7.31437e-11	8.80607e-10
FIGNL1	ENSBTAG00000001500	4	5454468	5459002	2.06955	8.12445e-11	9.72178e-10
C9	ENSBTAG00000016149	20	35077204	35144035	-17.112	8.35719e-11	9.99582e-10
CYP39A1	ENSBTAG00000003632	23	19743357	19878413	2.0679	8.81582e-11	1.05303e-09
CLDN3	ENSBTAG00000040432	25	33507967	33509181	-3.87059	8.88958e-11	1.06136e-09
DPEP2	ENSBTAG00000039426	18	35460790	35466415	2.99104	9.34139e-11	1.11283e-09
CFAP57	ENSBTAG00000021547	3	102768455	102838906	2.60444	1.1694e-10	1.379e-09
PLAC8B	ENSBTAG00000031750	6	97881686	97916809	-25.4795	1.25158e-10	1.47266e-09
gene:ENSBTAG00000053707	ENSBTAG00000053707	16	79521257	79540935	5.75345	1.27547e-10	1.49683e-09
SLC40A1	ENSBTAG00000010498	2	6776415	6800154	-20.6432	1.31389e-10	1.54015e-09
FAM81A	ENSBTAG00000014699	10	50806868	50869445	-2.24656	1.3141e-10	1.54015e-09
gene:ENSBTAG00000003408	ENSBTAG00000003408	11	47233510	47305610	-25.0253	1.50189e-10	1.74953e-09
TACSTD2	ENSBTAG00000004381	3	87457690	87458650	-2.01303	1.50415e-10	1.7514e-09
CHGA	ENSBTAG00000009836	21	57571703	57585058	-53.0941	1.59595e-10	1.85507e-09
CLSPN	ENSBTAG00000002826	3	110021002	110047343	2.09083	1.59972e-10	1.85865e-09
KRT77	ENSBTAG00000045770	5	27205199	27218221	-3.56948	1.74096e-10	2.01749e-09
VASH2	ENSBTAG00000003701	16	70601756	70639797	3.59631	1.76606e-10	2.04393e-09
C1QC	ENSBTAG00000011193	2	130181310	130185682	-18.8961	1.88587e-10	2.17695e-09
EGR3	ENSBTAG00000019293	8	69996237	70000191	3.07059	1.94686e-10	2.24639e-09
CENPK	ENSBTAG00000044175	20	13999287	14036032	2.32778	2.15204e-10	2.47626e-09
GUCA2A	ENSBTAG00000007195	3	104015402	104017508	-129.541	2.25687e-10	2.59183e-09
gene:ENSBTAG00000047121	ENSBTAG00000047121	17	71092572	71125064	-35.535	2.32207e-10	2.66327e-09
gene:ENSBTAG00000010155	ENSBTAG00000010155	19	14421207	14427667	-21.9473	2.36352e-10	2.70618e-09
FOXRED2	ENSBTAG00000000015	5	74905030	74919112	-2.12997	2.46175e-10	2.81265e-09
SERPINA5	ENSBTAG00000004063	21	59460077	59465438	-2.01603	2.48003e-10	2.83232e-09
IFT172	ENSBTAG00000018157	11	72210702	72219493	2.36858	2.54532e-10	2.90318e-09
ANKS4B	ENSBTAG00000009837	25	19058917	19070775	-126.582	3.0299e-10	3.43542e-09
TCAIM	ENSBTAG00000016622	22	16271888	16309668	-12.0099	3.07375e-10	3.48367e-09
GZMB	ENSBTAG00000053015	21	34740310	34743331	-50.2466	3.40611e-10	3.84734e-09
C3	ENSBTAG00000017280	7	17773674	17810616	-4.02642	3.55038e-10	4.00523e-09
MRAP2	ENSBTAG00000000257	9	65275989	65339737	-2.16831	3.70045e-10	4.16927e-09
gene:ENSBTAG00000039289	ENSBTAG00000039289	13	43643186	43665142	-20.9372	3.99425e-10	4.48928e-09
LCT	ENSBTAG00000015170	2	61535025	61583839	-49.7623	4.41173e-10	4.94158e-09
CPS1	ENSBTAG00000016662	2	98327891	98467680	-10.7994	4.56816e-10	5.11039e-09
gene:ENSBTAG00000053545	ENSBTAG00000053545	26	42420915	42432455	-34.0872	4.60798e-10	5.15279e-09
SCN3B	ENSBTAG00000016768	15	34227875	34254186	-2.86991	4.64362e-10	5.19047e-09
ATP10B	ENSBTAG00000016841	7	72220260	72358789	-4.36175	4.66705e-10	5.21449e-09
gene:ENSBTAG00000015047	ENSBTAG00000015047	6	84949479	84986700	-12.0099	4.75176e-10	5.30472e-09
DRD3	ENSBTAG00000002132	1	58791090	58837917	4.90087	5.00423e-10	5.57959e-09
RCOR2	ENSBTAG00000007827	29	42254021	42259113	2.31447	5.27494e-10	5.86678e-09
PELI2	ENSBTAG00000005141	10	68531859	68727049	-2.1396	5.44034e-10	6.04072e-09
gene:ENSBTAG00000052689	ENSBTAG00000052689	17	70758459	70772185	-120.98	5.52904e-10	6.13666e-09
TFF2	ENSBTAG00000030814	1	142614728	142618268	-15.1315	5.56511e-10	6.16904e-09
gene:ENSBTAG00000034945	ENSBTAG00000034945	23	25885520	25894260	-23.2564	5.62452e-10	6.22974e-09
LTB4R2	ENSBTAG00000040056	10	20858846	20863172	2.04614	5.74365e-10	6.35906e-09
gene:ENSBTAG00000013039	ENSBTAG00000013039	2	132738656	132741687	-33.6826	5.81879e-10	6.43959e-09
NEIL3	ENSBTAG00000005825	27	8413461	8621182	3.87268	5.82588e-10	6.44477e-09
COX6B2	ENSBTAG00000007200	18	62124766	62126264	2.20052	6.51115e-10	7.16735e-09
ARMC4	ENSBTAG00000000654	13	36593247	36754850	-2.46712	6.83217e-10	7.50418e-09
NUF2	ENSBTAG00000007247	3	5960359	5998691	2.00089	7.6988e-10	8.40222e-09
gene:ENSBTAG00000050212	ENSBTAG00000050212	29	50327647	50357545	-14.1564	7.72141e-10	8.42347e-09
KLHL21	ENSBTAG00000008350	16	46800206	46813319	-2.31702	8.22497e-10	8.94732e-09
PALD1	ENSBTAG00000008583	28	26677155	26762598	2.34816	8.35264e-10	9.07148e-09
CLCA4	ENSBTAG00000017357	3	57499491	57530509	-11.5442	8.45522e-10	9.17546e-09
OAS1Z	ENSBTAG00000037527	17	61394800	61402638	4.57847	1.2008e-09	1.28694e-08
UGT1A1	ENSBTAG00000026181	3	113300771	113425176	-15.3697	1.52239e-09	1.618e-08
REEP6	ENSBTAG00000002311	7	43895970	43901427	2.46003	1.74993e-09	1.84448e-08
SMOC2	ENSBTAG00000013176	9	102645194	102803012	-110.284	1.94134e-09	2.03603e-08
HEPH	ENSBTAG00000047416	X	94232112	94370235	-30.9811	1.9423e-09	2.03603e-08
EPS8L3	ENSBTAG00000001845	3	33634805	33649761	-30.7233	1.9423e-09	2.03603e-08
NR4A1	ENSBTAG00000000507	5	27820351	27839685	-4.56824	1.98913e-09	2.08431e-08
NSL1	ENSBTAG00000011340	16	70771021	70806428	2.08081	2.07394e-09	2.16979e-08
DEPDC1B	ENSBTAG00000017026	20	18560197	18649542	2.27126	2.14339e-09	2.23634e-08
gene:ENSBTAG00000055240	ENSBTAG00000055240	20	71902798	71910531	-15.8628	2.35709e-09	2.45262e-08
ISLR2	ENSBTAG00000002661	21	34555999	34560183	18.6347	2.50427e-09	2.5987e-08
SLC6A17	ENSBTAG00000001981	3	33226162	33281966	-2.02923	2.61608e-09	2.71053e-08
gene:ENSBTAG00000049289	ENSBTAG00000049289	8	59950293	59954953	-2.46123	2.63355e-09	2.72547e-08
CTSZ	ENSBTAG00000018784	13	57379568	57390707	-14.704	2.84571e-09	2.93597e-08
CDH6	ENSBTAG00000012992	20	42209779	42354761	-8.711	2.98587e-09	3.07112e-08
WFDC1	ENSBTAG00000049788	18	10520490	10581675	3.24797	3.19629e-09	3.27873e-08
TNFSF9	ENSBTAG00000046266	7	17963470	17966413	2.07951	3.27327e-09	3.35446e-08
BCL2L15	ENSBTAG00000012419	3	29498120	29502961	-13.2842	3.31661e-09	3.39696e-08
CCL25	ENSBTAG00000005581	7	16776215	16779697	-9.52696	3.3233e-09	3.40251e-08
SRL	ENSBTAG00000001078	25	3397611	3432198	-2.97858	4.47231e-09	4.5356e-08
AXIN2	ENSBTAG00000030162	19	62212832	62240091	-4.30599	5.3724e-09	5.3994e-08
BLM	ENSBTAG00000020301	21	21840567	21933720	2.1249	5.50573e-09	5.52717e-08
HNF4G	ENSBTAG00000008280	14	38801751	38831315	-11.3888	5.67905e-09	5.69477e-08
GOLT1A	ENSBTAG00000010177	16	1964114	1978208	-40.5876	7.05389e-09	7.01048e-08
RNF223	ENSBTAG00000046758	16	51406584	51407334	-4.95866	7.08335e-09	7.03714e-08
MUC13	ENSBTAG00000010382	1	69332533	69349823	-11.7528	9.32424e-09	9.14144e-08
C1QA	ENSBTAG00000007153	2	130189848	130193588	-11.3789	9.93761e-09	9.72145e-08
OTC	ENSBTAG00000001488	X	104841980	104918525	-21.8631	1.00029e-08	9.7817e-08
TMC5	ENSBTAG00000002097	25	17029434	17093394	-97.0042	1.04253e-08	1.01763e-07
CDKN3	ENSBTAG00000019496	10	66925219	66941993	2.30569	1.08144e-08	1.05301e-07
PTGES	ENSBTAG00000019453	11	100121984	100133453	-4.95525	1.17638e-08	1.14204e-07
gene:ENSBTAG00000050419	ENSBTAG00000050419	27	6432443	6433381	-14.9162	1.19897e-08	1.16271e-07
AMOTL2	ENSBTAG00000000742	1	134947901	134965883	-2.02523	1.27087e-08	1.22843e-07
CCK	ENSBTAG00000013027	22	14567355	14573955	-94.6855	1.48324e-08	1.42497e-07
KRT34	ENSBTAG00000037560	19	41593204	41597632	-93.3909	1.48324e-08	1.42497e-07
CREB3L4	ENSBTAG00000014692	3	16464192	16472933	2.28204	1.5263e-08	1.46477e-07
gene:ENSBTAG00000053635	ENSBTAG00000053635	21	394144	395961	-26.4032	1.55161e-08	1.48787e-07
GDA	ENSBTAG00000011545	8	48359126	48483138	-3.82316	1.55204e-08	1.48787e-07
TRIM46	ENSBTAG00000010622	3	15433667	15443429	5.09256	1.57129e-08	1.50525e-07
gene:ENSBTAG00000052305	ENSBTAG00000052305	13	58156964	58160211	13.4999	1.63185e-08	1.55937e-07
RASEF	ENSBTAG00000021751	8	76173242	76268355	-3.53388	1.80044e-08	1.71253e-07
TM4SF20	ENSBTAG00000021322	2	115519317	115530237	-11.0755	1.85606e-08	1.76043e-07
H1-4	ENSBTAG00000047206	23	31796097	31796757	-4.2652	2.07056e-08	1.94871e-07
PDK4	ENSBTAG00000014069	4	12881888	12895362	-2.47262	2.4659e-08	2.3022e-07
gene:ENSBTAG00000037509	ENSBTAG00000037509	13	43393447	43407848	-25.3931	2.69391e-08	2.50808e-07
CLDN7	ENSBTAG00000019448	19	26970221	26972580	-11.3531	2.77439e-08	2.57881e-07
PPARGC1A	ENSBTAG00000017024	6	43380462	43501184	-10.788	2.90624e-08	2.68988e-07
BEND7	ENSBTAG00000020800	13	28142113	28228457	-5.54659	3.07668e-08	2.83783e-07
gene:ENSBTAG00000032733	ENSBTAG00000032733	3	19052980	19059716	2.4852	3.30157e-08	3.03795e-07
FERMT3	ENSBTAG00000045862	29	42511024	42529571	-3.72374	3.33882e-08	3.07011e-07
gene:ENSBTAG00000052092	ENSBTAG00000052092	26	42407979	42423035	-24.9037	3.56837e-08	3.27108e-07
ALOXE3	ENSBTAG00000012478	19	27739349	27760708	-2.89429	3.71817e-08	3.39911e-07
TNFSF13B	ENSBTAG00000011563	12	83641465	83672595	2.62983	3.81455e-08	3.48366e-07
DES	ENSBTAG00000005353	2	107351795	107358964	-13.0433	4.06918e-08	3.6973e-07
PM20D1	ENSBTAG00000008734	16	3602520	3627653	-86.7073	4.42886e-08	4.01051e-07
gene:ENSBTAG00000048048	ENSBTAG00000048048	21	290614	292470	-20.0143	4.48167e-08	4.05572e-07
gene:ENSBTAG00000054649	ENSBTAG00000054649	4	113233115	113240464	-11.5653	5.08318e-08	4.57213e-07
CFH	ENSBTAG00000023177	16	6199771	6333310	-7.68745	5.20585e-08	4.6809e-07
CCL21	ENSBTAG00000010161	8	76080583	76081928	-34.3513	6.20461e-08	5.53439e-07
RASSF10	ENSBTAG00000011914	15	39680166	39681702	2.44441	6.57417e-08	5.85235e-07
GCK	ENSBTAG00000032288	4	77139554	77175906	-2.57915	6.86856e-08	6.10022e-07
gene:ENSBTAG00000054394	ENSBTAG00000054394	27	36583408	36610753	-2.06245	7.14002e-08	6.32665e-07
MZB1	ENSBTAG00000038337	7	50661347	50663428	-5.12388	7.44884e-08	6.58723e-07
PRR11	ENSBTAG00000021681	19	10125433	10153162	3.12382	8.07751e-08	7.13375e-07
FAM171A2	ENSBTAG00000011447	19	44156310	44167029	2.37219	8.1206e-08	7.16709e-07
BCL7A	ENSBTAG00000032517	17	53304775	53332032	-2.04178	8.61369e-08	7.58231e-07
GLIPR1	ENSBTAG00000011590	5	4987627	5034033	5.74653	9.2715e-08	8.13997e-07
IL1RAPL2	ENSBTAG00000044025	X	54505734	54555948	-4.67676	9.29161e-08	8.15495e-07
ASCL2	ENSBTAG00000026769	29	49311816	49313692	-2.53342	9.40302e-08	8.23925e-07
gene:ENSBTAG00000009656	ENSBTAG00000009656	23	25583082	25589209	-18.6413	9.87044e-08	8.61502e-07
PCNX2	ENSBTAG00000000535	28	5877004	6186839	2.13852	9.96018e-08	8.68769e-07
MIS18A	ENSBTAG00000016619	1	3209823	3222938	2.53866	1.0482e-07	9.11322e-07
RARRES1	ENSBTAG00000014713	1	108807495	108849597	-6.94802	1.10279e-07	9.55677e-07
gene:ENSBTAG00000049291	ENSBTAG00000049291	6	84497381	84513073	-32.6366	1.2043e-07	1.03995e-06
GIMAP7_3	ENSBTAG00000030940	4	113112101	113120508	-12.8769	1.34767e-07	1.15816e-06
H2AC19	ENSBTAG00000046003	3	20746487	20747479	-79.4231	1.40267e-07	1.20427e-06
HMGCS2	ENSBTAG00000003898	3	23536510	23560620	-78.6622	1.40267e-07	1.20427e-06
ACTG2	ENSBTAG00000015441	11	10736901	10761462	-11.937	1.59987e-07	1.36744e-06
KRT86	ENSBTAG00000013720	5	27585436	27592399	-6.06809	1.66119e-07	1.41714e-06
gene:ENSBTAG00000049265	ENSBTAG00000049265	27	7049839	7051263	-3.35557	1.80791e-07	1.53352e-06
ORC1	ENSBTAG00000002719	3	93962135	93993700	2.11525	1.82056e-07	1.54282e-06
IGFALS	ENSBTAG00000033299	25	1367531	1371456	5.4478	1.93997e-07	1.63621e-06
TPK1	ENSBTAG00000017676	4	107718448	108101163	-2.27218	1.95208e-07	1.64591e-06
DCXR_1	ENSBTAG00000047043	19	50854404	50856944	2.11859	2.01516e-07	1.6943e-06
HSD17B2	ENSBTAG00000003234	18	8586360	8679888	-75.997	2.08942e-07	1.75344e-06
PKLR	ENSBTAG00000017056	3	15344674	15354053	-76.3111	2.08942e-07	1.75344e-06
SST	ENSBTAG00000017312	1	79657443	79659377	-76.5001	2.08942e-07	1.75344e-06
gene:ENSBTAG00000005261	ENSBTAG00000005261	18	49408224	49450004	-6.31289	2.10404e-07	1.76516e-06
HPN	ENSBTAG00000003829	18	45782387	45802719	4.09717	2.14522e-07	1.79858e-06
gene:ENSBTAG00000054065	ENSBTAG00000054065	X	34138111	34144794	-9.96681	2.21965e-07	1.85692e-06
OTOP3	ENSBTAG00000040111	19	56476436	56483642	-15.1472	2.24538e-07	1.87668e-06
CHPT1	ENSBTAG00000002490	5	65511774	65543424	-30.9398	2.38649e-07	1.98966e-06
WIPF1	ENSBTAG00000001585	2	22130032	22259090	-5.92808	2.39237e-07	1.99394e-06
APOC2	ENSBTAG00000020558	18	52654219	52657199	-11.5087	2.40288e-07	2.00207e-06
FNDC5	ENSBTAG00000051540	2	120805615	120811995	-2.64044	2.54294e-07	2.11614e-06
ENPP2	ENSBTAG00000013165	14	80982672	81117148	-21.2481	2.84108e-07	2.34821e-06
PON3	ENSBTAG00000034645	4	12593908	12631421	-17.093	2.95943e-07	2.4415e-06
gene:ENSBTAG00000048504	ENSBTAG00000048504	29	49596204	49601869	3.48452	3.13347e-07	2.57321e-06
ANKRD40CL	ENSBTAG00000025183	19	35981206	35987326	-73.088	3.13606e-07	2.57375e-06
GMFG	ENSBTAG00000005390	18	49038390	49043335	-73.3372	3.13606e-07	2.57375e-06
IGFL1	ENSBTAG00000000027	18	53529691	53531044	2.05074	3.74595e-07	3.04539e-06
CCL11	ENSBTAG00000004129	19	15867083	15869981	-9.52655	3.85138e-07	3.12825e-06
FBXO15	ENSBTAG00000009686	24	4244210	4281871	2.79942	4.14665e-07	3.35184e-06
SLC39A12	ENSBTAG00000015525	13	32374569	32459142	-2.42057	4.15132e-07	3.3546e-06
CREB3L3	ENSBTAG00000010215	7	19866003	19877349	-12.8107	4.4524e-07	3.58816e-06
ARHGAP33	ENSBTAG00000009714	18	46487530	46500286	2.30217	4.49557e-07	3.61968e-06
CTSL	ENSBTAG00000000720	8	80974611	80980412	-8.02156	4.54019e-07	3.64904e-06
SRGN	ENSBTAG00000017863	28	25474774	25490574	-9.62442	4.59627e-07	3.693e-06
SLC44A4	ENSBTAG00000005675	23	27480742	27494225	-70.4921	4.74415e-07	3.80953e-06
ADAMTS4	ENSBTAG00000013210	3	8303388	8311838	3.60139	4.89163e-07	3.92561e-06
THEM6	ENSBTAG00000005063	14	1694330	1697806	4.9527	4.97343e-07	3.98767e-06
ECH1	ENSBTAG00000016313	18	48544350	48554508	-8.57477	5.22851e-07	4.18593e-06
CCDC153	ENSBTAG00000017794	15	29776015	29780250	7.06826	5.38337e-07	4.30092e-06
ALDH2	ENSBTAG00000008743	17	62300434	62326158	-8.01011	5.6417e-07	4.49792e-06
SALL2	ENSBTAG00000013249	10	25641551	25655398	3.30746	5.89547e-07	4.69187e-06
gene:ENSBTAG00000053893	ENSBTAG00000053893	4	76154664	76157434	-2.39672	6.21336e-07	4.93168e-06
A2M	ENSBTAG00000018137	5	100873611	100891039	-13.7491	6.35883e-07	5.04415e-06
gene:ENSBTAG00000050417	ENSBTAG00000050417	5	74480532	74487043	76.8025	6.759e-07	5.34104e-06
VWA2	ENSBTAG00000006860	26	34706684	34753535	2.22137	7.86494e-07	6.1695e-06
LRRC23	ENSBTAG00000011273	5	103546872	103554354	2.33863	8.19812e-07	6.42146e-06
MYOM1	ENSBTAG00000019585	24	37255783	37379159	-3.29535	8.25007e-07	6.45838e-06
KIRREL3	ENSBTAG00000006804	29	29748688	29881807	6.76035	8.90735e-07	6.93846e-06
ARRB1	ENSBTAG00000020485	15	54480056	54553148	2.11091	1.02504e-06	7.93395e-06
CALML4	ENSBTAG00000025822	10	15035520	15044913	-7.03406	1.06936e-06	8.24603e-06
MGC127133	ENSBTAG00000030629	1	148405187	148407258	-13.1432	1.08994e-06	8.39713e-06
GJB1	ENSBTAG00000020512	X	79421764	79428791	-65.3472	1.11305e-06	8.56089e-06
SLC28A2	ENSBTAG00000016327	10	65166731	65202056	-7.74232	1.13629e-06	8.72945e-06
CENPP	ENSBTAG00000011814	8	83951573	84187164	2.73969	1.20631e-06	9.23829e-06
SPC25	ENSBTAG00000010048	2	27248578	27260964	2.24337	1.35269e-06	1.02742e-05
gene:ENSBTAG00000053508	ENSBTAG00000053508	21	312641	314960	-18.7059	1.42135e-06	1.07682e-05
CXCL12	ENSBTAG00000005077	28	45022355	45051627	-26.2454	1.45727e-06	1.10279e-05
PRAP1	ENSBTAG00000013717	26	25654915	25658688	-5.40538	1.53305e-06	1.15622e-05
C6	ENSBTAG00000014177	20	33315987	33442085	-11.6576	1.54418e-06	1.16362e-05
ESPNL	ENSBTAG00000010164	3	117441782	117464352	-6.78327	1.62342e-06	1.21956e-05
MYRFL	ENSBTAG00000014829	5	43516702	43642194	2.28824	1.64648e-06	1.23516e-05
TMPRSS11BNL	ENSBTAG00000048377	6	83890033	83911814	2.00876	1.70499e-06	1.27798e-05
gene:ENSBTAG00000051010	ENSBTAG00000051010	21	325430	328570	-62.567	1.72743e-06	1.29335e-05
MX1	ENSBTAG00000030913	1	141677686	141706496	5.42128	1.75244e-06	1.31061e-05
ANKRD34C	ENSBTAG00000020195	21	25500695	25502303	2.41036	1.75961e-06	1.31561e-05
gene:ENSBTAG00000052721	ENSBTAG00000052721	8	70625248	70628284	-2.38936	1.79858e-06	1.34362e-05
SRRM3	ENSBTAG00000007879	25	34284142	34325779	9.69338	1.8905e-06	1.40954e-05
GCNT4	ENSBTAG00000050091	10	6500607	6531769	-18.1258	1.98965e-06	1.47894e-05
SNAI1	ENSBTAG00000014554	13	78036326	78042585	2.7048	2.07482e-06	1.53883e-05
CEL	ENSBTAG00000007486	11	103058903	103067774	-4.52578	2.1321e-06	1.57913e-05
gene:ENSBTAG00000032902	ENSBTAG00000032902	5	28846445	28868817	-3.11136	2.33485e-06	1.72216e-05
GPC2	ENSBTAG00000008869	25	36234802	36273129	2.09843	2.36308e-06	1.74107e-05
CCDC65	ENSBTAG00000015825	5	30885532	30893751	2.82967	2.42633e-06	1.7862e-05
gene:ENSBTAG00000050666	ENSBTAG00000050666	3	17261486	17263423	-6.47345	2.47936e-06	1.82323e-05
FAM216A	ENSBTAG00000022067	17	54360387	54368947	2.16472	2.61744e-06	1.91846e-05
SSUH2	ENSBTAG00000005433	22	17852251	17874641	3.25559	2.67724e-06	1.96175e-05
TREH	ENSBTAG00000016202	15	29310820	29323620	-59.8494	2.70585e-06	1.98055e-05
GPR65	ENSBTAG00000012737	10	99742349	99751572	-2.94007	2.91512e-06	2.12213e-05
IRF1	ENSBTAG00000031231	7	21938613	21946679	2.58684	3.04285e-06	2.20792e-05
gene:ENSBTAG00000048956	ENSBTAG00000048956	6	12343428	12440341	-4.06891	3.13426e-06	2.27179e-05
gene:ENSBTAG00000023563	ENSBTAG00000023563	23	27139268	27146479	-24.5979	3.13951e-06	2.27437e-05
RGS5	ENSBTAG00000016341	3	6159078	6212125	-24.6187	3.13951e-06	2.27437e-05
MAOB	ENSBTAG00000001288	X	99790476	99912393	-12.1453	3.33086e-06	2.40402e-05
gene:ENSBTAG00000050088	ENSBTAG00000050088	21	380522	381656	-12.0058	3.33086e-06	2.40402e-05
GIP	ENSBTAG00000005045	19	37567759	37573005	-12.1827	3.33086e-06	2.40402e-05
CXCR2	ENSBTAG00000038042	2	106185019	106192570	-3.2551	3.59706e-06	2.58626e-05
SRPK3	ENSBTAG00000001058	X	36998261	37002903	2.93419	3.66093e-06	2.62865e-05
ASPHD2	ENSBTAG00000037832	17	66098792	66107865	-2.53385	3.72062e-06	2.66722e-05
PRSS22	ENSBTAG00000020582	25	2178122	2182818	6.15295	3.7589e-06	2.69322e-05
MYO3B	ENSBTAG00000003626	2	25753838	26211202	-2.55426	3.7935e-06	2.71511e-05
SLC27A2	ENSBTAG00000004303	10	60012456	60071272	-16.7817	3.95928e-06	2.82848e-05
gene:ENSBTAG00000040331	ENSBTAG00000040331	4	113131166	113139056	-17.0275	3.95928e-06	2.82848e-05
CCDC173	ENSBTAG00000001090	2	26618949	26643168	2.77416	3.96372e-06	2.83089e-05
RAB37	ENSBTAG00000008092	19	56672775	56740010	2.40302	4.03097e-06	2.87204e-05
IGSF5	ENSBTAG00000002029	1	139827394	139881435	-3.96244	4.04211e-06	2.87845e-05
VAMP5	ENSBTAG00000018285	11	49416058	49425368	2.23497	4.13379e-06	2.94217e-05
CLRN3	ENSBTAG00000047054	26	47288255	47304664	-57.1298	4.2796e-06	3.03949e-05
gene:ENSBTAG00000039995	ENSBTAG00000039995	16	5627220	5723824	-11.7157	4.44206e-06	3.14987e-05
CDX1	ENSBTAG00000012014	7	61521981	61539126	-23.7959	4.65546e-06	3.29161e-05
TMEM176B	ENSBTAG00000016766	4	113400402	113408319	2.50565	4.99936e-06	3.51899e-05
CSN3	ENSBTAG00000039787	6	85645853	85658926	-3.50456	5.44363e-06	3.80969e-05
CDHR1	ENSBTAG00000001231	28	39161230	39184091	2.50824	5.57528e-06	3.89775e-05
FAM72A	ENSBTAG00000020227	16	3986154	3998589	3.02423	5.65784e-06	3.95135e-05
KCNJ14	ENSBTAG00000000082	18	55136576	55140932	-3.40723	6.03021e-06	4.19066e-05
PARD3B	ENSBTAG00000010293	2	93255170	93626123	-14.8895	6.11204e-06	4.24313e-05
SP8	ENSBTAG00000002604	4	29493046	29495564	-4.49218	6.37979e-06	4.41756e-05
BCAT1	ENSBTAG00000013825	5	85057072	85174596	-4.12846	6.47874e-06	4.4826e-05
CHP2	ENSBTAG00000012541	25	21401700	21406270	-4.24015	6.52791e-06	4.51216e-05
HS3ST3A1	ENSBTAG00000031107	19	31738491	31823297	2.27015	6.56197e-06	4.53317e-05
TIMD4	ENSBTAG00000013185	7	68286088	68314227	-54.6915	6.83733e-06	4.71125e-05
BOLA-DMB	ENSBTAG00000012451	23	7246581	7253835	-6.05512	6.86149e-06	4.72669e-05
gene:ENSBTAG00000048268	ENSBTAG00000048268	21	358252	359018	-22.7411	6.95275e-06	4.78586e-05
GYPC	ENSBTAG00000014863	2	78885393	78934052	-22.6912	6.95275e-06	4.78586e-05
E2F2	ENSBTAG00000014400	2	129326861	129343702	2.00449	6.97498e-06	4.79993e-05
MYCBPAP	ENSBTAG00000014355	19	36193751	36216596	2.13502	7.16839e-06	4.92166e-05
SLC16A3	ENSBTAG00000017461	19	50634316	50642204	2.032	7.50136e-06	5.13318e-05
BREH1	ENSBTAG00000001852	18	24745102	24771960	-7.60932	7.747e-06	5.28911e-05
STEAP1	ENSBTAG00000015749	4	74355341	74368429	-5.77637	7.77023e-06	5.30362e-05
FNDC10	ENSBTAG00000047755	16	51040525	51041203	2.04918	7.88392e-06	5.37438e-05
BEX3	ENSBTAG00000006026	X	51927909	51929405	-15.7627	8.04999e-06	5.47923e-05
MS4A18	ENSBTAG00000038312	29	37086015	37103713	-15.8749	8.04999e-06	5.47923e-05
VWA5B2	ENSBTAG00000040399	1	82933516	82945153	2.30726	8.92282e-06	6.02436e-05
PVRIG	ENSBTAG00000010521	25	36191067	36193369	-13.2841	9.27509e-06	6.25118e-05
UBD	ENSBTAG00000027246	23	29117025	29120016	-7.21413	1.03511e-05	6.9276e-05
STEAP4	ENSBTAG00000002340	4	72378037	72407341	64.5396	1.04463e-05	6.98352e-05
IQGAP2	ENSBTAG00000000897	10	7624973	7934460	-7.70484	1.05572e-05	7.04622e-05
TMEM62	ENSBTAG00000013031	10	38358797	38393156	-3.33109	1.07689e-05	7.18035e-05
NCALD	ENSBTAG00000026963	14	62384854	62715290	-51.997	1.10396e-05	7.34623e-05
PLA2G2D1	ENSBTAG00000050719	2	132596217	132608914	-51.9157	1.10396e-05	7.34623e-05
gene:ENSBTAG00000051132	ENSBTAG00000051132	24	61907406	61913758	-5.97576	1.10552e-05	7.35476e-05
LYPD8	ENSBTAG00000030711	7	42512362	42523170	-7.94672	1.17354e-05	7.78798e-05
H4C14_1	ENSBTAG00000032453	3	20750776	20767701	-2.83522	1.26827e-05	8.36481e-05
ADTRP	ENSBTAG00000019533	23	44610189	44677675	-6.89679	1.26924e-05	8.36918e-05
PGLYRP2	ENSBTAG00000012280	7	7683488	7688864	3.65297	1.27913e-05	8.43026e-05
INSC	ENSBTAG00000032782	15	37342400	37482577	8.35541	1.34308e-05	8.82133e-05
BTNL2	ENSBTAG00000034939	23	25858686	25883331	-7.90673	1.48948e-05	9.72808e-05
MEX3A	ENSBTAG00000019158	3	14690552	14695864	2.25408	1.5392e-05	0.000100333
BCL2L14	ENSBTAG00000047225	5	97725268	97748884	-4.95589	1.55466e-05	0.000101242
SASH3	ENSBTAG00000002041	X	13811113	13826009	-20.931	1.5858e-05	0.00010302
CLEC3B	ENSBTAG00000018331	22	54159392	54165625	-20.9022	1.5858e-05	0.00010302
PTPRC	ENSBTAG00000023144	16	77600495	77669271	-20.8822	1.5858e-05	0.00010302
PCBD1	ENSBTAG00000011866	28	27067750	27072908	-14.7636	1.67432e-05	0.000108376
OGN	ENSBTAG00000011824	8	84019513	84035380	-14.6829	1.67432e-05	0.000108376
gene:ENSBTAG00000052472	ENSBTAG00000052472	14	1088054	1091399	2.354	1.71841e-05	0.000111095
GNLY	ENSBTAG00000053497	11	49258416	49260854	-49.249	1.80228e-05	0.000116182
EID1	ENSBTAG00000027764	10	61370362	61372119	-49.1984	1.80228e-05	0.000116182
PROS1	ENSBTAG00000023652	1	38203312	38267163	-49.3571	1.80228e-05	0.000116182
SLC5A1	ENSBTAG00000012851	17	70570573	70620771	-4.39011	1.82129e-05	0.000117266
CLCA1	ENSBTAG00000008161	3	57558896	57592968	-4.53775	1.98202e-05	0.000126944
SYT17	ENSBTAG00000014229	25	16711128	16799832	-2.06195	2.03061e-05	0.000129932
ACE2	ENSBTAG00000034402	X	127901490	127951491	-7.95393	2.18945e-05	0.000139397
SPEM1	ENSBTAG00000020253	19	27099425	27100767	-3.2353	2.19815e-05	0.000139884
MYLK	ENSBTAG00000014567	1	67982277	68068472	-3.54724	2.2338e-05	0.000141951
ESR2	ENSBTAG00000004498	10	76395355	76445041	-2.61083	2.41819e-05	0.000152799
FGL2	ENSBTAG00000009717	4	44000210	44004848	-14.1491	2.43628e-05	0.000153869
NRN1	ENSBTAG00000009873	23	48986029	48994863	2.35509	2.56426e-05	0.000161344
HRC	ENSBTAG00000002853	18	55653319	55661187	2.84904	2.58284e-05	0.000162399
IL17D	ENSBTAG00000025402	12	35819235	35848643	3.17836	2.58821e-05	0.00016266
ALOX5	ENSBTAG00000020319	28	44346284	44392546	-18.4627	2.72361e-05	0.000170689
KRT23	ENSBTAG00000040460	19	41116546	41134104	-4.66791	2.76959e-05	0.000173368
COX8B	ENSBTAG00000002046	11	82921986	82924620	-4.57172	2.86556e-05	0.000179083
TTLL8	ENSBTAG00000011098	5	119392378	119450153	-2.33646	2.87486e-05	0.00017958
TMEM91	ENSBTAG00000038711	18	50525309	50530086	4.3055	2.89203e-05	0.000180611
SARM1	ENSBTAG00000002816	19	19861213	19881877	2.14455	3.01798e-05	0.000187994
gene:ENSBTAG00000046967	ENSBTAG00000046967	8	23229327	23229888	-3.89563	3.13865e-05	0.000195193
SLC6A14	ENSBTAG00000000185	X	734359	840270	-3.86058	3.17126e-05	0.000197039
gene:ENSBTAG00000054832	ENSBTAG00000054832	29	50683601	50685013	2.83505	3.26258e-05	0.000202384
SCGB1C1	ENSBTAG00000022142	11	82860037	82861977	2.38224	3.55377e-05	0.000219431
gene:ENSBTAG00000048304	ENSBTAG00000048304	23	27112293	27125633	-13.7605	3.56688e-05	0.000220089
GUCA2B	ENSBTAG00000007194	3	104021060	104024316	-13.6237	3.56688e-05	0.000220089
GABRA3	ENSBTAG00000006691	X	34602112	34842545	-7.47804	3.615e-05	0.000222904
TRAIP	ENSBTAG00000004877	22	50399201	50417063	2.13605	3.63655e-05	0.00022413
gene:ENSBTAG00000038770	ENSBTAG00000038770	19	6107084	6131518	2.83686	3.68027e-05	0.000226616
gene:ENSBTAG00000013997	ENSBTAG00000013997	15	51399832	51403671	-9.74198	3.70007e-05	0.000227731
FYB1	ENSBTAG00000001492	20	35232725	35331223	-19.1591	3.73283e-05	0.000229642
gene:ENSBTAG00000051734	ENSBTAG00000051734	17	71075717	71076612	-19.1426	3.73283e-05	0.000229642
ANKRD65	ENSBTAG00000039055	16	51125123	51128060	2.70888	3.74838e-05	0.000230493
FXYD1	ENSBTAG00000017816	18	45864082	45868525	11.3199	3.78118e-05	0.000232402
PBX4	ENSBTAG00000009975	7	3711138	3768733	2.18178	4.14882e-05	0.000253084
KLK6	ENSBTAG00000030482	18	56945610	56954174	2.37281	4.24835e-05	0.000258567
MTFR2	ENSBTAG00000007799	9	74232904	74250570	2.03914	4.55731e-05	0.000276054
gene:ENSBTAG00000011094	ENSBTAG00000011094	24	17841990	17843559	-6.76943	4.57399e-05	0.000277002
GSTO2	ENSBTAG00000040290	26	24837551	24858231	5.92077	4.64241e-05	0.000280872
gene:ENSBTAG00000050760	ENSBTAG00000050760	23	8621657	8626884	-44.395	4.97627e-05	0.000299807
HPGD	ENSBTAG00000025942	8	6787674	6824508	-44.0156	4.97627e-05	0.000299807
IFI47	ENSBTAG00000015727	7	40459454	40475731	-43.8688	4.97627e-05	0.000299807
SCD5	ENSBTAG00000022449	6	97461720	97637722	-44.2145	4.97627e-05	0.000299807
TMPRSS9	ENSBTAG00000000718	7	21164682	21194842	-4.24695	5.04998e-05	0.000303906
SMIM5	ENSBTAG00000010758	19	55932582	55939531	-2.03848	5.16292e-05	0.000310006
SI	ENSBTAG00000006975	1	102272281	102388043	-13.065	5.25524e-05	0.000315267
gene:ENSBTAG00000051904	ENSBTAG00000051904	3	85911868	85964374	-2.70039	5.34413e-05	0.000320027
gene:ENSBTAG00000045588	ENSBTAG00000045588	7	5726147	5730509	2.41585	5.36635e-05	0.000321214
PPP1R1B	ENSBTAG00000006035	19	40006304	40015041	-4.77058	5.42911e-05	0.000324681
ACSL5	ENSBTAG00000006707	26	32906516	32957882	-4.31439	5.44929e-05	0.000325742
CNGA1	ENSBTAG00000002205	6	66669317	66684719	-7.44324	5.47685e-05	0.000327145
PADI1	ENSBTAG00000002138	2	135349138	135393383	5.13074	5.7323e-05	0.000341441
SPINK9	ENSBTAG00000052488	7	59739537	59753439	10.0879	5.75405e-05	0.000342585
DEFB	ENSBTAG00000045649	27	6956380	6964235	-18.3721	5.79918e-05	0.000344762
gene:ENSBTAG00000048049	ENSBTAG00000048049	21	198677	206914	-18.3257	5.79918e-05	0.000344762
EGR1	ENSBTAG00000010069	7	49825960	49830306	2.08919	5.85675e-05	0.000348003
CHRNA6	ENSBTAG00000014056	27	37508455	37521577	-2.67278	5.90155e-05	0.000350432
IL6	ENSBTAG00000014921	4	31454748	31459131	4.78417	6.04944e-05	0.000358262
ASIC1	ENSBTAG00000000970	5	29812652	29835158	2.1731	6.14008e-05	0.000363309
GATA4	ENSBTAG00000005425	8	7642402	7695092	-6.65227	6.20189e-05	0.000366642
MPC1	ENSBTAG00000027879	9	101357584	101370280	-2.08115	6.28179e-05	0.000371038
CYP27A1	ENSBTAG00000013489	2	106739388	106782307	-10.6638	6.32497e-05	0.000373424
gene:ENSBTAG00000052602	ENSBTAG00000052602	3	64421007	64423014	-5.55255	6.39709e-05	0.000377349
CES2	ENSBTAG00000005093	18	34638137	34650196	-4.08971	6.59792e-05	0.000388256
SPTLC3	ENSBTAG00000014252	13	6598912	6750081	-2.57441	6.66906e-05	0.000392184
gene:ENSBTAG00000021375	ENSBTAG00000021375	15	81279135	81398068	8.15986	6.68048e-05	0.000392769
gene:ENSBTAG00000015260	ENSBTAG00000015260	18	49307701	49309900	-4.24036	6.73933e-05	0.000395795
TRPV6	ENSBTAG00000024219	4	106181050	106197865	-3.03538	7.01638e-05	0.000411165
IRAG1	ENSBTAG00000007129	15	41959235	42098627	-12.7422	7.79309e-05	0.000453312
GM2A	ENSBTAG00000021829	7	62495946	62508685	-12.7421	7.79309e-05	0.000453312
ASRGL1	ENSBTAG00000006910	29	40756508	40776202	-2.03138	7.83482e-05	0.000455344
gene:ENSBTAG00000053295	ENSBTAG00000053295	3	116044910	116051383	-3.30398	7.83816e-05	0.000455439
TIGD3	ENSBTAG00000003079	29	43555589	43557005	3.72888	8.03254e-05	0.000466127
KRT4	ENSBTAG00000012034	5	27117922	27124833	2.59714	8.13681e-05	0.000471817
ISG15	ENSBTAG00000014707	16	51464068	51465107	2.90488	8.24656e-05	0.000477513
BATF2	ENSBTAG00000011467	29	43205605	43212737	-41.3234	8.42625e-05	0.000487076
PDLIM3	ENSBTAG00000017183	27	15712970	15743960	-41.1532	8.42625e-05	0.000487076
gene:ENSBTAG00000006717	ENSBTAG00000006717	25	19137328	19374948	-41.4428	8.42625e-05	0.000487076
PTN	ENSBTAG00000002317	4	100885904	100995239	-41.297	8.42625e-05	0.000487076
RNF186	ENSBTAG00000030367	2	132887310	132888400	-41.3931	8.42625e-05	0.000487076
gene:ENSBTAG00000051786	ENSBTAG00000051786	4	105602812	105603924	6.86283	9.02208e-05	0.000519278
RASL11B	ENSBTAG00000020647	6	68530370	68534898	3.24114	9.07527e-05	0.000521779
gene:ENSBTAG00000024960	ENSBTAG00000024960	3	12021858	12154133	-17.386	9.08832e-05	0.000522418
C1H21orf62	ENSBTAG00000043993	1	2749167	2768577	-2.82184	9.40395e-05	0.000537907
KCNH1	ENSBTAG00000008710	16	72205828	72642416	2.88462	9.45128e-05	0.0005405
TUBB4A	ENSBTAG00000021013	7	17981997	17988028	2.07735	0.000101344	0.000577346
gene:ENSBTAG00000053863	ENSBTAG00000053863	6	117370641	117371895	-3.3097	0.000102704	0.000584722
TBX21	ENSBTAG00000014199	19	38715292	38727078	48.2877	0.000102963	0.000585974
S100A3	ENSBTAG00000039105	3	16819975	16822889	-2.03401	0.00010702	0.000607487
GRIN3B	ENSBTAG00000025597	7	43514606	43523552	3.65492	0.000108032	0.000612971
gene:ENSBTAG00000051439	ENSBTAG00000051439	7	20569598	20579152	3.39697	0.000113117	0.000639487
ADGRA2	ENSBTAG00000008814	27	33069924	33105995	-2.64859	0.000116884	0.000658515
TFPI2	ENSBTAG00000015844	4	11204074	11208760	-3.4398	0.000128147	0.000716487
MGP	ENSBTAG00000012370	5	95024681	95028653	-6.3471	0.000128647	0.000719
FAM222A	ENSBTAG00000050459	17	63456480	63510511	2.09313	0.000128925	0.000720391
VIPR1	ENSBTAG00000006567	22	14658101	14689960	-9.75504	0.000129886	0.000725302
HS3ST1	ENSBTAG00000007449	6	106504061	106540229	2.07273	0.000130225	0.00072659
GGN	ENSBTAG00000005363	18	48192635	48195524	2.93858	0.000132729	0.000739639
LRRC9	ENSBTAG00000003090	10	72158408	72268307	-9.11581	0.000134691	0.000750262
SLC37A2	ENSBTAG00000016704	29	28495548	28524597	-4.76278	0.000134886	0.000750877
F10	ENSBTAG00000016385	12	86499760	86514706	-7.1714	0.00013548	0.000754028
SLC9A5	ENSBTAG00000039190	18	34875816	34894810	3.28584	0.000139363	0.000774192
DGKB	ENSBTAG00000021905	4	22389766	23262263	47.1372	0.000140419	0.000779254
RGN	ENSBTAG00000046155	X	85465750	85483092	-38.4879	0.000144612	0.000799707
BHLHA15	ENSBTAG00000046010	25	37796587	37797151	-38.6267	0.000144612	0.000799707
KRTAP3-3	ENSBTAG00000054927	19	41190861	41191562	-39.0042	0.000144612	0.000799707
RGS1	ENSBTAG00000021672	16	12697340	12701473	-38.5804	0.000144612	0.000799707
CALB1	ENSBTAG00000015924	14	73654319	73676317	-38.5804	0.000144612	0.000799707
HNF4A	ENSBTAG00000012116	13	72825551	72853312	-38.5804	0.000144612	0.000799707
TUBAL3	ENSBTAG00000017740	13	43204873	43215099	-38.7211	0.000144612	0.000799707
PLA2G2D4	ENSBTAG00000046977	2	132534609	132542603	-38.5341	0.000144612	0.000799707
DNASE1L3	ENSBTAG00000018294	22	43096616	43117533	-3.49477	0.000146269	0.000808201
HTR1B	ENSBTAG00000037429	9	17090716	17091928	-2.26134	0.000147591	0.000814332
gene:ENSBTAG00000052465	ENSBTAG00000052465	9	42992438	42996483	-2.10841	0.000148965	0.000821235
gene:ENSBTAG00000044157	ENSBTAG00000044157	18	62118906	62122389	2.1289	0.000153832	0.00084633
gene:ENSBTAG00000025219	ENSBTAG00000025219	19	14864232	14874109	3.15216	0.000172172	0.000940856
CR2	ENSBTAG00000038496	16	5397502	5446979	-11.6287	0.000174849	0.000954317
gene:ENSBTAG00000052937	ENSBTAG00000052937	10	18952670	18960021	-11.6875	0.000174849	0.000954317
gene:ENSBTAG00000050173	ENSBTAG00000050173	1	53901975	53919631	-11.4671	0.000174849	0.000954317
HES7	ENSBTAG00000012436	19	27763455	27765929	5.69841	0.000178239	0.000971829
HCLS1	ENSBTAG00000001009	1	66112081	66145729	-6.9041	0.000180486	0.00098328
GIMAP7_4	ENSBTAG00000008550	4	113276468	113287212	-8.19707	0.000189924	0.0010303
SCNN1B	ENSBTAG00000012290	25	20970084	21042943	-3.34849	0.000192483	0.00104334
ADGRE3	ENSBTAG00000002937	7	11127787	11181459	4.44384	0.000203872	0.00109996
CAMK2B	ENSBTAG00000012653	4	77025264	77117686	2.07344	0.000206201	0.0011123
CKB	ENSBTAG00000035998	21	68158056	68161297	-3.92973	0.000208031	0.00112195
ANPEP	ENSBTAG00000016881	21	21195679	21213021	-2.52654	0.000220696	0.0011869
GIMAP8	ENSBTAG00000014402	4	112850269	112874233	-15.5423	0.000229403	0.00123003
CD248	ENSBTAG00000044073	29	44370001	44372646	-3.48354	0.000231741	0.00124182
gene:ENSBTAG00000050172	ENSBTAG00000050172	21	19648666	19650107	2.6754	0.00023607	0.00126325
MSH5	ENSBTAG00000019790	23	27558156	27578112	2.46318	0.000240836	0.00128747
TNN	ENSBTAG00000015650	16	56325446	56386531	-7.38689	0.000241798	0.00129184
H4C8	ENSBTAG00000049949	23	31696653	31708940	8.80399	0.000241985	0.00129258
gene:ENSBTAG00000049669	ENSBTAG00000049669	6	59181760	59182783	2.01124	0.000249934	0.00133265
DEFB4A	ENSBTAG00000053557	27	7138872	7140876	-35.8217	0.000251725	0.0013406
BOLA-DQA5	ENSBTAG00000038128	23	25636254	25643878	-35.8661	0.000251725	0.0013406
CRISP2	ENSBTAG00000002166	23	22413743	22439206	-36.2083	0.000251725	0.0013406
SLC5A4	ENSBTAG00000008117	17	70627687	70655990	-35.9998	0.000251725	0.0013406
ALOX5AP	ENSBTAG00000013201	12	30108986	30138259	-35.9106	0.000251725	0.0013406
gene:ENSBTAG00000054587	ENSBTAG00000054587	7	51932392	51932800	40.8045	0.000253932	0.00135074
KCNT1	ENSBTAG00000018975	11	103335987	103387085	2.12649	0.000255841	0.00136006
PTER	ENSBTAG00000016676	13	30918705	30994962	-11.051	0.000264627	0.00140262
CD52	ENSBTAG00000005628	2	126804335	126806114	-10.9329	0.000264627	0.00140262
SCGB2A2	ENSBTAG00000015940	29	40699672	40703153	8.82088	0.000266964	0.00141361
gzmA	ENSBTAG00000027865	20	24024506	24035304	-8.97617	0.0002725	0.00144065
CD79A	ENSBTAG00000001882	18	51344674	51348682	-9.02948	0.0002725	0.00144065
gene:ENSBTAG00000037632	ENSBTAG00000037632	5	113082370	113089067	-9.14194	0.0002725	0.00144065
ZNF467	ENSBTAG00000019844	4	112614753	112621523	2.21827	0.000276943	0.00146298
gene:ENSBTAG00000054657	ENSBTAG00000054657	20	37819256	37824379	-2.46311	0.000277478	0.00146552
EYA4	ENSBTAG00000021970	9	71362333	71725682	-4.64707	0.000282344	0.00148975
MXD3	ENSBTAG00000005010	7	38779126	38784017	2.06025	0.000293051	0.001542
SLC16A14	ENSBTAG00000010344	2	118076300	118099221	-3.71439	0.000297345	0.00156337
GSTT2	ENSBTAG00000008587	17	71328579	71334085	2.06505	0.000311039	0.00163184
gene:ENSBTAG00000051726	ENSBTAG00000051726	21	59287810	59295395	15.0073	0.000325916	0.00170589
ARHGEF6	ENSBTAG00000017850	X	20279958	20395643	-10.506	0.00033085	0.00172969
gene:ENSBTAG00000048392	ENSBTAG00000048392	1	114490630	114498974	4.56926	0.000337357	0.00176072
SRR	ENSBTAG00000004223	19	23279265	23297617	2.36865	0.000347052	0.00180699
GIMAP5	ENSBTAG00000004894	4	113328042	113338736	-14.8008	0.000369707	0.00191898
AIG1	ENSBTAG00000003496	9	80508313	80778018	-8.71291	0.000397965	0.00205729
SLC2A12	ENSBTAG00000019002	9	72154433	72223405	10.1652	0.000399921	0.00206621
NCR3LG1	ENSBTAG00000050060	15	35121217	35134817	2.24924	0.000438024	0.00224963
gene:ENSBTAG00000050871	ENSBTAG00000050871	21	34727437	34730647	-33.4107	0.000444777	0.00227776
CCL8	ENSBTAG00000014113	19	15807709	15809743	-33.1544	0.000444777	0.00227776
GRAP	ENSBTAG00000003707	19	34193449	34214693	-33.4551	0.000444777	0.00227776
F5	ENSBTAG00000017722	16	37159072	37238306	-33.2396	0.000444777	0.00227776
CLMP	ENSBTAG00000020046	15	33689098	33794265	-33.3693	0.000444777	0.00227776
gene:ENSBTAG00000031828	ENSBTAG00000031828	11	49302384	49306958	-33.1544	0.000444777	0.00227776
gene:ENSBTAG00000003367	ENSBTAG00000003367	5	114655421	114673112	-33.3531	0.000444777	0.00227776
LYZ1_1	ENSBTAG00000011941	5	44119610	44125565	-33.1544	0.000444777	0.00227776
gene:ENSBTAG00000000715	ENSBTAG00000000715	4	113349197	113356352	-33.1544	0.000444777	0.00227776
C22H3orf18	ENSBTAG00000010165	22	49790595	49799038	4.82275	0.000450553	0.0023047
NPNT	ENSBTAG00000006686	6	19173925	19254856	-4.48081	0.000463297	0.00236357
GIMAP4	ENSBTAG00000046257	4	113066864	113074368	-4.45959	0.000463297	0.00236357
MGC148328	ENSBTAG00000045940	X	28351935	28352665	-2.26064	0.000484341	0.00246063
CD200	ENSBTAG00000033319	1	57126574	57147988	-3.75611	0.00049233	0.00249819
gene:ENSBTAG00000051113	ENSBTAG00000051113	22	37674117	37707258	-2.46959	0.000494113	0.00250647
gene:ENSBTAG00000006239	ENSBTAG00000006239	25	42246840	42262415	5.14956	0.000495493	0.00251205
CA4	ENSBTAG00000017969	19	12803072	12811847	2.29411	0.000496482	0.00251516
FBLN1	ENSBTAG00000012088	5	115888382	115968965	-7.3561	0.000534035	0.00269369
ENTPD8	ENSBTAG00000030246	11	106414235	106418732	-4.38472	0.000553494	0.00278607
SRPX	ENSBTAG00000004280	X	105052661	105194351	4.01809	0.00055745	0.00280217
PITPNM2	ENSBTAG00000001597	17	52428785	52553696	2.89438	0.000557528	0.00280217
MPDZ	ENSBTAG00000043961	8	31058379	31211135	-2.68458	0.000568848	0.00285692
PAQR5	ENSBTAG00000020352	10	16171971	16268128	-4.45505	0.000582421	0.00291853
CALHM6	ENSBTAG00000006549	9	34245854	34248411	-8.29372	0.000584447	0.00292759
TMPRSS2	ENSBTAG00000009132	1	141713170	141747814	-4.77844	0.00058487	0.00292916
MYO7B	ENSBTAG00000039803	2	4886911	4990264	-6.12223	0.000586523	0.00293634
CORO2B	ENSBTAG00000012681	10	15419305	15567397	-2.3263	0.000596262	0.00298342
gene:ENSBTAG00000052422	ENSBTAG00000052422	27	6432006	6503305	-13.9812	0.00060176	0.00300925
BNIP5	ENSBTAG00000017617	23	10250134	10269825	-10.0564	0.000619253	0.00308579
gene:ENSBTAG00000052878	ENSBTAG00000052878	15	46361441	46362506	-9.96044	0.000619253	0.00308579
F7	ENSBTAG00000007411	12	86491627	86497941	-9.97673	0.000619253	0.00308579
gene:ENSBTAG00000052309	ENSBTAG00000052309	7	59418089	59422293	-9.94874	0.000619253	0.00308579
HTR4	ENSBTAG00000010837	7	59874120	60068120	-9.86502	0.000619253	0.00308579
RTP4	ENSBTAG00000032265	1	79911982	79916543	-10.0889	0.000619253	0.00308579
DLK2	ENSBTAG00000005850	23	17008894	17013149	-4.32212	0.000634418	0.00315257
ADGRD2	ENSBTAG00000017576	11	95484185	95503624	2.98763	0.000641039	0.0031837
gene:ENSBTAG00000003275	ENSBTAG00000003275	27	36635299	36661081	-2.7661	0.000650639	0.00322719
gene:ENSBTAG00000052716	ENSBTAG00000052716	25	20274111	20355044	-5.29675	0.000665597	0.00329711
TMEM100	ENSBTAG00000009292	19	6030317	6033208	-6.48504	0.00066701	0.0033035
DYSF	ENSBTAG00000013290	11	12899572	13123869	-5.67901	0.000687064	0.00339446
PHEX	ENSBTAG00000000419	X	121080646	121291280	-3.1054	0.00071598	0.00352584
gene:ENSBTAG00000031017	ENSBTAG00000031017	15	80078543	80120961	36.3341	0.000729565	0.00358549
FMO1	ENSBTAG00000021408	16	38808521	38849071	3.89613	0.000731917	0.00359507
COL1A2	ENSBTAG00000013472	4	11776553	11812997	-3.82173	0.000739462	0.00362681
gene:ENSBTAG00000048720	ENSBTAG00000048720	24	61926350	61935647	-4.16255	0.000739993	0.00362875
ABCA4	ENSBTAG00000018010	3	49386860	49530772	-3.24234	0.000760952	0.00372401
PLXDC1	ENSBTAG00000019347	19	39590710	39657423	3.24934	0.000761225	0.00372401
IFNAG	ENSBTAG00000046443	8	22907780	22908419	-30.6925	0.000770948	0.00376745
JAML	ENSBTAG00000023283	15	28881526	28912759	-2.29528	0.000780393	0.00380806
ACER1	ENSBTAG00000008095	7	18105650	18128839	-12.9633	0.000795665	0.00387693
gene:ENSBTAG00000047529	ENSBTAG00000047529	17	70736537	70736948	-30.5671	0.000798403	0.00388251
gene:ENSBTAG00000034323	ENSBTAG00000034323	16	44379635	44407097	-30.486	0.000798403	0.00388251
gene:ENSBTAG00000051611	ENSBTAG00000051611	11	47200136	47207624	-30.549	0.000798403	0.00388251
BTNL9	ENSBTAG00000047420	7	40086626	40109449	-30.6696	0.000798403	0.00388251
CNN1	ENSBTAG00000011207	7	15883404	15891295	-30.57	0.000798403	0.00388251
CXCL13	ENSBTAG00000008479	6	92284630	92291191	-30.486	0.000798403	0.00388251
gene:ENSBTAG00000054870	ENSBTAG00000054870	5	99970278	99994406	-30.5686	0.000798403	0.00388251
LYZ2	ENSBTAG00000026088	5	44365580	44371561	-30.486	0.000798403	0.00388251
AOC1	ENSBTAG00000005419	4	113450546	113463258	-30.486	0.000798403	0.00388251
gene:ENSBTAG00000011305	ENSBTAG00000011305	1	81254281	81273853	-30.6711	0.000798403	0.00388251
THPO	ENSBTAG00000000476	1	82816650	82821567	-30.8958	0.000798403	0.00388251
LAPTM5	ENSBTAG00000005477	2	122807358	122833480	-3.26504	0.000821836	0.0039885
SCRT1	ENSBTAG00000050112	14	594539	600190	5.31129	0.000825195	0.004003
IL12B	ENSBTAG00000004741	7	70893040	70912103	-5.35335	0.000831582	0.00403069
gene:ENSBTAG00000047029	ENSBTAG00000047029	11	47179769	47180201	7.64285	0.000832617	0.00403352
ZNF215	ENSBTAG00000003638	15	45755363	45773134	-2.19184	0.000854654	0.00412983
ST8SIA1	ENSBTAG00000000593	5	87876154	88043505	-4.08008	0.000859774	0.00415307
gene:ENSBTAG00000049264	ENSBTAG00000049264	19	53646029	53647040	-7.93289	0.000863145	0.00416635
TYROBP	ENSBTAG00000007338	18	46576252	46605718	-7.88483	0.000863145	0.00416635
EEF1A2	ENSBTAG00000021685	13	54151513	54159711	-2.85634	0.000864058	0.00416925
TGM7	ENSBTAG00000015412	21	55035898	55062339	3.81377	0.000889639	0.00428421
ACAN	ENSBTAG00000016158	21	20377693	20446373	-5.43918	0.000912503	0.00438879
PDE6A	ENSBTAG00000012945	7	61195050	61269840	-2.05665	0.000919691	0.00441781
gene:ENSBTAG00000014765	ENSBTAG00000014765	5	13679064	13681783	5.92401	0.000924375	0.00443952
gene:ENSBTAG00000031468	ENSBTAG00000031468	17	66340590	66340983	-2.64686	0.000928908	0.00445889
ETNK2	ENSBTAG00000018509	16	1917346	1934237	-2.30374	0.000949344	0.00455291
gene:ENSBTAG00000037539	ENSBTAG00000037539	3	42593884	42616930	-9.42071	0.000957707	0.00458891
NR1I2	ENSBTAG00000019557	1	64606697	64639471	-9.33993	0.000957707	0.00458891
RGL1	ENSBTAG00000019630	16	64794720	64961884	-7.59363	0.000969424	0.00464091
gene:ENSBTAG00000039643	ENSBTAG00000039643	13	43480014	43491625	-3.14355	0.000986996	0.00471661
gene:ENSBTAG00000039722	ENSBTAG00000039722	13	43289238	43296959	-12.9313	0.000989504	0.00472705
COL4A3	ENSBTAG00000021316	2	115318012	115478018	-3.39237	0.000997415	0.0047613
WC1-12	ENSBTAG00000052355	5	102220410	102267444	-5.11748	0.0010229	0.00486996
SLC4A11	ENSBTAG00000027409	13	51975287	51986307	2.94709	0.00102726	0.00488984
ACSBG1	ENSBTAG00000006231	21	30555710	30614979	-7.52784	0.00103186	0.00490999
AKAP5	ENSBTAG00000009642	10	76615142	76616429	35.4015	0.00103615	0.00492866
gene:ENSBTAG00000049701	ENSBTAG00000049701	7	20498135	20509455	35.5473	0.00103615	0.00492866
PDE6G	ENSBTAG00000000354	19	51158510	51160605	-2.28412	0.00104247	0.00495606
WNT10A	ENSBTAG00000009217	2	106842323	106855593	2.07174	0.00104984	0.0049858
ALDH1A2	ENSBTAG00000010119	10	52214464	52340304	-6.75528	0.00108803	0.00515619
PGM2L1	ENSBTAG00000000770	15	53707095	53759583	2.37748	0.00109671	0.00519093
TGIF2	ENSBTAG00000052632	13	65676275	65695042	2.64266	0.00110968	0.00524677
RGS2	ENSBTAG00000020620	4	58359234	58359870	4.30008	0.00111433	0.00526689
CHDH	ENSBTAG00000010027	22	47133913	47158681	-3.3511	0.00112263	0.00530237
AVIL	ENSBTAG00000016913	5	55657653	55676222	-4.88277	0.0011249	0.00531215
ANXA13_2	ENSBTAG00000005585	14	16165839	16200097	-2.87361	0.00112516	0.00531247
MESP2	ENSBTAG00000027058	21	21187979	21190210	-5.56847	0.00113195	0.00533983
MPO	ENSBTAG00000011616	19	9247561	9259279	-7.12267	0.00115003	0.00541981
LMOD1	ENSBTAG00000021576	16	80548213	80576112	-3.06187	0.00118057	0.0055545
GHRHR	ENSBTAG00000047599	4	65395786	65411689	-6.40923	0.00119375	0.00561356
IRF8	ENSBTAG00000017824	18	11841331	11863438	-3.81411	0.00122023	0.00572902
PALM3	ENSBTAG00000046744	7	11631610	11640783	3.35549	0.00125377	0.0058762
XRRA1	ENSBTAG00000006610	15	54155680	54223146	2.00855	0.00125486	0.00587924
BCO1	ENSBTAG00000001026	18	7897716	7928436	-2.58827	0.00128084	0.00599782
IGF2	ENSBTAG00000013066	29	49394906	49422468	-5.91421	0.00128937	0.00603358
gene:ENSBTAG00000054598	ENSBTAG00000054598	3	34844368	34907441	-6.02541	0.00128937	0.00603358
gene:ENSBTAG00000045566	ENSBTAG00000045566	12	74117025	74117604	-2.63127	0.00136487	0.00634917
PHYHIP	ENSBTAG00000015757	8	69531534	69544331	3.39699	0.0013898	0.00645505
C29H11orf86	ENSBTAG00000022246	29	44978757	44980433	-3.17226	0.00144466	0.00669711
gene:ENSBTAG00000052449	ENSBTAG00000052449	21	34717624	34720610	-27.8931	0.00145737	0.00673689
GZMA	ENSBTAG00000021958	20	24009813	24018787	-27.8163	0.00145737	0.00673689
gene:ENSBTAG00000031160	ENSBTAG00000031160	17	70949586	70953164	-27.8931	0.00145737	0.00673689
VPREB3	ENSBTAG00000051134	17	71220219	71222109	-27.8163	0.00145737	0.00673689
gene:ENSBTAG00000000432	ENSBTAG00000000432	10	22263100	22328152	-27.8746	0.00145737	0.00673689
ENPP1	ENSBTAG00000021830	9	69748257	69818319	-27.8163	0.00145737	0.00673689
UCHL1	ENSBTAG00000005078	6	60147024	60159287	-28.0102	0.00145737	0.00673689
NTS	ENSBTAG00000005305	5	15532028	15543699	-27.8163	0.00145737	0.00673689
GIMAP7_2	ENSBTAG00000001198	4	112958075	112958969	-27.8163	0.00145737	0.00673689
FGR	ENSBTAG00000011784	2	125688546	125709381	-27.9702	0.00145737	0.00673689
AADAC	ENSBTAG00000011569	1	116033355	116050220	-27.8163	0.00145737	0.00673689
SFRP1	ENSBTAG00000027625	27	36211719	36255293	-4.28484	0.00145751	0.00673689
gene:ENSBTAG00000037937	ENSBTAG00000037937	15	46229080	46235896	-4.18497	0.00145751	0.00673689
PCP4L1	ENSBTAG00000040512	3	8231446	8258195	6.23147	0.00147137	0.00679624
IL33	ENSBTAG00000018347	8	38472458	38546405	3.74403	0.0014741	0.00680533
TET1	ENSBTAG00000037756	28	24918285	25035716	2.59571	0.00148163	0.00683659
DRC7	ENSBTAG00000008005	18	25679293	25700260	32.9754	0.00148314	0.00683888
SYTL3	ENSBTAG00000010334	9	95072281	95155471	32.6066	0.00148314	0.00683888
RIPOR3	ENSBTAG00000012297	13	78599931	78674899	-3.1369	0.00148328	0.00683888
CLEC4G	ENSBTAG00000013429	7	16561208	16564690	-8.79628	0.00149214	0.00687679
DDC	ENSBTAG00000020869	4	5336435	5441308	-8.79628	0.00149214	0.00687679
gene:ENSBTAG00000050239	ENSBTAG00000050239	15	3233111	3248238	-2.42876	0.00153477	0.00705746
KL	ENSBTAG00000013984	12	28051024	28088332	-6.7151	0.00157427	0.00722796
gene:ENSBTAG00000053277	ENSBTAG00000053277	11	78618778	78623286	3.31139	0.00161507	0.00740258
gene:ENSBTAG00000050723	ENSBTAG00000050723	21	21649	78036	-11.9988	0.0016442	0.00752323
SFRP2	ENSBTAG00000018563	17	3834469	3843041	-12.0617	0.0016442	0.00752323
PTGDS	ENSBTAG00000015074	11	106021669	106024967	-12.0451	0.0016442	0.00752323
ACVRL1	ENSBTAG00000013843	5	27943529	27957768	-12.0672	0.0016442	0.00752323
PRR15	ENSBTAG00000045567	4	66608857	66610438	-12.0231	0.0016442	0.00752323
CPXM1	ENSBTAG00000011458	13	52381586	52390072	2.27938	0.00164449	0.0075233
CD80	ENSBTAG00000018059	1	64301488	64323696	2.01515	0.0016606	0.00758923
IFI27	ENSBTAG00000003152	21	58735481	58744443	3.21042	0.00172915	0.00787967
MYO7A	ENSBTAG00000003955	15	56532191	56637170	8.35395	0.00176422	0.00802717
LCA5	ENSBTAG00000043950	9	19102637	19160682	8.283	0.00176422	0.00802717
COL4A1	ENSBTAG00000012849	12	84863916	84995777	-4.56296	0.00187608	0.00848431
SLC10A1	ENSBTAG00000001881	10	81503833	81526924	5.26284	0.00187746	0.0084891
AKAP12	ENSBTAG00000014788	9	88290612	88401329	-7.09293	0.00191466	0.0086442
NKX3-2	ENSBTAG00000010896	6	108753569	108757070	2.8161	0.00197012	0.00887453
IGF2BP3	ENSBTAG00000019406	4	31943616	32088119	-2.9024	0.0020056	0.00901749
ASIC4	ENSBTAG00000020537	2	107443937	107465693	5.05337	0.00201379	0.00904843
FYN	ENSBTAG00000011851	9	38628870	38780948	-2.99558	0.00202092	0.00907327
gene:ENSBTAG00000027319	ENSBTAG00000027319	4	8735636	8740694	-3.35913	0.0020551	0.00921152
CYP2C87	ENSBTAG00000037795	26	16125968	16208881	2.02713	0.00213763	0.00955749
gene:ENSBTAG00000008274	ENSBTAG00000008274	29	50212291	50227932	31.3423	0.0021404	0.00956507
ODAM	ENSBTAG00000006810	6	85594473	85603326	31.1732	0.0021404	0.00956507
CD37	ENSBTAG00000011421	18	55821901	55827357	2.03062	0.00214236	0.00957221
LRRN2	ENSBTAG00000009111	16	2358406	2419458	-4.96954	0.00217154	0.00969292
gene:ENSBTAG00000054682	ENSBTAG00000054682	7	63654017	63898301	3.29554	0.002197	0.00979838
gene:ENSBTAG00000052091	ENSBTAG00000052091	3	56575435	56611707	5.76023	0.00221675	0.0098832
FSTL5	ENSBTAG00000047595	17	36260757	37189201	-6.17073	0.00225664	0.0100393
SLC9A2	ENSBTAG00000001706	11	7335537	7424633	-6.19833	0.00225664	0.0100393
gene:ENSBTAG00000051324	ENSBTAG00000051324	21	69699934	69700769	6.99918	0.00226799	0.0100831
gene:ENSBTAG00000050658	ENSBTAG00000050658	X	34117863	34137798	-5.02627	0.00228739	0.0101593
RAB36	ENSBTAG00000017277	17	71800733	71808096	2.19526	0.00233565	0.0103599
gene:ENSBTAG00000038169	ENSBTAG00000038169	29	5828125	5834015	-8.38195	0.00234215	0.0103784
IDO1	ENSBTAG00000020602	27	35026771	35040351	-8.34841	0.00234215	0.0103784
gene:ENSBTAG00000054702	ENSBTAG00000054702	21	277311	278957	-8.3287	0.00234215	0.0103784
PKIB	ENSBTAG00000004394	9	28522080	28642574	-8.27947	0.00234215	0.0103784
CXCL10	ENSBTAG00000001725	6	90882123	90884526	-8.26025	0.00234215	0.0103784
CEACAM16	ENSBTAG00000037983	18	52480666	52487085	3.83506	0.00239966	0.0106192
ADM	ENSBTAG00000021048	15	42377563	42380500	2.2327	0.00244494	0.0108035
LRRTM3	ENSBTAG00000016885	28	23365380	23574789	28.6734	0.00248145	0.010945
gene:ENSBTAG00000053204	ENSBTAG00000053204	15	81898356	81899949	3.86613	0.00248785	0.0109696
TMEM82	ENSBTAG00000018724	16	51815208	51819141	-2.19119	0.00249634	0.0110012
CACNA2D3	ENSBTAG00000013117	22	45924534	46818511	4.34968	0.0025989	0.0114067
gene:ENSBTAG00000006383	ENSBTAG00000006383	X	119014566	119015361	-2.71369	0.00263426	0.0115487
BEAN1	ENSBTAG00000009762	18	34194552	34232732	-2.8282	0.00264082	0.0115718
gene:ENSBTAG00000054222	ENSBTAG00000054222	29	22033271	22039502	-25.2911	0.00270785	0.0118288
NKX2-3	ENSBTAG00000021397	26	20530795	20534368	-25.1826	0.00270785	0.0118288
CA6	ENSBTAG00000009515	16	44440377	44472484	-25.2013	0.00270785	0.0118288
PKIA	ENSBTAG00000008150	14	41721019	41820938	-25.2174	0.00270785	0.0118288
TCF21	ENSBTAG00000021827	9	72066567	72069851	-25.22	0.00270785	0.0118288
FAM189A2	ENSBTAG00000011173	8	45469515	45532469	-25.1452	0.00270785	0.0118288
gene:ENSBTAG00000005667	ENSBTAG00000005667	8	57835668	57838652	-25.3261	0.00270785	0.0118288
gene:ENSBTAG00000054089	ENSBTAG00000054089	8	11418187	11504620	-25.3462	0.00270785	0.0118288
OLFM2	ENSBTAG00000007550	7	14446718	14524247	-25.2898	0.00270785	0.0118288
CCSER1	ENSBTAG00000019808	6	33504738	34501208	-25.1452	0.00270785	0.0118288
SGCE	ENSBTAG00000021282	4	11992414	12063687	-25.1452	0.00270785	0.0118288
IHH	ENSBTAG00000008452	2	107001050	107007228	-25.2361	0.00270785	0.0118288
KLHDC7A	ENSBTAG00000030322	2	134156461	134190663	2.49566	0.00275504	0.0120231
GRM4	ENSBTAG00000013632	23	8140142	8255826	-3.79771	0.00276045	0.0120448
gene:ENSBTAG00000048500	ENSBTAG00000048500	8	41841014	41860060	-11.1553	0.0027614	0.012045
GSTM3	ENSBTAG00000001842	3	33652465	33655778	-11.1267	0.0027614	0.012045
gene:ENSBTAG00000052480	ENSBTAG00000052480	25	2590640	2599114	2.94374	0.00285816	0.0124246
GALR3	ENSBTAG00000008857	5	109630803	109639001	-6.74085	0.00287561	0.0124883
CES4A	ENSBTAG00000038325	18	34675657	34690343	2.37984	0.0028795	0.0124991
gene:ENSBTAG00000011713	ENSBTAG00000011713	19	55946578	55960796	-2.86298	0.00289611	0.0125672
CCDC148	ENSBTAG00000004267	2	37990450	38200517	7.00137	0.00290253	0.012593
RCAN1	ENSBTAG00000020035	1	882080	1002223	-2.08909	0.00296089	0.0128317
CCDC146	ENSBTAG00000009341	4	43916445	44057818	7.53622	0.0029739	0.0128839
ARX	ENSBTAG00000050504	X	118322989	118333857	-2.87675	0.00300995	0.0130232
PODXL2	ENSBTAG00000018031	22	59838835	59887372	28.8487	0.00311553	0.0134496
gene:ENSBTAG00000031693	ENSBTAG00000031693	17	62234499	62241953	29.2702	0.00311553	0.0134496
BCL6B	ENSBTAG00000020854	19	26813393	26817380	-7.76982	0.00314208	0.0135567
gene:ENSBTAG00000047514	ENSBTAG00000047514	6	101731535	101747428	2.66734	0.00314236	0.0135567
gene:ENSBTAG00000006864	ENSBTAG00000006864	23	27333829	27348134	2.00105	0.00315083	0.0135889
CYTH4	ENSBTAG00000014237	5	75703657	75734563	-4.31809	0.00315272	0.0135948
PPP2R2C	ENSBTAG00000020598	6	102716788	102881084	3.85384	0.00322788	0.0138988
THY1	ENSBTAG00000019627	15	29981018	29986913	-5.88618	0.00327123	0.0140742
SLC51A	ENSBTAG00000012347	1	70809679	70827658	-5.73984	0.00327123	0.0140742
DCLK1	ENSBTAG00000038495	12	25608292	25689221	2.1284	0.00328145	0.0141159
REP15	ENSBTAG00000022083	5	82133897	82134596	4.35385	0.00331711	0.0142647
gene:ENSBTAG00000055300	ENSBTAG00000055300	13	73322025	73331183	10.8476	0.00332495	0.0142938
PCDH17	ENSBTAG00000010420	12	5106602	5221533	-3.53415	0.00335605	0.0144136
CD14	ENSBTAG00000015032	7	51762894	51765768	3.55167	0.0034255	0.0146931
CDC20B	ENSBTAG00000021959	20	23940883	24005261	4.78279	0.00348544	0.0149311
TEDC1	ENSBTAG00000046857	21	69765196	69766243	2.34271	0.00363881	0.015531
gene:ENSBTAG00000048206	ENSBTAG00000048206	X	71159113	71160016	-7.85658	0.00370371	0.0157881
MEF2C	ENSBTAG00000020701	7	88250022	88407702	-7.70894	0.00370371	0.0157881
APOD	ENSBTAG00000023600	1	72061982	72075639	-7.7899	0.00370371	0.0157881
ANK3	ENSBTAG00000019052	28	15696545	15814967	-2.16598	0.00371333	0.0158264
CALR3	ENSBTAG00000033222	7	6521110	6546714	2.53318	0.00376423	0.0160255
CTSS	ENSBTAG00000017135	3	19981528	20004455	-2.58887	0.0038811	0.0164786
FBXO43	ENSBTAG00000019795	14	64227506	64239663	-4.16925	0.00391643	0.0166075
COLEC12	ENSBTAG00000007705	24	35248808	35434069	-4.53975	0.00391943	0.0166123
SERHL2	ENSBTAG00000016507	5	113417140	113436911	-4.58736	0.00391943	0.0166123
SLC34A2	ENSBTAG00000001545	6	45178484	45205946	-3.69888	0.00396739	0.0167997
SLC2A2	ENSBTAG00000005386	1	96452470	96483056	-4.3524	0.00402512	0.0170266
IFITM1	ENSBTAG00000048470	29	50933694	50935698	-3.36328	0.00408055	0.0172489
HOMER2	ENSBTAG00000017715	21	23113621	23204335	-4.00427	0.0041463	0.0174827
gene:ENSBTAG00000048568	ENSBTAG00000048568	26	41419861	41423970	5.35509	0.00416407	0.0175493
CCL27	ENSBTAG00000014908	8	76027402	76028140	-3.33446	0.004174	0.0175829
ANXA6	ENSBTAG00000014809	7	62357581	62404880	-3.67156	0.00419818	0.0176681
CAMK1G	ENSBTAG00000016541	16	73713242	73744243	2.50638	0.00428088	0.0179879
ROS1	ENSBTAG00000047600	9	33364607	33480511	-3.40139	0.00430504	0.0180803
TRIM10	ENSBTAG00000007530	23	28816416	28825181	-6.39006	0.00434246	0.0182039
MRC1	ENSBTAG00000038048	13	32239913	32352564	-6.29751	0.00434246	0.0182039
REEP1	ENSBTAG00000004824	11	48518870	48654804	-6.3473	0.00434246	0.0182039
LARP6	ENSBTAG00000003915	10	17679369	17701804	-6.32615	0.00434246	0.0182039
FA2H	ENSBTAG00000012222	18	2151215	2205687	-2.0519	0.00446134	0.0186526
PHLDA2	ENSBTAG00000031194	29	48689531	48690587	-2.19457	0.00451663	0.0188661
gene:ENSBTAG00000020205	ENSBTAG00000020205	10	8336669	8590336	-2.36026	0.00464151	0.0193365
FBN3	ENSBTAG00000000595	7	16782096	16851987	4.73485	0.00467093	0.019447
FGFR1	ENSBTAG00000015457	27	33549266	33599083	-10.2467	0.00468829	0.019498
CCR9	ENSBTAG00000031348	22	53413329	53431445	-10.2892	0.00468829	0.019498
MYRIP	ENSBTAG00000009430	22	12922610	13149096	-10.3814	0.00468829	0.019498
gene:ENSBTAG00000053066	ENSBTAG00000053066	16	5030044	5066582	-10.2569	0.00468829	0.019498
gene:ENSBTAG00000053576	ENSBTAG00000053576	29	42486496	42488279	-5.54238	0.0047619	0.0197796
COL13A1	ENSBTAG00000011741	28	26096193	26246128	-2.88967	0.00480265	0.0199334
PDGFRB	ENSBTAG00000002804	7	61474500	61511284	-2.85643	0.00482368	0.0200176
SEC14L4	ENSBTAG00000031351	17	69451574	69467562	2.22948	0.00491539	0.0203384
gene:ENSBTAG00000048497	ENSBTAG00000048497	1	73253995	73257620	2.5181	0.00493289	0.0204076
PLEKHG7	ENSBTAG00000000818	5	22559004	22644686	-2.54019	0.00495864	0.0205015
gene:ENSBTAG00000051372	ENSBTAG00000051372	19	52695803	52696976	2.10272	0.00501009	0.0207015
CX3CL1	ENSBTAG00000024869	18	25383235	25395288	4.80972	0.00502258	0.0207467
NLRP6	ENSBTAG00000001076	11	82948816	82954244	-5.0064	0.00502927	0.0207711
gene:ENSBTAG00000048453	ENSBTAG00000048453	5	75159263	75168690	2.37646	0.00509451	0.0210146
BTK	ENSBTAG00000019250	X	50826737	50860719	-22.4726	0.00512713	0.0210198
CXHXorf21	ENSBTAG00000008603	X	113007470	113020230	-22.4726	0.00512713	0.0210198
gene:ENSBTAG00000048419	ENSBTAG00000048419	X	106345685	106346237	-22.5073	0.00512713	0.0210198
gene:ENSBTAG00000050369	ENSBTAG00000050369	X	106242131	106242683	-22.7098	0.00512713	0.0210198
MS4A10	ENSBTAG00000001734	29	37137408	37147081	-22.4899	0.00512713	0.0210198
DNAJC12	ENSBTAG00000010932	28	24248417	24296594	-22.4726	0.00512713	0.0210198
FGD2	ENSBTAG00000014172	23	10916506	10942796	-22.642	0.00512713	0.0210198
gene:ENSBTAG00000050817	ENSBTAG00000050817	23	26167596	26168271	-22.6245	0.00512713	0.0210198
LY86	ENSBTAG00000031444	23	48528619	48571694	-22.4726	0.00512713	0.0210198
POU5F1	ENSBTAG00000021111	23	27982797	27987297	-22.7098	0.00512713	0.0210198
TOPAZ1	ENSBTAG00000044167	22	16209292	16269704	-22.607	0.00512713	0.0210198
BCL2A1	ENSBTAG00000000735	21	25981583	25994592	-22.4726	0.00512713	0.0210198
gene:ENSBTAG00000010057	ENSBTAG00000010057	21	34876602	34880233	-22.5397	0.00512713	0.0210198
gene:ENSBTAG00000045929	ENSBTAG00000045929	21	19715965	19720349	-22.4726	0.00512713	0.0210198
UNC79	ENSBTAG00000008017	21	58086362	58328508	-22.4726	0.00512713	0.0210198
ABCA9	ENSBTAG00000006896	19	61493352	61539725	-22.7426	0.00512713	0.0210198
gene:ENSBTAG00000051687	ENSBTAG00000051687	19	8977292	8978228	-22.6095	0.00512713	0.0210198
gene:ENSBTAG00000050496	ENSBTAG00000050496	17	70709254	70709792	-22.4726	0.00512713	0.0210198
HVCN1	ENSBTAG00000009216	17	54505221	54531025	-22.612	0.00512713	0.0210198
gene:ENSBTAG00000052796	ENSBTAG00000052796	15	62873612	63067012	-22.4726	0.00512713	0.0210198
MS4A1	ENSBTAG00000004580	15	83282745	83298109	-22.607	0.00512713	0.0210198
CA3	ENSBTAG00000015214	14	77028977	77038971	-22.5397	0.00512713	0.0210198
PCK1	ENSBTAG00000001936	13	58609002	58650153	-22.4726	0.00512713	0.0210198
ECRG4	ENSBTAG00000012637	11	45829018	45838416	-22.5073	0.00512713	0.0210198
BLK	ENSBTAG00000005049	8	7822290	7874394	-22.5397	0.00512713	0.0210198
PIP5K1B	ENSBTAG00000009917	8	44808120	45153937	-22.7098	0.00512713	0.0210198
gene:ENSBTAG00000053384	ENSBTAG00000053384	7	13635170	13636109	-22.5397	0.00512713	0.0210198
MCTP1	ENSBTAG00000054976	7	94029770	94398651	-22.5932	0.00512713	0.0210198
ANO4	ENSBTAG00000004145	5	64586994	65019424	-22.6258	0.00512713	0.0210198
gene:ENSBTAG00000047080	ENSBTAG00000047080	5	119516397	119517993	-22.5596	0.00512713	0.0210198
GIMAP7_1	ENSBTAG00000009850	4	112898192	112907030	-22.5421	0.00512713	0.0210198
GPX7	ENSBTAG00000018281	3	93742042	93749741	-22.5247	0.00512713	0.0210198
LY9	ENSBTAG00000002947	3	8760841	8788290	-22.4899	0.00512713	0.0210198
SLAMF6	ENSBTAG00000014368	3	9152843	9174085	-22.4726	0.00512713	0.0210198
KYNU	ENSBTAG00000032277	2	53739154	53888583	-22.4726	0.00512713	0.0210198
NR0B2	ENSBTAG00000014848	2	126303159	126305471	-22.4726	0.00512713	0.0210198
OCA2	ENSBTAG00000009831	2	442134	705205	-22.642	0.00512713	0.0210198
PLA2G5	ENSBTAG00000039122	2	132630419	132665213	-22.4726	0.00512713	0.0210198
SH3BGR	ENSBTAG00000007068	1	139528817	139600025	-22.4726	0.00512713	0.0210198
NMRAL1	ENSBTAG00000010015	25	3608347	3614300	-4.71474	0.00519235	0.0212644
gene:ENSBTAG00000048632	ENSBTAG00000048632	26	18856852	18861254	-2.85504	0.00525421	0.0214915
ABCC11	ENSBTAG00000010858	18	16590652	16667410	-3.72477	0.00529181	0.0216288
GATM	ENSBTAG00000005586	10	65098686	65114697	-3.92381	0.00532151	0.0217336
TAT	ENSBTAG00000002214	18	39435298	39493837	-4.1527	0.00532658	0.021751
gene:ENSBTAG00000054238	ENSBTAG00000054238	3	4476764	4481112	2.09532	0.00548981	0.0223495
SLC2A6	ENSBTAG00000001824	11	104361550	104368899	3.17672	0.00551213	0.0224283
LGI3	ENSBTAG00000004578	8	69462492	69468447	3.19285	0.00551251	0.0224283
PAX6	ENSBTAG00000004561	15	62560117	62588024	2.40697	0.00569696	0.023112
CXCR4	ENSBTAG00000001060	2	61250081	61253877	-3.36262	0.00582371	0.0235799
ANGPT2	ENSBTAG00000011034	27	5552297	5612326	-7.29535	0.00589971	0.0238516
KHDRBS2	ENSBTAG00000043990	23	270837	961226	-7.23801	0.00589971	0.0238516
CES3	ENSBTAG00000040413	18	34655282	34668466	-7.31379	0.00589971	0.0238516
RGS22	ENSBTAG00000019793	14	64289852	64398324	-7.37385	0.00589971	0.0238516
gene:ENSBTAG00000031958	ENSBTAG00000031958	4	88370598	88377510	-7.19795	0.00589971	0.0238516
GBP5	ENSBTAG00000015060	3	54094946	54111586	-7.26022	0.00589971	0.0238516
gene:ENSBTAG00000053749	ENSBTAG00000053749	21	69361255	69375486	-2.1593	0.00594079	0.0239851
gene:ENSBTAG00000045581	ENSBTAG00000045581	18	60378958	60389389	-2.04577	0.00596052	0.0240502
NPPB	ENSBTAG00000021739	16	41822764	41824259	-2.56076	0.00597024	0.0240822
gene:ENSBTAG00000032057	ENSBTAG00000032057	3	28514069	28514381	-2.98075	0.00609362	0.0245356
CCRL2	ENSBTAG00000006155	22	52998332	53000232	3.3517	0.00622376	0.0249995
ASIC3	ENSBTAG00000007762	4	113624752	113628970	-2.32435	0.00633251	0.0254021
DPF3	ENSBTAG00000025458	10	84122760	84405606	4.27433	0.00638435	0.025587
AANAT	ENSBTAG00000050098	19	55288431	55290366	5.02056	0.00640606	0.0256587
ITGA4	ENSBTAG00000009256	2	15083907	15176065	-6.00454	0.00659221	0.0263374
EFCAB1	ENSBTAG00000008693	14	19817530	19828829	24.6175	0.00675079	0.0269348
TAGLN	ENSBTAG00000007196	15	27888816	27894507	-2.55008	0.00675693	0.0269553
gene:ENSBTAG00000049723	ENSBTAG00000049723	29	7665858	7666455	25.4266	0.00678439	0.0270299
TOX2	ENSBTAG00000016741	13	72414395	72567739	24.8907	0.00678439	0.0270299
SLBP2	ENSBTAG00000048053	7	49732268	49736500	25.1359	0.00678439	0.0270299
gene:ENSBTAG00000043590	ENSBTAG00000043590	3	16269733	16269870	24.4279	0.00678439	0.0270299
KIF5C	ENSBTAG00000018125	2	47212781	47368935	24.8168	0.00678439	0.0270299
SOX6	ENSBTAG00000044185	15	35833979	36542301	-3.53809	0.00683919	0.0272389
PKHD1	ENSBTAG00000011237	23	24075069	24509308	2.53818	0.00691277	0.0274911
HP	ENSBTAG00000006354	18	39037401	39043531	-3.84718	0.00695781	0.0276333
gene:ENSBTAG00000052307	ENSBTAG00000052307	11	72195167	72198933	2.04983	0.00701719	0.0278526
CLDN15	ENSBTAG00000000345	25	35463188	35468712	-2.11283	0.00705661	0.0279884
APOL3_2	ENSBTAG00000000667	5	74694650	74711373	-3.96679	0.00706168	0.0280043
CTNNA3	ENSBTAG00000045699	28	22282908	24121400	3.53036	0.00708295	0.0280845
OTUD1	ENSBTAG00000047752	13	24387957	24389403	-2.38327	0.0072572	0.0287287
MMP24	ENSBTAG00000010024	13	64512070	64543097	-2.19718	0.00747974	0.0295224
LMX1B	ENSBTAG00000049695	11	97399923	97486808	-3.37723	0.00757811	0.0298624
EXD1	ENSBTAG00000008363	10	36677941	36704017	3.31814	0.00769822	0.0302822
TMEM37	ENSBTAG00000026825	2	71236195	71242268	3.75042	0.00773392	0.0304003
CUX2	ENSBTAG00000008571	17	54818686	55096432	-3.1116	0.007894	0.0310023
gene:ENSBTAG00000055197	ENSBTAG00000055197	10	22348418	22356985	-3.41282	0.00802189	0.0314723
gene:ENSBTAG00000048135	ENSBTAG00000048135	20	71927026	71928602	-9.37157	0.00804701	0.0315339
TRIM55	ENSBTAG00000021009	14	30469247	30495868	-9.44997	0.00804701	0.0315339
PCSK2	ENSBTAG00000008687	13	37505783	37745694	-9.43692	0.00804701	0.0315339
IPCEF1	ENSBTAG00000003489	9	90897822	91060026	-9.4239	0.00804701	0.0315339
WC1.3	ENSBTAG00000050603	5	102627213	102694488	-9.37626	0.00804701	0.0315339
FAM180A	ENSBTAG00000017427	4	99532569	99546135	-9.46257	0.00804701	0.0315339
ROBO3	ENSBTAG00000004355	29	28330720	28353409	-4.94037	0.00805477	0.0315597
gene:ENSBTAG00000049887	ENSBTAG00000049887	26	10597757	10598834	-4.03301	0.0084253	0.032877
OR6Q1	ENSBTAG00000007971	15	81198020	81198974	-3.53195	0.00852663	0.0332336
gene:ENSBTAG00000054610	ENSBTAG00000054610	10	26925896	26926832	-3.10065	0.00858006	0.0334176
TMEM255A	ENSBTAG00000017187	X	4830042	4875887	8.84187	0.00863491	0.0336166
gene:ENSBTAG00000049113	ENSBTAG00000049113	27	24471291	24481185	8.97107	0.00863491	0.0336166
gene:ENSBTAG00000055293	ENSBTAG00000055293	18	58417691	58419018	-2.85947	0.00865011	0.0336611
gene:ENSBTAG00000048611	ENSBTAG00000048611	28	18765936	18928370	-4.24284	0.00871465	0.0338729
gene:ENSBTAG00000034609	ENSBTAG00000034609	4	106082255	106089046	-3.6068	0.00880081	0.034183
HROB	ENSBTAG00000004464	19	43971819	43985354	2.18929	0.00880258	0.0341849
OLFML2B	ENSBTAG00000034147	3	7530482	7580220	6.37421	0.0088237	0.0342521
EFHD1	ENSBTAG00000014596	3	112396167	112440870	-2.89341	0.00892516	0.0346058
NAPRT	ENSBTAG00000014642	14	1127517	1131606	-2.99665	0.00901932	0.0349305
gene:ENSBTAG00000048341	ENSBTAG00000048341	25	36887928	36889641	4.32604	0.0091012	0.0351968
gene:ENSBTAG00000002786	ENSBTAG00000002786	21	19763826	19771209	2.17899	0.0093869	0.0362076
TREM2	ENSBTAG00000007275	23	15082500	15105534	-6.7199	0.00946463	0.0364812
gene:ENSBTAG00000046161	ENSBTAG00000046161	21	337975	338969	-6.71962	0.00946463	0.0364812
LPAR1	ENSBTAG00000009654	8	100355968	100518129	-6.66065	0.00946463	0.0364812
PSD2	ENSBTAG00000000238	7	50988390	51027492	2.31644	0.00958895	0.0369285
RBM20	ENSBTAG00000023891	26	31202528	31396918	-2.4168	0.00962127	0.0370423
KIF26B	ENSBTAG00000012715	16	31626656	31942949	-3.11723	0.00976891	0.037546
ACKR4	ENSBTAG00000019577	1	136981305	136983324	2.17391	0.00981123	0.0376924
gene:ENSBTAG00000051409	ENSBTAG00000051409	23	16607202	16610447	3.68886	0.00986926	0.0378461
EFHC2	ENSBTAG00000053072	X	99290673	99487402	-19.9216	0.00990489	0.0378461
SMIM10	ENSBTAG00000048173	X	18677270	18679116	-19.9699	0.00990489	0.0378461
NAALAD2	ENSBTAG00000000284	29	5097619	5148929	-19.8906	0.00990489	0.0378461
NTM	ENSBTAG00000010032	29	34576917	34994005	-19.8597	0.00990489	0.0378461
gene:ENSBTAG00000052026	ENSBTAG00000052026	28	41085406	41087468	-19.955	0.00990489	0.0378461
gene:ENSBTAG00000026163	ENSBTAG00000026163	23	25969345	26113857	-19.7981	0.00990489	0.0378461
CCR3	ENSBTAG00000001338	22	53135113	53136190	-19.7981	0.00990489	0.0378461
FAM3D	ENSBTAG00000023207	22	42696314	42716633	-19.9216	0.00990489	0.0378461
gene:ENSBTAG00000048619	ENSBTAG00000048619	22	16813016	16817226	-19.9838	0.00990489	0.0378461
gene:ENSBTAG00000046076	ENSBTAG00000046076	21	270030	274238	-19.8597	0.00990489	0.0378461
gene:ENSBTAG00000053736	ENSBTAG00000053736	20	9296578	9296890	-19.7981	0.00990489	0.0378461
HIGD1B	ENSBTAG00000016736	19	44564293	44566917	-20.0149	0.00990489	0.0378461
ERICH4	ENSBTAG00000047423	18	50578592	50581143	-19.8289	0.00990489	0.0378461
gene:ENSBTAG00000030922	ENSBTAG00000030922	18	51930900	51935780	-19.8918	0.00990489	0.0378461
GSC2	ENSBTAG00000047526	17	72606018	72607163	-19.9251	0.00990489	0.0378461
MS4A7	ENSBTAG00000038650	15	83184212	83210703	-19.7981	0.00990489	0.0378461
gene:ENSBTAG00000050625	ENSBTAG00000050625	14	33839791	33844810	-19.9999	0.00990489	0.0378461
STMN2	ENSBTAG00000020099	14	42811856	42870107	-19.8289	0.00990489	0.0378461
TRPA1	ENSBTAG00000002062	14	35611320	35666918	-19.7981	0.00990489	0.0378461
gene:ENSBTAG00000046041	ENSBTAG00000046041	12	70341282	70685377	-19.8769	0.00990489	0.0378461
GPR45	ENSBTAG00000048142	11	9209286	9210408	-19.8781	0.00990489	0.0378461
ARL14EPL	ENSBTAG00000039618	10	4956739	4966831	-19.83	0.00990489	0.0378461
VIP	ENSBTAG00000013400	9	89713050	89721607	-19.8141	0.00990489	0.0378461
CPAMD8	ENSBTAG00000009331	7	6073317	6174087	-19.8289	0.00990489	0.0378461
CECR2	ENSBTAG00000009704	5	108937841	109051118	-19.7981	0.00990489	0.0378461
H1-7	ENSBTAG00000048712	5	31959443	31960241	-19.8609	0.00990489	0.0378461
TSPAN11	ENSBTAG00000020699	5	106485062	106549798	-19.8597	0.00990489	0.0378461
CD2	ENSBTAG00000017256	3	26468670	26483254	-19.8289	0.00990489	0.0378461
CD84	ENSBTAG00000019033	3	9076732	9119524	-19.7981	0.00990489	0.0378461
SPP2	ENSBTAG00000002030	3	113703200	113730900	-19.8781	0.00990489	0.0378461
TMIGD3	ENSBTAG00000039738	3	31745648	31829058	-19.7981	0.00990489	0.0378461
GPR171	ENSBTAG00000009848	1	116891759	116898285	-19.83	0.00990489	0.0378461
PLSCR4	ENSBTAG00000011986	1	122257890	122300144	-19.9216	0.00990489	0.0378461
TMPRSS15	ENSBTAG00000000597	1	18567976	18710975	-19.7981	0.00990489	0.0378461
UCP2	ENSBTAG00000003692	15	53409781	53416245	-4.21887	0.00992562	0.0379199

## Sheet: Table S2
Table S2: Differentially expressed genes identified from the contrast of wildtype MAC-T cells (WT) vs. the IL10Rα-knockout MAC-T cells (KO)
Gene	Ensembl ID	Chromosome	Start	End	Fold change	p-value	FDR p-value correction
ADAMTS7	ENSBTAG00000001396	21	30312314	30373658	-2.51506	< 2.48E-238	< 1.02E-236
ADGRG2	ENSBTAG00000000576	X	124420341	124463689	-54.0655	< 2.48E-238	< 1.02E-236
ADIRF	ENSBTAG00000032774	28	41580543	41583091	-2.3271	< 2.48E-238	< 1.02E-236
ARHGEF37	ENSBTAG00000015419	7	60928102	60982278	-2.01639	< 2.48E-238	< 1.02E-236
ARL4D	ENSBTAG00000016847	19	43342401	43344318	-2.07929	< 2.48E-238	< 1.02E-236
ASAP3	ENSBTAG00000012263	2	129367151	129417868	-2.10729	< 2.48E-238	< 1.02E-236
BPIFC	ENSBTAG00000011071	5	71042372	71086800	-3.09638	< 2.48E-238	< 1.02E-236
C15H11orf96	ENSBTAG00000045822	15	74043978	74045355	-2.21971	< 2.48E-238	< 1.02E-236
C4H7orf57	ENSBTAG00000035064	4	7668475	7697356	-2.00903	< 2.48E-238	< 1.02E-236
CA13	ENSBTAG00000001000	14	77321660	77371770	-5.27852	< 2.48E-238	< 1.02E-236
CA2	ENSBTAG00000017733	14	76994567	77012297	-2.17407	< 2.48E-238	< 1.02E-236
CCDC88C	ENSBTAG00000000838	21	56040105	56183841	-2.70486	< 2.48E-238	< 1.02E-236
CCN3	ENSBTAG00000002080	14	44848526	44856903	-3.11993	< 2.48E-238	< 1.02E-236
CERS3	ENSBTAG00000006987	21	6079334	6238773	-2.7549	< 2.48E-238	< 1.02E-236
CHST3	ENSBTAG00000011014	28	28073464	28097452	-2.06824	< 2.48E-238	< 1.02E-236
COL17A1	ENSBTAG00000002430	26	24591191	24638064	-2.71744	< 2.48E-238	< 1.02E-236
COL6A1	ENSBTAG00000011802	1	145668948	145687210	-13.2932	< 2.48E-238	< 1.02E-236
COL6A2	ENSBTAG00000019269	1	145807168	145837649	-2.71511	< 2.48E-238	< 1.02E-236
CPM	ENSBTAG00000013496	5	44876587	44960458	-2.04529	< 2.48E-238	< 1.02E-236
CRCT1	ENSBTAG00000008700	3	18184103	18185905	-2.72092	< 2.48E-238	< 1.02E-236
CSPG4	ENSBTAG00000012219	21	33182724	33218500	-2.93302	< 2.48E-238	< 1.02E-236
CSTA	ENSBTAG00000010688	1	66772680	66783747	-2.17443	< 2.48E-238	< 1.02E-236
CYP1B1	ENSBTAG00000010531	11	20470964	20476592	-2.50683	< 2.48E-238	< 1.02E-236
DLX2	ENSBTAG00000005741	2	24448618	24451184	-2.28099	< 2.48E-238	< 1.02E-236
DSG1	ENSBTAG00000013831	24	25777695	25821610	-2.72154	< 2.48E-238	< 1.02E-236
EFNB2	ENSBTAG00000016991	12	82241703	82289618	-2.63588	< 2.48E-238	< 1.02E-236
EPN3	ENSBTAG00000015893	19	36182897	36192550	-2.06948	< 2.48E-238	< 1.02E-236
F3	ENSBTAG00000007101	3	48954584	48965477	-2.49972	< 2.48E-238	< 1.02E-236
FABP4	ENSBTAG00000037526	14	44676541	44681059	-56.18	< 2.48E-238	< 1.02E-236
FAM20C	ENSBTAG00000003607	25	42135191	42169725	-2.08956	< 2.48E-238	< 1.02E-236
FAM83C	ENSBTAG00000006278	13	64554622	64561144	-2.44474	< 2.48E-238	< 1.02E-236
FGFR3	ENSBTAG00000007164	6	116766294	116780691	-2.58	< 2.48E-238	< 1.02E-236
FOXN1	ENSBTAG00000013095	19	19977269	20005151	-2.12614	< 2.48E-238	< 1.02E-236
GDNF	ENSBTAG00000005176	20	36614255	36639869	-2.58739	< 2.48E-238	< 1.02E-236
gene:ENSBTAG00000017946	ENSBTAG00000017946	28	41590578	41593267	-2.52395	< 2.48E-238	< 1.02E-236
gene:ENSBTAG00000037452	ENSBTAG00000037452	10	26644522	26648616	-2.2557	< 2.48E-238	< 1.02E-236
gene:ENSBTAG00000040019	ENSBTAG00000040019	5	27420178	27424954	-11.5706	< 2.48E-238	< 1.02E-236
gene:ENSBTAG00000050846	ENSBTAG00000050846	25	2489969	2495153	-2.95851	< 2.48E-238	< 1.02E-236
gene:ENSBTAG00000051082	ENSBTAG00000051082	23	3363369	3603065	-2.52106	< 2.48E-238	< 1.02E-236
gene:ENSBTAG00000052579	ENSBTAG00000052579	27	6023983	6025923	-6.75477	< 2.48E-238	< 1.02E-236
gene:ENSBTAG00000053103	ENSBTAG00000053103	3	18619534	18627090	-3.88462	< 2.48E-238	< 1.02E-236
GPNMB	ENSBTAG00000000604	4	31876898	31903130	-2.46724	< 2.48E-238	< 1.02E-236
GRHL1	ENSBTAG00000007485	11	87587450	87637666	-2.19772	< 2.48E-238	< 1.02E-236
HAS3	ENSBTAG00000050602	18	36307735	36332056	-2.12686	< 2.48E-238	< 1.02E-236
HTR7	ENSBTAG00000008783	26	12388406	12476123	-2.18017	< 2.48E-238	< 1.02E-236
ID2	ENSBTAG00000021187	11	88604879	88607401	-2.05486	< 2.48E-238	< 1.02E-236
IGFBP3	ENSBTAG00000003994	4	76116348	76124835	-2.49377	< 2.48E-238	< 1.02E-236
IGFBP6	ENSBTAG00000021467	5	26878955	26883908	-2.0288	< 2.48E-238	< 1.02E-236
INHBB	ENSBTAG00000049058	2	72108053	72113653	-3.58272	< 2.48E-238	< 1.02E-236
INHBE	ENSBTAG00000006599	5	56005013	56006928	-2.52102	< 2.48E-238	< 1.02E-236
KCNC4	ENSBTAG00000007352	3	33193739	33216772	-3.74338	< 2.48E-238	< 1.02E-236
KRT14	ENSBTAG00000007583	19	41792381	41796909	-3.85804	< 2.48E-238	< 1.02E-236
KRT17	ENSBTAG00000006806	19	41834617	41840426	-3.80687	< 2.48E-238	< 1.02E-236
KRT6A	ENSBTAG00000039425	5	27384130	27389818	-4.13552	< 2.48E-238	< 1.02E-236
KRT79	ENSBTAG00000012676	5	27098479	27108554	-18.2226	< 2.48E-238	< 1.02E-236
LINGO1	ENSBTAG00000023147	21	32764173	32782312	-2.50397	< 2.48E-238	< 1.02E-236
LRATD1	ENSBTAG00000004948	11	83673038	83676241	-2.9446	< 2.48E-238	< 1.02E-236
LUM	ENSBTAG00000001745	5	20971288	20978528	-2.16065	< 2.48E-238	< 1.02E-236
LYST	ENSBTAG00000016804	28	8379172	8523114	-2.56036	< 2.48E-238	< 1.02E-236
MAF	ENSBTAG00000044192	18	6508022	6526480	-2.14391	< 2.48E-238	< 1.02E-236
MAPK12	ENSBTAG00000019574	5	119618806	119627315	-2.12028	< 2.48E-238	< 1.02E-236
MAPK13	ENSBTAG00000010007	23	10058480	10067089	-2.04104	< 2.48E-238	< 1.02E-236
MGLL	ENSBTAG00000018248	22	59639049	59826846	-2.47142	< 2.48E-238	< 1.02E-236
NAV3	ENSBTAG00000009852	5	7300921	7681263	-2.00578	< 2.48E-238	< 1.02E-236
NCAM1	ENSBTAG00000005710	15	23712340	23832796	-2.81478	< 2.48E-238	< 1.02E-236
NCKAP5	ENSBTAG00000005238	2	64157471	64872456	-3.61521	< 2.48E-238	< 1.02E-236
NOTCH3	ENSBTAG00000043971	7	7910634	7950476	-2.5752	< 2.48E-238	< 1.02E-236
OVOL1	ENSBTAG00000012656	29	43908692	43919733	-2.46516	< 2.48E-238	< 1.02E-236
PAQR8	ENSBTAG00000025494	23	24783270	24826623	-2.48015	< 2.48E-238	< 1.02E-236
PKP1	ENSBTAG00000046350	16	79787222	79824967	-2.35764	< 2.48E-238	< 1.02E-236
PSD	ENSBTAG00000003580	26	23026185	23041793	-2.03659	< 2.48E-238	< 1.02E-236
PTGS2	ENSBTAG00000014127	16	67728005	67735629	-7.67412	< 2.48E-238	< 1.02E-236
PXDN	ENSBTAG00000050986	8	112103039	112167792	-2.57991	< 2.48E-238	< 1.02E-236
RNF144B	ENSBTAG00000009055	23	39178910	39266796	-2.78904	< 2.48E-238	< 1.02E-236
S100A12	ENSBTAG00000012638	3	17102721	17104173	-2.2124	< 2.48E-238	< 1.02E-236
SEMA5A	ENSBTAG00000005021	20	63654368	64216207	-3.73564	< 2.48E-238	< 1.02E-236
SH3BGRL	ENSBTAG00000010587	X	71202115	71330055	-2.03076	< 2.48E-238	< 1.02E-236
SHC4	ENSBTAG00000022583	10	61284099	61419065	-2.1345	< 2.48E-238	< 1.02E-236
SLC23A1	ENSBTAG00000010798	7	50647651	50660051	-2.0739	< 2.48E-238	< 1.02E-236
SLC43A2	ENSBTAG00000011482	19	22690662	22730143	-2.66732	< 2.48E-238	< 1.02E-236
SLC4A9	ENSBTAG00000021775	7	51558950	51572952	-2.81455	< 2.48E-238	< 1.02E-236
SLC7A11	ENSBTAG00000034075	17	19415526	19485045	-2.42623	< 2.48E-238	< 1.02E-236
SLIT3	ENSBTAG00000017746	20	447372	1163533	-2.20752	< 2.48E-238	< 1.02E-236
SOX15	ENSBTAG00000005461	19	27319234	27321042	-4.19745	< 2.48E-238	< 1.02E-236
SPINK5	ENSBTAG00000019140	7	59323452	59399497	-3.54575	< 2.48E-238	< 1.02E-236
SPOCK1	ENSBTAG00000003502	7	48367042	48947295	-87.3273	< 2.48E-238	< 1.02E-236
STK32C	ENSBTAG00000011562	26	51855014	51927423	-3.40141	< 2.48E-238	< 1.02E-236
SYNPR	ENSBTAG00000000265	22	37781490	38082210	-3.42575	< 2.48E-238	< 1.02E-236
TCF7	ENSBTAG00000001002	7	45768912	45800957	-2.14749	< 2.48E-238	< 1.02E-236
TCIM	ENSBTAG00000033304	27	35232604	35233905	-2.18985	< 2.48E-238	< 1.02E-236
TGFB2	ENSBTAG00000005359	16	21808002	21900539	-4.4498	< 2.48E-238	< 1.02E-236
TGM3	ENSBTAG00000001785	13	52793537	52836265	-7.94189	< 2.48E-238	< 1.02E-236
TMEM229B	ENSBTAG00000012900	10	79345987	79359617	-9.98711	< 2.48E-238	< 1.02E-236
TMEM45A	ENSBTAG00000004459	1	44948234	45061338	-2.01944	< 2.48E-238	< 1.02E-236
TNFSF15	ENSBTAG00000018069	8	103968195	103988784	-3.6288	< 2.48E-238	< 1.02E-236
WNT4	ENSBTAG00000051083	2	130696820	130711436	-3.22163	< 2.48E-238	< 1.02E-236
RRM2	ENSBTAG00000008216	11	87488673	87495961	6.1041	2.47608e-238	1.02263e-236
CADPS2	ENSBTAG00000005110	4	86734599	87314496	-84.2315	1.37054e-228	5.6517e-227
NCAPG	ENSBTAG00000021582	6	37277322	37378124	4.78387	1.34724e-212	5.54707e-211
SMC2	ENSBTAG00000008772	8	93707083	93754793	4.89936	1.42405e-209	5.85435e-208
SBSN	ENSBTAG00000015915	18	46186097	46190745	-29.585	1.02401e-205	4.20331e-204
KRT6B	ENSBTAG00000038033	5	27403485	27408998	-11.8732	1.33088e-202	5.45455e-201
HAPLN4	ENSBTAG00000001765	7	4011048	4015600	5.92477	1.29844e-199	5.31348e-198
MKI67	ENSBTAG00000002444	26	47507653	47537887	3.84705	9.16152e-189	3.74338e-187
MMP3	ENSBTAG00000037768	15	5779176	5785763	5.24284	1.58456e-186	6.46462e-185
MUC20	ENSBTAG00000032819	1	70460151	70476679	-24.1493	4.52335e-184	1.84261e-182
KRT78	ENSBTAG00000039967	5	27084246	27092894	-18.547	2.45433e-180	9.98267e-179
CPXM2	ENSBTAG00000018941	26	43495814	43632754	-11.7717	1.26937e-179	5.15519e-178
NCKAP1L	ENSBTAG00000019686	5	25547485	25592783	-13.0412	2.82776e-179	1.14668e-177
SIPA1	ENSBTAG00000013884	29	43816351	43829063	4.26596	7.88334e-175	3.19192e-173
ANO1	ENSBTAG00000009997	29	47168666	47358095	-9.41616	4.12994e-172	1.66967e-170
SDK2	ENSBTAG00000044195	19	57874965	58018225	-21.9338	4.72668e-169	1.90804e-167
RNF150	ENSBTAG00000049010	17	16638202	16919320	-45.675	3.00283e-166	1.21034e-164
JAM2	ENSBTAG00000000603	1	10702386	10787934	3.51026	5.57849e-165	2.24513e-163
ADAMTS20	ENSBTAG00000000395	5	36905168	37122215	-8.3963	2.0671e-163	8.30684e-162
THBS1	ENSBTAG00000002006	10	35209594	35224867	2.2292	1.50482e-160	6.03818e-159
ZDHHC14	ENSBTAG00000018464	9	94011801	94302733	-65.8309	1.11158e-158	4.45363e-157
INCENP	ENSBTAG00000050061	29	40599705	40634288	3.08619	4.09423e-155	1.63794e-153
STMN1	ENSBTAG00000013761	2	127152812	127183806	2.26622	4.04217e-153	1.6147e-151
CLSPN	ENSBTAG00000002826	3	110021002	110047343	4.81707	8.96915e-152	3.57752e-150
gene:ENSBTAG00000013507	ENSBTAG00000013507	3	17753491	17755310	-12.722	7.21824e-151	2.87486e-149
POLA2	ENSBTAG00000011455	29	43477494	43504482	3.78982	3.89614e-150	1.54944e-148
EPGN	ENSBTAG00000004052	6	89244963	89251433	-4.89369	9.02299e-149	3.583e-147
CCNA2	ENSBTAG00000004943	6	3425573	3431686	4.15301	1.56053e-148	6.18764e-147
DDIAS	ENSBTAG00000011636	29	12723281	12728390	3.33442	3.37693e-147	1.337e-145
SSLP1	ENSBTAG00000052794	29	29084973	29092470	-38.0664	1.738e-146	6.87098e-145
RAD51	ENSBTAG00000002918	10	36255231	36291194	3.14094	6.29375e-145	2.4845e-143
IQGAP3	ENSBTAG00000006882	3	14259698	14299013	4.05425	4.97645e-144	1.9616e-142
KRT75	ENSBTAG00000016121	5	27456254	27467771	-7.32181	1.80225e-143	7.0936e-142
SBSPON	ENSBTAG00000017249	14	36436042	36467110	-7.62805	1.24089e-142	4.87696e-141
TUBB6	ENSBTAG00000046337	24	42799983	42808150	2.41288	1.14701e-141	4.50139e-140
CDCA8	ENSBTAG00000014326	3	108198135	108213207	3.98093	1.74587e-139	6.84155e-138
DLGAP5	ENSBTAG00000002331	10	67631638	67677160	3.64507	4.20942e-139	1.64714e-137
KIF26A	ENSBTAG00000021904	21	68658628	68701100	-7.12551	1.35949e-138	5.31192e-137
EPHB2	ENSBTAG00000045902	2	129898023	130038309	-15.0267	1.59111e-136	6.20789e-135
RAB27B	ENSBTAG00000002788	24	54084315	54254593	3.46407	8.30935e-136	3.23726e-134
KNTC1	ENSBTAG00000019278	17	52854277	52922614	4.29977	1.83042e-131	7.1105e-130
TYMS	ENSBTAG00000007003	24	35553463	35564144	3.94742	1.07902e-130	4.18554e-129
CENPA	ENSBTAG00000023938	11	72792305	72798612	3.39415	4.26794e-130	1.65315e-128
OLFML3	ENSBTAG00000011327	3	29390849	29394608	5.5391	4.40395e-129	1.70091e-127
CCNB2	ENSBTAG00000005269	10	51184625	51209368	3.14275	5.87891e-129	2.26731e-127
gene:ENSBTAG00000053268	ENSBTAG00000053268	13	51301836	51304939	4.12651	6.69909e-128	2.57992e-126
SPDYC	ENSBTAG00000005772	29	43386612	43388631	-3.92953	8.10571e-128	3.11715e-126
KIF23	ENSBTAG00000009983	10	16268431	16328199	3.64655	2.171e-127	8.33689e-126
gene:ENSBTAG00000054745	ENSBTAG00000054745	29	49510741	49513379	-4.15329	4.60975e-127	1.76766e-125
POLE	ENSBTAG00000000590	17	44523015	44583195	4.03822	1.23335e-126	4.72266e-125
MCM2	ENSBTAG00000014380	22	59896020	59912780	2.86461	4.32284e-122	1.65056e-120
GALNT16	ENSBTAG00000009998	10	81046036	81147943	2.87557	4.84451e-122	1.84712e-120
NUSAP1	ENSBTAG00000010774	10	36788933	36819852	4.42581	5.37204e-122	2.04534e-120
MUC15	ENSBTAG00000027126	15	57270886	57284289	-38.9068	9.47107e-120	3.60089e-118
SKA1	ENSBTAG00000018216	24	49963942	49995093	5.4711	3.2704e-119	1.24164e-117
MYT1	ENSBTAG00000006352	13	53682430	53743786	48.5953	6.26907e-119	2.37675e-117
SPARC	ENSBTAG00000014835	7	62874445	62897221	-19.9033	1.49486e-118	5.65934e-117
gene:ENSBTAG00000012026	ENSBTAG00000012026	5	100181621	100199602	-1533.92	4.43157e-118	1.67537e-116
PDLIM5	ENSBTAG00000012818	6	29911321	30142653	2.03897	1.32351e-117	4.99653e-116
SCARB1	ENSBTAG00000014269	17	50929374	51022457	7.19349	2.4146e-116	9.10282e-115
LGI4	ENSBTAG00000017814	18	45851471	45860240	2.28971	3.59764e-114	1.35437e-112
HMGB2	ENSBTAG00000015101	8	5735150	5737485	2.03012	4.08382e-114	1.53524e-112
gene:ENSBTAG00000012748	ENSBTAG00000012748	X	34548451	34552995	3.13935	8.52211e-114	3.19925e-112
MYL9	ENSBTAG00000011473	13	65646953	65655870	3.24213	2.12994e-113	7.98474e-112
DMKN	ENSBTAG00000015912	18	46166500	46178470	-31.4489	5.3624e-113	2.00745e-111
TCHHL1	ENSBTAG00000015854	3	18643148	18648444	-18.614	2.77546e-111	1.03612e-109
TFRC	ENSBTAG00000032719	1	70652653	70679923	2.19168	1.17454e-110	4.37862e-109
ALDH1A1	ENSBTAG00000008103	8	49053227	49106706	4.61811	1.64346e-110	6.11824e-109
ESCO2	ENSBTAG00000006551	8	10992673	11019066	7.04185	1.24576e-109	4.63127e-108
PCSK6	ENSBTAG00000006675	21	28971504	29143668	-6.73308	4.08065e-108	1.51493e-106
BCAS1	ENSBTAG00000000835	13	81424937	81524746	2.20435	1.42867e-107	5.29657e-106
MMP9	ENSBTAG00000020676	13	74746975	74754303	3.1225	8.24359e-107	3.04774e-105
E2F1	ENSBTAG00000003971	13	63129138	63138330	6.72803	2.78664e-106	1.02883e-104
UBE2C	ENSBTAG00000016746	13	74586516	74593327	3.04388	8.08013e-106	2.97909e-104
MCM3	ENSBTAG00000010721	23	24694543	24712140	3.6676	4.70792e-104	1.73339e-102
CLSTN3	ENSBTAG00000008129	5	103220646	103250646	3.01831	1.23342e-103	4.52884e-102
TRIP13	ENSBTAG00000006972	20	71375340	71390362	4.96502	6.99431e-102	2.56114e-100
RAD54L	ENSBTAG00000019901	3	99817881	99844140	6.34106	8.59609e-102	3.14338e-100
KIAA0319	ENSBTAG00000021903	23	33101993	33175242	4.68111	2.68838e-101	9.81735e-100
PTPRU	ENSBTAG00000012848	2	124237183	124325673	-5.14105	5.96214e-100	2.17427e-98
ESPL1	ENSBTAG00000008934	5	26730161	26752001	3.72141	2.91361e-99	1.06109e-97
P3H1	ENSBTAG00000017382	3	103472226	103491724	2.49359	2.23798e-98	8.13933e-97
ZNF750	ENSBTAG00000015406	19	49854333	49863765	-10.7386	6.24036e-98	2.26342e-96
DSN1	ENSBTAG00000013915	13	65811648	65827589	3.97345	9.15171e-98	3.3149e-96
MFNG	ENSBTAG00000015043	5	75887877	75903492	2.64618	1.27444e-97	4.61e-96
POLD1	ENSBTAG00000011083	18	56550375	56572361	2.9632	5.57289e-96	2.01044e-94
CHAF1A	ENSBTAG00000008181	7	19676721	19701793	3.71988	3.35558e-94	1.20891e-92
UHRF1	ENSBTAG00000002224	7	19223876	19257053	4.82628	8.75276e-93	3.14911e-91
LIPG	ENSBTAG00000048916	24	49207794	49241327	4.90792	1.44464e-92	5.19062e-91
NRP1	ENSBTAG00000019866	13	19635323	19782189	-5.68298	3.35274e-92	1.20304e-90
CXCL5	ENSBTAG00000009812	6	88897011	88899124	2.80301	3.73023e-92	1.3367e-90
CDT1	ENSBTAG00000000638	18	14008411	14012515	3.27201	4.88236e-92	1.74722e-90
AGMO	ENSBTAG00000034154	4	23557609	23947179	14.012	7.55784e-92	2.70107e-90
TNFSF18	ENSBTAG00000047412	16	40651794	40663004	-11.2213	5.94302e-89	2.12113e-87
MELK	ENSBTAG00000021686	8	60775330	60848414	3.7437	1.32279e-87	4.7149e-86
LPAR3	ENSBTAG00000003791	3	59185580	59269352	-8.98921	3.47963e-86	1.23698e-84
ESM1	ENSBTAG00000004221	20	24108177	24117011	2.47263	4.66707e-86	1.6569e-84
SIGIRR	ENSBTAG00000011149	29	50871630	50877584	3.21013	9.9099e-86	3.51356e-84
AURKA	ENSBTAG00000013009	13	59555285	59570430	3.17828	2.9139e-85	1.03176e-83
MCM5	ENSBTAG00000015595	5	73633312	73651860	3.38999	2.9568e-85	1.04557e-83
MCM6	ENSBTAG00000015172	2	61489616	61524285	2.04995	8.20943e-85	2.89915e-83
DNMT1	ENSBTAG00000002736	7	14686994	14730720	2.01242	1.21252e-84	4.27637e-83
MCM4	ENSBTAG00000017021	14	19551600	19563221	2.82916	2.16817e-84	7.63675e-83
WDHD1	ENSBTAG00000019120	10	67450965	67504493	2.83743	1.34722e-82	4.73895e-81
gene:ENSBTAG00000054678	ENSBTAG00000054678	13	61394793	61399897	3.62126	1.46019e-82	5.12963e-81
TOP2A	ENSBTAG00000019262	19	40627305	40653433	3.29477	2.56931e-82	9.01412e-81
CDCA2	ENSBTAG00000002756	8	72822378	72865583	3.58299	2.7055e-82	9.47951e-81
E2F8	ENSBTAG00000017446	29	25699092	25717254	7.6318	4.85408e-82	1.69855e-80
CCNB1	ENSBTAG00000014239	20	10507978	10517702	3.65936	8.53095e-82	2.98127e-80
DIAPH3	ENSBTAG00000012443	12	2180987	2743479	2.70009	3.42566e-81	1.19559e-79
IFIT1	ENSBTAG00000007881	26	11068423	11074395	-5.32091	8.67011e-81	3.0181e-79
AMTN	ENSBTAG00000002928	6	85903761	85917242	-35.5086	2.23391e-80	7.76625e-79
RAD51AP1	ENSBTAG00000040065	5	105578162	105595893	5.94855	2.37468e-80	8.24492e-79
NES	ENSBTAG00000015794	3	14159892	14168905	5.8488	8.27185e-80	2.86829e-78
QPRT	ENSBTAG00000018082	25	26490746	26506201	2.9967	4.85703e-79	1.68201e-77
BUB1B	ENSBTAG00000007237	10	35786199	35841256	3.44159	7.73794e-79	2.67623e-77
KLHL5	ENSBTAG00000006044	6	58266640	58336226	2.22317	2.63217e-78	9.09185e-77
LMNB1	ENSBTAG00000002882	7	27122941	27175858	2.92609	7.54111e-78	2.60144e-76
SEMA6B	ENSBTAG00000031658	7	19574477	19584168	4.13134	1.33107e-76	4.58588e-75
FEN1	ENSBTAG00000000064	29	40236820	40241623	2.9284	1.58216e-76	5.43695e-75
COL12A1	ENSBTAG00000020056	9	14663441	14776366	2.4158	2.35096e-76	8.06852e-75
CDCA5	ENSBTAG00000026971	29	43280452	43297228	4.03942	3.50476e-76	1.2013e-74
NCAPD3	ENSBTAG00000002260	15	83443175	83503594	2.97219	1.78233e-75	6.10135e-74
PLOD2	ENSBTAG00000007331	1	122349983	122471157	2.12555	3.15316e-73	1.07665e-71
gene:ENSBTAG00000050581	ENSBTAG00000050581	19	41705325	41713040	-20.6622	4.44678e-73	1.51643e-71
BRCA1	ENSBTAG00000022520	19	43069371	43139018	2.74607	3.04737e-72	1.03789e-70
SLC29A1	ENSBTAG00000015131	23	17730855	17741105	3.10491	3.08632e-72	1.04982e-70
BASP1	ENSBTAG00000048565	20	55908761	55964145	2.78341	4.85111e-72	1.64802e-70
LRFN4	ENSBTAG00000037404	29	44871010	44874127	2.19319	1.67363e-71	5.67847e-70
KIF20A	ENSBTAG00000008758	7	49613256	49621657	3.02719	2.2049e-71	7.47157e-70
VWA5A	ENSBTAG00000021215	29	26920816	26950666	3.35427	3.22145e-71	1.09025e-69
STARD13	ENSBTAG00000021815	12	27785641	28012399	2.34159	2.9824e-70	1.00807e-68
gene:ENSBTAG00000020100	ENSBTAG00000020100	10	30064005	30087255	3.08729	4.65703e-70	1.57213e-68
SPDL1	ENSBTAG00000008180	20	1477148	1510229	5.19656	5.20089e-70	1.75352e-68
SELENOP	ENSBTAG00000054085	20	31761769	31771443	-5.40599	6.99209e-70	2.35447e-68
WNT3A	ENSBTAG00000039397	7	3035809	3087361	21.0608	1.64579e-68	5.52804e-67
ELAPOR2	ENSBTAG00000004023	4	33398731	33619877	3.49585	1.67855e-68	5.63103e-67
SARDH	ENSBTAG00000004510	11	104521667	104582043	7.39123	3.07916e-68	1.03167e-66
HSPA6	ENSBTAG00000039035	3	8031682	8034120	6.72139	5.08491e-67	1.69734e-65
DOK5	ENSBTAG00000047975	13	81893783	82044527	-4.56286	7.58284e-67	2.52799e-65
ROBO1	ENSBTAG00000009851	1	26116519	26265576	-12.6045	1.66812e-66	5.54056e-65
ADGRB2	ENSBTAG00000010657	2	121953226	121990032	3.42363	5.72676e-66	1.89741e-64
RPA2	ENSBTAG00000006225	2	125448287	125470852	2.02569	1.51019e-64	4.99127e-63
gene:ENSBTAG00000051111	ENSBTAG00000051111	21	33076908	33116939	-3.41106	7.58913e-64	2.50516e-62
PCLAF	ENSBTAG00000039462	10	45645745	45653956	3.52545	7.80409e-64	2.57295e-62
ASF1B	ENSBTAG00000004085	7	11577423	11589850	4.20434	1.09163e-63	3.5946e-62
TACC3	ENSBTAG00000011044	6	116825808	116835029	2.53488	1.71292e-63	5.63351e-62
MYBL2	ENSBTAG00000007783	13	72231693	72258247	2.58906	3.28771e-63	1.07995e-61
ARHGAP29	ENSBTAG00000004190	3	49238268	49319832	2.36735	4.0027e-62	1.31159e-60
DHCR24	ENSBTAG00000004688	3	91411765	91445037	2.19595	5.72135e-62	1.87247e-60
CDC6	ENSBTAG00000010384	19	40524611	40546357	7.25844	4.07347e-61	1.33153e-59
PITX1	ENSBTAG00000004602	7	46474431	46481011	-7.37095	6.69324e-61	2.18521e-59
BMP2	ENSBTAG00000005111	13	49151440	49185579	-5.79104	1.7167e-60	5.59787e-59
BUB1	ENSBTAG00000021181	11	1585411	1618575	3.20102	2.06676e-60	6.73117e-59
C10orf99	ENSBTAG00000050197	28	39143737	39153814	-10.666	3.61626e-60	1.17491e-58
TPX2	ENSBTAG00000018775	13	61285804	61340092	2.75372	6.81583e-60	2.20909e-58
PDCD1	ENSBTAG00000011543	3	120837822	120848740	29.9584	7.92789e-60	2.56641e-58
CCDC80	ENSBTAG00000010793	1	57364374	57478155	2.91841	9.00218e-60	2.91067e-58
gene:ENSBTAG00000046565	ENSBTAG00000046565	X	32228115	32228901	2.69362	5.97732e-59	1.92799e-57
LY6E	ENSBTAG00000017040	14	1422651	1426356	-43.3535	6.39585e-59	2.06051e-57
CEP250	ENSBTAG00000006021	13	64699830	64746870	2.28775	8.59294e-59	2.76501e-57
SHCBP1	ENSBTAG00000033441	18	14881868	14919139	4.61598	2.94217e-58	9.45587e-57
gene:ENSBTAG00000019018	ENSBTAG00000019018	11	82978839	82979892	-9.44366	7.78643e-58	2.49949e-56
NADK2	ENSBTAG00000011334	20	37998817	38044180	2.35148	9.28593e-57	2.97372e-55
CKS2	ENSBTAG00000001938	8	88791394	88796446	2.71645	1.0573e-56	3.38184e-55
ALDH3B1	ENSBTAG00000013093	29	45537446	45557692	3.80068	3.38306e-56	1.07823e-54
KIF22	ENSBTAG00000013669	25	26438295	26453320	2.45665	3.43071e-56	1.09212e-54
FANCD2	ENSBTAG00000010077	22	16737948	16789121	3.66567	7.34223e-56	2.33453e-54
GPR173	ENSBTAG00000017767	X	90534289	90555981	2.96021	2.57617e-54	8.1718e-53
MCAM	ENSBTAG00000006835	15	29886713	29894602	3.07751	5.2543e-54	1.6608e-52
EXO1	ENSBTAG00000009396	16	34954132	35000907	5.36173	7.42339e-54	2.34366e-52
ADAM12	ENSBTAG00000012444	26	45513530	45903613	-10.0571	2.40724e-53	7.58208e-52
NPR2	ENSBTAG00000011434	8	59956218	59974722	2.47586	2.70175e-53	8.49973e-52
C2	ENSBTAG00000007450	23	27421809	27433479	-4.85888	8.37217e-53	2.6308e-51
KRTDAP	ENSBTAG00000005330	18	46152618	46156092	-42.2627	2.31404e-52	7.26293e-51
SH3TC1	ENSBTAG00000047876	6	114487979	114552108	8.3292	2.86968e-52	8.99637e-51
KIF18B	ENSBTAG00000008088	19	44629533	44650895	3.97751	4.80922e-52	1.50591e-50
DTL	ENSBTAG00000018142	16	71416164	71464237	3.54885	5.89977e-52	1.84524e-50
gene:ENSBTAG00000051277	ENSBTAG00000051277	29	32744427	32775702	-18.1981	1.15808e-51	3.61786e-50
CHEK1	ENSBTAG00000017582	29	29033506	29051869	2.15413	2.54727e-51	7.94843e-50
S100A8	ENSBTAG00000012640	3	17085576	17086827	-4.13378	3.97415e-51	1.23864e-49
BLM	ENSBTAG00000020301	21	21840567	21933720	3.63505	1.14441e-50	3.5627e-49
PRCP	ENSBTAG00000033731	29	12744374	12830803	2.0187	1.02935e-49	3.19707e-48
NPTXR	ENSBTAG00000000109	5	110424098	110445709	2.07351	1.61441e-49	5.00262e-48
PID1	ENSBTAG00000037640	2	117023745	117290403	-177.874	2.10495e-49	6.51512e-48
CENPK	ENSBTAG00000044175	20	13999287	14036032	4.06886	2.363e-49	7.3054e-48
CDSN	ENSBTAG00000021721	23	28021399	28025613	-21.2669	1.12624e-48	3.46587e-47
DMPK	ENSBTAG00000013347	18	53309384	53319942	2.12744	8.70438e-48	2.67253e-46
GTSE1	ENSBTAG00000007102	5	116612063	116631552	2.7114	2.40408e-47	7.36446e-46
TONSL	ENSBTAG00000007749	14	496270	507275	3.21425	5.78549e-47	1.76824e-45
PLK4	ENSBTAG00000039552	17	29774987	29792009	2.66972	1.03165e-46	3.14587e-45
NDC80	ENSBTAG00000021673	24	36860565	36894144	4.34389	2.59889e-46	7.89804e-45
BICD1	ENSBTAG00000006734	5	77487499	77732164	-16.111	2.72421e-46	8.26014e-45
RPS6KA2	ENSBTAG00000021741	9	101395793	101728198	-5.16624	2.88545e-46	8.73916e-45
ADGRA3	ENSBTAG00000004653	6	41984734	42116814	2.70802	8.10816e-46	2.44192e-44
CHTF18	ENSBTAG00000019743	25	669579	678220	4.10725	1.29333e-45	3.88638e-44
RAC2	ENSBTAG00000011043	5	75656455	75673313	-2.83343	4.02916e-45	1.20399e-43
ACTN3	ENSBTAG00000022244	29	44582263	44596714	2.28143	1.26204e-44	3.75029e-43
CENPT	ENSBTAG00000006404	18	35338637	35344538	3.82594	3.13876e-44	9.31686e-43
FGG	ENSBTAG00000006745	17	2840841	2848781	-5.04333	3.68836e-44	1.09362e-42
CEP72	ENSBTAG00000011405	20	71491865	71529187	4.87234	5.80181e-44	1.71647e-42
DEPDC1	ENSBTAG00000001343	3	76768173	76788676	4.03612	8.62089e-44	2.54487e-42
SPADH1	ENSBTAG00000010796	26	42549882	42558677	-34.7859	9.22533e-44	2.72031e-42
DTNA	ENSBTAG00000012307	24	22130832	22449938	-2.68677	1.88695e-43	5.55189e-42
HACD3	ENSBTAG00000015155	10	12436031	12464228	2.28627	2.48108e-43	7.284e-42
SACS	ENSBTAG00000001867	12	34588235	34668349	2.5578	3.32995e-43	9.76542e-42
ECT2	ENSBTAG00000023814	1	94709116	94769544	2.53072	3.81323e-43	1.11658e-41
gene:ENSBTAG00000038770	ENSBTAG00000038770	19	6107084	6131518	11.9548	3.81581e-43	1.11658e-41
gene:ENSBTAG00000050853	ENSBTAG00000050853	21	2083654	2091368	2.03045	4.80616e-43	1.40331e-41
FANCI	ENSBTAG00000009097	21	20722979	20787646	2.38248	1.32336e-42	3.85558e-41
TROAP	ENSBTAG00000008499	5	30487009	30495995	3.47981	1.51412e-42	4.40655e-41
RPTN	ENSBTAG00000039260	3	18579777	18586282	-486.945	2.95779e-42	8.58017e-41
NCAPG2	ENSBTAG00000016131	4	119334800	119408828	3.65622	3.12446e-42	9.04407e-41
ERCC6L	ENSBTAG00000005607	X	78440505	78470166	5.2917	6.68086e-42	1.9276e-40
LRRC15	ENSBTAG00000038600	1	73171520	73173275	-5.10568	7.06635e-42	2.03663e-40
gene:ENSBTAG00000051218	ENSBTAG00000051218	23	51757724	51758348	-3.62106	3.10457e-41	8.91906e-40
HASPIN	ENSBTAG00000032372	19	24398954	24401936	4.37021	3.2244e-41	9.25342e-40
GEN1	ENSBTAG00000020059	11	80822885	80851879	4.31789	8.12839e-41	2.32274e-39
CLCN4	ENSBTAG00000011121	X	132548506	132617488	2.00764	1.33964e-40	3.82405e-39
CIT	ENSBTAG00000008963	17	55569765	55740689	2.52694	1.55162e-40	4.41972e-39
KIAA0408	ENSBTAG00000003919	9	23829765	23859383	-22.5466	1.74687e-40	4.97061e-39
TSPAN9	ENSBTAG00000049163	5	106553213	106745949	4.72204	1.78665e-40	5.07841e-39
gene:ENSBTAG00000014329	ENSBTAG00000014329	13	73593274	73596222	-36.4694	2.0405e-40	5.7938e-39
ALPL	ENSBTAG00000008951	2	131181415	131245100	3.9957	2.28203e-40	6.4659e-39
DGKB	ENSBTAG00000021905	4	22389766	23262263	704.195	1.08195e-39	3.05914e-38
CDC20	ENSBTAG00000009819	3	102655231	102659704	2.61065	1.92767e-39	5.44461e-38
LIPK	ENSBTAG00000039234	26	10385329	10426417	-21.606	3.30285e-39	9.31891e-38
FAM131C	ENSBTAG00000034680	2	136013444	136037002	2.26842	4.72378e-39	1.3314e-37
ANKRD6	ENSBTAG00000003455	9	60560039	60742901	-8.85645	4.78271e-39	1.34659e-37
PAPLN	ENSBTAG00000011680	10	84702265	84737572	-3.95712	5.41715e-39	1.52203e-37
SLC16A2	ENSBTAG00000002585	X	76549544	76681860	-6.1611	7.97518e-39	2.2384e-37
GNE	ENSBTAG00000001142	8	60494276	60528253	2.08419	1.58711e-38	4.44989e-37
DYRK1B	ENSBTAG00000012509	18	49368216	49388224	-2.91967	2.7154e-38	7.59745e-37
ZNF512	ENSBTAG00000003902	11	72076373	72106794	-435.588	8.40531e-38	2.34439e-36
NCAPH	ENSBTAG00000012925	11	2433854	2467290	3.36137	1.12531e-37	3.13216e-36
HJURP	ENSBTAG00000024726	3	113516125	113528914	3.40678	1.23104e-37	3.41934e-36
MAFB	ENSBTAG00000003396	13	69378599	69379571	-25.1908	1.47685e-37	4.09788e-36
SGO1	ENSBTAG00000000752	1	157392690	157410804	4.18579	2.9033e-37	8.03097e-36
NDC1	ENSBTAG00000006625	3	92391224	92452345	2.36376	3.85196e-37	1.06222e-35
NEK2	ENSBTAG00000009618	16	71773295	71785719	3.4985	4.47278e-37	1.23089e-35
DNAJC22	ENSBTAG00000016398	5	30470980	30474172	2.41696	4.66463e-37	1.28237e-35
TTK	ENSBTAG00000005456	9	19702309	19748999	4.60659	6.91635e-37	1.89945e-35
CHL1	ENSBTAG00000002471	22	25984690	26207536	-5.36898	8.89649e-37	2.43826e-35
CNGB1	ENSBTAG00000005702	18	25813884	25882542	22.6142	9.94275e-37	2.71944e-35
ENDOU	ENSBTAG00000012275	5	32563232	32580351	-4.15739	1.09027e-36	2.97897e-35
VRK1	ENSBTAG00000014230	21	61641999	61722292	2.68389	1.18333e-36	3.22665e-35
TENM2	ENSBTAG00000025071	7	79741697	80302099	-11.7786	3.27464e-36	8.91101e-35
CBX6	ENSBTAG00000046724	5	110466291	110475491	2.31397	6.40744e-36	1.74007e-34
SPAG5	ENSBTAG00000013100	19	20034502	20053455	3.13265	9.66555e-36	2.61428e-34
CDKN2C	ENSBTAG00000011059	3	95337690	95342769	4.48062	1.54036e-35	4.15789e-34
ARHGEF39	ENSBTAG00000011416	8	59836547	59840144	2.33888	1.57495e-35	4.24698e-34
ADM2	ENSBTAG00000054072	5	119789094	119793455	-5.34117	2.22681e-35	5.99872e-34
ACP5	ENSBTAG00000004826	7	15911385	15915021	3.06632	7.12093e-35	1.9106e-33
TICRR	ENSBTAG00000002418	21	21011536	21053211	2.49777	8.87859e-35	2.37982e-33
SLC24A1	ENSBTAG00000025826	10	12524012	12550520	-2.93699	1.27415e-34	3.40841e-33
WNT6	ENSBTAG00000013990	2	106822086	106835094	-12.3143	1.35232e-34	3.61392e-33
BARD1	ENSBTAG00000033690	2	102760019	102854286	2.74213	2.42035e-34	6.4424e-33
CDK1	ENSBTAG00000010109	28	16488141	16582565	2.84625	4.71558e-34	1.25269e-32
CDH26	ENSBTAG00000020261	13	56552857	56590691	-5.89575	4.97521e-34	1.32035e-32
C16H1orf112	ENSBTAG00000014793	16	37442915	37493120	2.90125	6.17156e-34	1.63461e-32
LNX1	ENSBTAG00000020658	6	69006786	69194162	2.36463	7.30753e-34	1.93358e-32
CDC45	ENSBTAG00000004286	17	72716769	72732379	2.89163	1.29328e-33	3.40945e-32
KIF11	ENSBTAG00000009383	26	14004834	14050631	2.19435	1.29362e-33	3.40945e-32
LIPM	ENSBTAG00000013364	26	10469272	10505106	-7.87572	1.5235e-33	4.01137e-32
SETD4	ENSBTAG00000018682	1	148306237	148341194	-3.53165	1.97472e-33	5.19434e-32
NEMP1	ENSBTAG00000014659	5	56356648	56375772	2.27008	1.99374e-33	5.23923e-32
RORA	ENSBTAG00000015904	10	48892524	49702163	-8.81936	3.60502e-33	9.43643e-32
HHIPL1	ENSBTAG00000026913	21	64632129	64661815	-2.98424	4.35557e-33	1.13899e-31
SERPINA5	ENSBTAG00000004063	21	59460077	59465438	-10.2234	8.05301e-33	2.10178e-31
MRGPRF	ENSBTAG00000015185	29	46354536	46364270	12.4627	1.02894e-32	2.68025e-31
IL1A	ENSBTAG00000010349	11	46482542	46493673	2.73883	2.14107e-32	5.55021e-31
CAPN6	ENSBTAG00000000828	X	59413795	59439573	-9.66946	3.47175e-32	8.97366e-31
gene:ENSBTAG00000051307	ENSBTAG00000051307	29	43613886	43614045	2.10051	3.51325e-32	9.07218e-31
ASZ1	ENSBTAG00000000169	4	51002520	51078365	-17.1544	5.27393e-32	1.35275e-30
DRAXIN	ENSBTAG00000014359	16	41962330	41990486	-7.37816	5.7674e-32	1.4765e-30
MARK1	ENSBTAG00000010460	16	24017130	24156596	-7.45502	8.13971e-32	2.08184e-30
FIGNL1	ENSBTAG00000001500	4	5454468	5459002	4.04035	8.87634e-32	2.26808e-30
MCM10	ENSBTAG00000016406	13	27854517	27891168	2.14655	1.19541e-31	3.04869e-30
gene:ENSBTAG00000015818	ENSBTAG00000015818	15	5868387	5877633	2.38174	1.54912e-31	3.94701e-30
CKS1B	ENSBTAG00000024476	3	15612555	15616057	2.3927	1.57546e-31	4.01033e-30
TMEM132B	ENSBTAG00000006626	17	50309612	50687263	-15.5143	1.90116e-31	4.8302e-30
gene:ENSBTAG00000003921	ENSBTAG00000003921	9	23783734	23829745	-9.64957	2.33749e-31	5.92754e-30
AEBP1	ENSBTAG00000012237	4	77200839	77209981	-4.05547	5.12094e-31	1.2937e-29
PELI2	ENSBTAG00000005141	10	68531859	68727049	-4.22382	5.46001e-31	1.37806e-29
MIS18A	ENSBTAG00000016619	1	3209823	3222938	4.06514	6.86198e-31	1.73028e-29
FOXM1	ENSBTAG00000015875	5	106886686	106900663	5.03771	6.97541e-31	1.75723e-29
UPK3BL1	ENSBTAG00000020524	25	34519492	34524678	-3.81912	1.0478e-30	2.63217e-29
CD59	ENSBTAG00000002302	15	64346581	64368108	-5.05212	1.0559e-30	2.65002e-29
gene:ENSBTAG00000054824	ENSBTAG00000054824	7	19584463	19585512	4.31754	1.07769e-30	2.7022e-29
PSMC3IP	ENSBTAG00000020907	19	42650229	42654921	3.41118	1.29617e-30	3.24697e-29
FOXRED2	ENSBTAG00000000015	5	74905030	74919112	2.68091	1.5227e-30	3.80377e-29
PASK	ENSBTAG00000000785	3	120335886	120364423	2.2686	2.22659e-30	5.53633e-29
RNFT2	ENSBTAG00000043976	17	58188409	58250340	2.84196	2.64019e-30	6.55863e-29
JAK3	ENSBTAG00000020904	7	5306152	5323991	6.4914	3.09014e-30	7.66218e-29
TMEM98	ENSBTAG00000008913	19	17287824	17300526	3.47569	3.17292e-30	7.86017e-29
KIF2C	ENSBTAG00000015280	3	101248620	101266875	3.46156	3.45732e-30	8.5489e-29
NEIL3	ENSBTAG00000005825	27	8413461	8621182	6.40581	8.77556e-30	2.156e-28
DPPA4	ENSBTAG00000038103	1	54084685	54095829	-7.78709	2.55013e-29	6.23096e-28
FBXO5	ENSBTAG00000021193	9	89878672	89889302	5.76987	4.07181e-29	9.92188e-28
TMEM131L	ENSBTAG00000016625	17	3995815	4171087	2.0086	4.28174e-29	1.04239e-27
TNS2	ENSBTAG00000006904	5	26903396	26921895	2.12361	4.73185e-29	1.15093e-27
USP26	ENSBTAG00000021344	X	16900603	16903294	4.82929	5.5902e-29	1.35602e-27
NEFH	ENSBTAG00000013147	17	68684706	68692551	-15.2633	5.86403e-29	1.42115e-27
COL27A1	ENSBTAG00000019807	8	103385112	103537033	2.14662	6.62675e-29	1.60455e-27
GINS1	ENSBTAG00000019984	13	53589804	53606654	2.15576	2.52826e-28	6.05067e-27
MMP1	ENSBTAG00000048029	15	5811582	5820952	2.4048	2.60347e-28	6.22511e-27
HMMR	ENSBTAG00000014773	7	75137016	75170625	2.2805	2.76634e-28	6.60864e-27
STAG3	ENSBTAG00000010496	25	36205144	36235822	2.60612	3.3618e-28	8.00976e-27
CEP131	ENSBTAG00000000875	19	51500746	51517013	2.01439	4.16073e-28	9.89568e-27
PSTPIP1	ENSBTAG00000021144	21	32115814	32160464	2.44761	4.75979e-28	1.13104e-26
gene:ENSBTAG00000052532	ENSBTAG00000052532	25	570915	573229	3.07705	5.82289e-28	1.38243e-26
PBK	ENSBTAG00000021069	8	10953325	10986286	2.03513	6.41762e-28	1.52228e-26
BRIP1	ENSBTAG00000012068	19	11232241	11410164	5.04507	7.67399e-28	1.81869e-26
KIF15	ENSBTAG00000016726	22	16507962	16564652	4.09732	8.58304e-28	2.03054e-26
NPM3	ENSBTAG00000016335	26	22514803	22517004	-20.8227	1.44108e-27	3.40324e-26
PPARGC1A	ENSBTAG00000017024	6	43380462	43501184	7.30682	1.95947e-27	4.61121e-26
FOXA1	ENSBTAG00000013888	21	47777669	47782907	2.29493	2.05938e-27	4.83783e-26
RHOV	ENSBTAG00000053721	10	36410170	36412885	-2.52841	2.2175e-27	5.20472e-26
FAM71F1	ENSBTAG00000009867	4	92695803	92711399	-4.44355	2.34574e-27	5.50089e-26
KRT3	ENSBTAG00000045662	5	27135902	27142693	-21.6801	3.23335e-27	7.56253e-26
KCTD17	ENSBTAG00000030646	5	75479862	75490596	2.13301	4.22057e-27	9.82868e-26
GALNT18	ENSBTAG00000002914	15	41064072	41420001	-6.11869	4.32266e-27	1.00577e-25
OIP5	ENSBTAG00000010766	10	36780761	36789336	4.24698	4.80235e-27	1.11544e-25
DNA2	ENSBTAG00000002620	28	24811859	24849160	2.89426	5.4464e-27	1.26176e-25
ARHGAP4	ENSBTAG00000047531	X	37125129	37141024	13.6197	7.58853e-27	1.75196e-25
KNL1	ENSBTAG00000053398	10	36179162	36240615	3.28351	8.32614e-27	1.9206e-25
PRKACB	ENSBTAG00000011953	3	59884332	60026329	3.95148	1.61402e-26	3.71349e-25
CENPN	ENSBTAG00000011635	18	7700532	7719809	2.27732	3.55103e-26	8.15612e-25
KIF20B	ENSBTAG00000005708	26	11351676	11435642	2.40978	3.59901e-26	8.25922e-25
CEP192	ENSBTAG00000013380	24	43219451	43293516	2.11934	3.81402e-26	8.73022e-25
gene:ENSBTAG00000053856	ENSBTAG00000053856	21	2093502	2122385	2.51584	5.67927e-26	1.29115e-24
ARFGEF3	ENSBTAG00000017370	9	75966229	76132574	5.51488	7.29873e-26	1.65512e-24
WNT3	ENSBTAG00000016012	19	45384548	45434296	-31.7333	7.7531e-26	1.75667e-24
FADS1	ENSBTAG00000022294	29	40244037	40351218	8.85586	9.93497e-26	2.24723e-24
WNK2	ENSBTAG00000008301	8	84552272	84699098	2.51152	1.00222e-25	2.26506e-24
PALB2	ENSBTAG00000006405	25	21268378	21293162	2.84554	1.05653e-25	2.38578e-24
MYL6B	ENSBTAG00000031217	5	57165320	57168025	2.64473	1.52604e-25	3.43731e-24
ORC1	ENSBTAG00000002719	3	93962135	93993700	4.49745	2.36456e-25	5.31708e-24
MTMR11	ENSBTAG00000012496	3	20672617	20680889	4.09962	2.65298e-25	5.96064e-24
SKA3	ENSBTAG00000003314	12	35583970	35597394	2.25751	2.99394e-25	6.72106e-24
GCNT3	ENSBTAG00000009443	10	50634342	50639462	2.35475	3.28925e-25	7.37165e-24
DDAH1	ENSBTAG00000034776	3	58618305	58775117	2.26653	3.48292e-25	7.79917e-24
SLCO4A1	ENSBTAG00000016388	13	54671724	54695783	3.63812	3.50164e-25	7.83455e-24
UNC13D	ENSBTAG00000013556	19	55770278	55785637	3.31581	3.62765e-25	8.10297e-24
NOL4L	ENSBTAG00000008348	13	61874276	61955381	2.31274	3.86679e-25	8.62994e-24
LYN	ENSBTAG00000020034	14	23134994	23244752	-10.7705	5.11867e-25	1.14144e-23
TOM1L1	ENSBTAG00000007013	19	5021191	5083084	-11.85	5.28785e-25	1.17721e-23
H2BC11	ENSBTAG00000054812	23	31363372	31363753	2.94562	5.3497e-25	1.18999e-23
CENPE	ENSBTAG00000009035	6	21674018	21756964	2.9203	5.41082e-25	1.20258e-23
NLN	ENSBTAG00000016903	20	13752970	13853634	2.01948	8.53076e-25	1.88818e-23
SYT12	ENSBTAG00000003369	29	45010119	45033531	-5.45278	8.75329e-25	1.93584e-23
DHRS3	ENSBTAG00000024493	16	41110222	41160245	-5.31954	9.33302e-25	2.06064e-23
DCXR_1	ENSBTAG00000047043	19	50854404	50856944	-16.2137	1.01438e-24	2.23782e-23
SLC5A9	ENSBTAG00000014225	3	97963203	98001735	-3.58991	1.14251e-24	2.51633e-23
CKAP2L	ENSBTAG00000002298	11	46451746	46473972	3.23983	1.21466e-24	2.67305e-23
CRB2	ENSBTAG00000014391	11	94503777	94525383	10.3373	1.51404e-24	3.32642e-23
DDR2	ENSBTAG00000004885	3	6677595	6853843	-10.4273	1.74686e-24	3.8254e-23
MICAL1	ENSBTAG00000008147	9	40698479	40710698	-2.69853	1.84012e-24	4.02633e-23
OAF	ENSBTAG00000021338	15	30784116	30802070	2.30188	2.66443e-24	5.81102e-23
SLC2A5	ENSBTAG00000007302	14	82359770	82387445	-5.14973	2.68449e-24	5.85e-23
TCEAL1	ENSBTAG00000049730	X	52393461	52395674	-3.2153	3.37405e-24	7.3348e-23
CBX2	ENSBTAG00000038306	19	52751727	52760319	2.53277	3.85695e-24	8.35744e-23
gene:ENSBTAG00000054135	ENSBTAG00000054135	29	50051209	50060995	2.05289	4.06922e-24	8.81028e-23
LUZP2	ENSBTAG00000001043	29	20080972	20365371	-13.8451	4.07443e-24	8.81444e-23
SKP2	ENSBTAG00000013562	20	38040007	38088539	3.07074	4.16222e-24	8.9971e-23
KIF14	ENSBTAG00000021874	16	79237465	79278728	3.71943	4.93183e-24	1.0635e-22
NPL	ENSBTAG00000002266	16	63847537	63886366	-3.97243	5.51887e-24	1.18817e-22
gene:ENSBTAG00000053039	ENSBTAG00000053039	7	65822405	65924750	92.1591	5.64067e-24	1.21342e-22
DNM3	ENSBTAG00000014319	16	39259083	39909380	-4.17852	5.86939e-24	1.2606e-22
C24H18orf54	ENSBTAG00000008169	24	53744052	53791986	3.83199	9.16146e-24	1.95981e-22
gene:ENSBTAG00000050877	ENSBTAG00000050877	13	56543257	56546979	-12.1923	1.39107e-23	2.96865e-22
BEND7	ENSBTAG00000020800	13	28142113	28228457	-11.8688	1.41582e-23	3.01907e-22
MN1	ENSBTAG00000010464	17	67173545	67221633	-2.35521	2.23384e-23	4.73327e-22
ZGRF1	ENSBTAG00000026936	6	12992268	13044915	2.51063	2.41971e-23	5.11902e-22
gene:ENSBTAG00000007093	ENSBTAG00000007093	5	106982820	106999621	2.04862	2.6003e-23	5.49239e-22
KRT1	ENSBTAG00000046089	5	27227790	27233514	-8.77439	3.66101e-23	7.72676e-22
NBEA	ENSBTAG00000022991	12	25769801	26441648	8.7399	3.67167e-23	7.74314e-22
PNLIPRP3	ENSBTAG00000019690	26	36856469	36899597	-32.2585	3.85374e-23	8.12073e-22
CENPH	ENSBTAG00000014246	20	10483633	10502446	2.42699	4.9107e-23	1.03399e-21
ASGR2	ENSBTAG00000025101	19	26856101	26877499	2.97018	6.46614e-23	1.3583e-21
KIF1A	ENSBTAG00000011538	3	120040006	120127795	2.83622	8.10928e-23	1.69946e-21
FAM110B	ENSBTAG00000050550	14	24365743	24432635	2.12298	9.68627e-23	2.02678e-21
TCFL5	ENSBTAG00000046520	13	54528120	54545401	2.32059	9.81765e-23	2.05267e-21
NPAS1	ENSBTAG00000015576	18	54078440	54094359	2.04855	1.45745e-22	3.03539e-21
SEMA7A	ENSBTAG00000011446	21	34234870	34258160	4.21455	1.71612e-22	3.56858e-21
PHGR1	ENSBTAG00000049093	10	35969941	35973540	-7.10931	1.82013e-22	3.78192e-21
LIN9	ENSBTAG00000033267	16	29239151	29323608	2.76127	1.84598e-22	3.83266e-21
HCK	ENSBTAG00000007932	13	61563069	61608503	2.60688	1.98667e-22	4.12157e-21
NUF2	ENSBTAG00000007247	3	5960359	5998691	2.62297	2.62035e-22	5.42362e-21
CENPM	ENSBTAG00000009956	5	112916657	112928741	2.36455	2.66509e-22	5.50347e-21
MMP12	ENSBTAG00000053542	15	5758545	5768904	3.95631	2.90354e-22	5.99127e-21
GZMK	ENSBTAG00000005164	20	24073110	24083959	2.79942	2.92282e-22	6.02641e-21
BGN	ENSBTAG00000005250	X	36728397	36742298	-3.87107	3.56688e-22	7.3487e-21
gene:ENSBTAG00000051851	ENSBTAG00000051851	3	34219154	34239641	2.27041	3.86936e-22	7.95965e-21
ZCWPW1	ENSBTAG00000001068	25	36114315	36138223	2.46609	3.9892e-22	8.19989e-21
INSIG1	ENSBTAG00000001592	4	117125785	117138560	2.17716	4.19797e-22	8.6224e-21
SNAP25	ENSBTAG00000008323	13	3478000	3561819	-16.2007	4.67115e-22	9.57228e-21
FOXQ1	ENSBTAG00000052132	23	51756897	51758052	-3.41334	5.69205e-22	1.16211e-20
XRCC2	ENSBTAG00000030897	4	115029142	115054271	3.5185	5.69262e-22	1.16211e-20
VAV3	ENSBTAG00000031575	3	35311501	35742106	-4.18377	6.02422e-22	1.22887e-20
CD40	ENSBTAG00000020736	13	74842190	74853116	3.26565	8.09918e-22	1.64962e-20
POLE2	ENSBTAG00000004931	10	42673878	42705616	2.36163	1.29888e-21	2.63352e-20
POLQ	ENSBTAG00000001920	1	65944698	66053204	4.0154	1.4407e-21	2.91666e-20
EMX2	ENSBTAG00000003027	26	37830785	37837033	-13.5686	1.89106e-21	3.81398e-20
WIPF3	ENSBTAG00000016220	4	66423127	66443623	4.33887	2.24966e-21	4.52702e-20
SEC14L2	ENSBTAG00000017404	17	69398666	69421341	2.67124	2.40045e-21	4.82321e-20
RNF125	ENSBTAG00000055051	24	25141832	25187671	2.58403	4.46894e-21	8.93254e-20
RMI2	ENSBTAG00000026375	25	9989194	9994633	4.05012	5.08313e-21	1.01451e-19
FAT3	ENSBTAG00000004081	29	1996703	2635494	-16.4385	5.15793e-21	1.02867e-19
GPC2	ENSBTAG00000008869	25	36234802	36273129	3.63691	5.49455e-21	1.09417e-19
MMS22L	ENSBTAG00000000629	9	52495547	52617857	2.46723	6.04132e-21	1.20141e-19
KIFC1	ENSBTAG00000001631	23	7570490	7585450	2.28887	6.07178e-21	1.20644e-19
JAKMIP1	ENSBTAG00000011170	6	103013173	103169423	-3.47191	7.08665e-21	1.40496e-19
gene:ENSBTAG00000036061	ENSBTAG00000036061	9	87207804	87226372	-4.41944	9.69502e-21	1.915e-19
CAPN5	ENSBTAG00000005034	15	56472804	56530219	2.20483	9.90624e-21	1.95384e-19
CIP2A	ENSBTAG00000017140	1	53314657	53338782	2.8717	1.24502e-20	2.44838e-19
KCNAB2	ENSBTAG00000008125	16	47231520	47298388	2.16423	2.28631e-20	4.47316e-19
DEPDC1B	ENSBTAG00000017026	20	18560197	18649542	3.94402	2.39151e-20	4.66875e-19
PLAC8A	ENSBTAG00000009849	6	97946766	97980661	2.69168	3.47341e-20	6.74647e-19
ELAPOR1	ENSBTAG00000001136	3	34200676	34215659	2.03348	4.34032e-20	8.3938e-19
gene:ENSBTAG00000048505	ENSBTAG00000048505	X	32380839	32383550	5.59563	5.67892e-20	1.09509e-18
gene:ENSBTAG00000002290	ENSBTAG00000002290	18	60759304	60768024	-16.7899	6.17503e-20	1.18905e-18
ASPRV1	ENSBTAG00000006497	11	68302506	68304476	-9.18077	8.87234e-20	1.70476e-18
PARPBP	ENSBTAG00000039709	5	65952795	66019889	3.03897	1.37837e-19	2.64087e-18
PCDHAC2	ENSBTAG00000053546	7	52009932	52103881	2.05337	3.01083e-19	5.70738e-18
GPR1	ENSBTAG00000017043	2	94507199	94552835	-5.42672	3.52844e-19	6.6697e-18
ZFAND2A	ENSBTAG00000007402	25	41664182	41672223	2.06009	4.20776e-19	7.92584e-18
MTFR2	ENSBTAG00000007799	9	74232904	74250570	4.09834	4.63087e-19	8.71058e-18
DZIP3	ENSBTAG00000006158	1	53353202	53467047	2.08109	4.79819e-19	9.01898e-18
TRANK1	ENSBTAG00000021452	22	10591436	10687507	4.39329	5.28597e-19	9.91499e-18
gene:ENSBTAG00000050058	ENSBTAG00000050058	3	18675999	18677838	-9.51755	5.62525e-19	1.0544e-17
CPA4	ENSBTAG00000046648	4	94046268	94070532	2.89936	6.82744e-19	1.27706e-17
TMEM176A	ENSBTAG00000012078	4	113407641	113413255	-14.974	7.27499e-19	1.35982e-17
gene:ENSBTAG00000055200	ENSBTAG00000055200	7	52501561	52505627	-5.45147	7.45503e-19	1.39251e-17
MIPOL1	ENSBTAG00000000655	21	47398495	47734138	2.31898	1.10228e-18	2.0532e-17
DMXL2	ENSBTAG00000000737	10	58738960	58904048	3.22439	1.1278e-18	2.09928e-17
MCTP1	ENSBTAG00000054976	7	94029770	94398651	14.0456	1.48274e-18	2.7485e-17
SLC12A7	ENSBTAG00000006775	20	71281293	71301030	-2.04227	1.69282e-18	3.13143e-17
EPB41L2	ENSBTAG00000005960	9	68939449	69149312	3.28121	1.70826e-18	3.15564e-17
EBPL	ENSBTAG00000018410	12	19203456	19233012	3.94477	2.29033e-18	4.2048e-17
RAB3IL1	ENSBTAG00000015745	29	40416999	40438948	2.76765	2.52315e-18	4.61958e-17
TRIM46	ENSBTAG00000010622	3	15433667	15443429	9.01328	2.56978e-18	4.70172e-17
BMP4	ENSBTAG00000003835	10	66518526	66525667	2.18081	2.84907e-18	5.20562e-17
TLE6	ENSBTAG00000001152	7	20778580	20790166	2.07091	3.14996e-18	5.73974e-17
SOX12	ENSBTAG00000027386	13	60693346	60694291	4.25517	3.38878e-18	6.17071e-17
MGC152281	ENSBTAG00000037856	11	10211643	10218786	3.54343	4.47584e-18	8.12257e-17
FBXL16	ENSBTAG00000019008	25	595098	606604	2.01894	5.04373e-18	9.14696e-17
EMP3	ENSBTAG00000018013	18	55038413	55042752	2.72332	5.17025e-18	9.37008e-17
ZNF548	ENSBTAG00000048682	18	64609622	64619591	-2.9527	6.37742e-18	1.15034e-16
COQ8A	ENSBTAG00000021880	16	29906147	29954708	2.65459	8.0668e-18	1.45116e-16
PPP1R36	ENSBTAG00000007809	10	76687168	76710452	2.5917	1.09507e-17	1.95682e-16
AGO4	ENSBTAG00000015220	3	109947114	109977492	2.47207	1.20062e-17	2.14115e-16
CENPF	ENSBTAG00000024449	16	68929291	68991907	2.33267	1.36417e-17	2.42958e-16
CRISP3	ENSBTAG00000012918	23	22446156	22484653	-4.44249	1.44681e-17	2.57505e-16
HYLS1	ENSBTAG00000010859	29	29244168	29258470	2.10785	1.70054e-17	3.02062e-16
gene:ENSBTAG00000055194	ENSBTAG00000055194	X	32362809	32365520	5.01479	1.77218e-17	3.14579e-16
CHAF1B	ENSBTAG00000011880	1	148657612	148683915	2.0449	1.88596e-17	3.34113e-16
FUT6	ENSBTAG00000000414	7	18515025	18516457	-5.63421	2.33667e-17	4.13412e-16
MASTL	ENSBTAG00000017271	13	17750046	17773222	3.89869	4.57224e-17	8.05219e-16
AP3M2	ENSBTAG00000001243	27	37031654	37049363	5.10357	4.59593e-17	8.0886e-16
FXYD2	ENSBTAG00000009828	15	28480086	28485276	4.07403	4.79475e-17	8.43296e-16
AQP7	ENSBTAG00000020105	8	75135967	75154388	-9.70433	4.92071e-17	8.64883e-16
gene:ENSBTAG00000053893	ENSBTAG00000053893	4	76154664	76157434	-8.13963	4.98786e-17	8.75538e-16
GSTCD	ENSBTAG00000013927	6	19301431	19453018	2.03112	5.37549e-17	9.42963e-16
MYH6	ENSBTAG00000040053	10	21515533	21545497	2.11168	6.55695e-17	1.14796e-15
SELENBP1	ENSBTAG00000008091	3	19442660	19451510	7.52494	6.71537e-17	1.17416e-15
GGH	ENSBTAG00000007534	14	28047726	28070375	2.00177	6.92675e-17	1.21033e-15
RHEX	ENSBTAG00000008513	16	3826241	3851218	13.7024	8.679e-17	1.51158e-15
MS4A8	ENSBTAG00000009289	29	37057598	37073704	2.17783	1.78514e-16	3.08504e-15
AHRR_1	ENSBTAG00000026527	20	71681785	71694743	2.33121	1.9629e-16	3.39005e-15
gene:ENSBTAG00000022502	ENSBTAG00000022502	X	49798256	49802734	-2.00957	2.07806e-16	3.58432e-15
DRAM1	ENSBTAG00000017287	5	65703173	65738912	4.05034	2.08991e-16	3.60244e-15
HRH2	ENSBTAG00000044071	10	5450043	5474341	7.03157	2.50629e-16	4.25719e-15
GGT1	ENSBTAG00000046900	17	71455670	71471655	7.02054	3.28143e-16	5.56327e-15
BRI3BP	ENSBTAG00000001543	17	50813517	50834720	3.05487	4.31714e-16	7.30073e-15
S100A14	ENSBTAG00000021377	3	16766541	16768597	-2.43502	4.44089e-16	7.45825e-15
E2F7	ENSBTAG00000016931	5	6443191	6482529	3.25978	4.61724e-16	7.73988e-15
CIB3	ENSBTAG00000016179	7	6849011	6859468	-4.42235	4.83808e-16	8.09488e-15
gene:ENSBTAG00000002392	ENSBTAG00000002392	6	12225304	12311458	-4.20374	6.25544e-16	1.04403e-14
EDNRB	ENSBTAG00000005299	12	53037255	53068390	-34.0828	6.35465e-16	1.05993e-14
STIL	ENSBTAG00000017844	3	98940130	98990375	2.75823	6.42437e-16	1.07089e-14
CCNB3	ENSBTAG00000046286	X	87969999	88000785	2.97885	6.56754e-16	1.09407e-14
CDCA3	ENSBTAG00000019777	5	103597620	103600970	2.59654	6.69255e-16	1.11144e-14
SYT17	ENSBTAG00000014229	25	16711128	16799832	2.74925	7.12706e-16	1.18287e-14
ZSCAN2	ENSBTAG00000001385	21	22275953	22289338	2.44007	7.16423e-16	1.1883e-14
NOD1	ENSBTAG00000038235	4	65822125	65911847	2.5275	8.44898e-16	1.39794e-14
GLS2	ENSBTAG00000009284	5	56910793	56923321	2.81883	1.26502e-15	2.07386e-14
BRCA2	ENSBTAG00000000988	12	28616746	28667820	2.07324	1.34834e-15	2.20506e-14
CALCB_1	ENSBTAG00000047380	15	37508182	37513889	-4.2657	1.42227e-15	2.32313e-14
TMEM38A	ENSBTAG00000013614	7	6356454	6383026	2.47753	1.7464e-15	2.8439e-14
gene:ENSBTAG00000051439	ENSBTAG00000051439	7	20569598	20579152	9.30051	1.89188e-15	3.06776e-14
ATAD5	ENSBTAG00000018383	19	18061034	18096596	2.65434	1.94939e-15	3.15719e-14
gene:ENSBTAG00000051113	ENSBTAG00000051113	22	37674117	37707258	-12.1516	1.96729e-15	3.18426e-14
GLI1	ENSBTAG00000006631	5	55992685	56003064	-3.58123	2.40674e-15	3.85828e-14
H2AC10	ENSBTAG00000052895	23	31701453	31702220	192.597	2.63444e-15	4.21321e-14
EPB41L1	ENSBTAG00000001640	13	65221137	65353703	2.07635	2.84904e-15	4.54017e-14
CKMT1A	ENSBTAG00000007502	21	55322422	55328813	-2.2492	3.10862e-15	4.94796e-14
gene:ENSBTAG00000048353	ENSBTAG00000048353	25	2513260	2526112	-2.51861	3.56445e-15	5.67013e-14
SPC25	ENSBTAG00000010048	2	27248578	27260964	3.76925	3.62422e-15	5.76177e-14
FGF19	ENSBTAG00000017285	29	46938865	46942676	-3.84646	3.70748e-15	5.89065e-14
CENPU	ENSBTAG00000018864	27	15119555	15165355	3.2102	4.13908e-15	6.56084e-14
COL1A1	ENSBTAG00000013103	19	36457657	36474513	2.57486	5.04407e-15	7.94367e-14
RTL9	ENSBTAG00000037650	X	58876456	58882228	-2.40858	5.07236e-15	7.97885e-14
LRR1	ENSBTAG00000004926	10	42644326	42655193	2.39409	5.17021e-15	8.12799e-14
C22H3orf49	ENSBTAG00000039133	22	37620789	37631075	-3.42636	5.35549e-15	8.41434e-14
ATP6V1B1	ENSBTAG00000010620	11	13454347	13480401	-7.22322	5.84466e-15	9.17214e-14
FAM83D	ENSBTAG00000000660	13	67709012	67732524	2.94496	5.89026e-15	9.2383e-14
CEP128	ENSBTAG00000021708	10	91776871	92255659	3.26348	6.11297e-15	9.58199e-14
TNNT2	ENSBTAG00000045789	16	80934810	80942857	-2.15335	6.37851e-15	9.98072e-14
SV2A	ENSBTAG00000001599	3	20696425	20710108	11.2955	7.10774e-15	1.11023e-13
KCNMB1	ENSBTAG00000002985	20	2255765	2270188	-7.7334	7.42922e-15	1.15842e-13
SALL2	ENSBTAG00000013249	10	25641551	25655398	5.00504	7.86312e-15	1.22323e-13
ACKR4	ENSBTAG00000019577	1	136981305	136983324	-16.9984	9.22519e-15	1.42356e-13
ADHFE1	ENSBTAG00000004476	14	30690618	30723593	-2.03955	9.2769e-15	1.43071e-13
AMN	ENSBTAG00000015750	21	67610925	67621574	-13.1476	1.00116e-14	1.54136e-13
NTNG2	ENSBTAG00000007235	11	102251086	102324089	2.47363	1.03503e-14	1.59077e-13
SLC25A23	ENSBTAG00000003491	7	18011742	18026173	2.08897	1.10941e-14	1.7002e-13
NYNRIN	ENSBTAG00000007149	10	20755324	20776134	3.67622	1.1244e-14	1.7222e-13
SERPINB2	ENSBTAG00000023198	24	62075442	62093177	-7.73412	1.24516e-14	1.90282e-13
gene:ENSBTAG00000049289	ENSBTAG00000049289	8	59950293	59954953	2.52585	1.32036e-14	2.01428e-13
MTBP	ENSBTAG00000006770	14	81787033	81863369	2.1963	1.38873e-14	2.11257e-13
DNAJB5	ENSBTAG00000018318	8	59277669	59286526	2.49554	1.51899e-14	2.30549e-13
SCG2	ENSBTAG00000021588	2	111768889	111774486	5.17598	1.57866e-14	2.39336e-13
MCM8	ENSBTAG00000014623	13	48123957	48166976	2.35322	1.75596e-14	2.65614e-13
SCAMP5	ENSBTAG00000021318	21	33697289	33718541	2.56978	1.97056e-14	2.97237e-13
CMPK2	ENSBTAG00000019979	11	90067532	90083512	-14.3903	2.19515e-14	3.29814e-13
IL20RA	ENSBTAG00000015638	9	74969096	75002580	-6.37159	2.31516e-14	3.47067e-13
SNX20	ENSBTAG00000003961	18	19065511	19074769	3.3697	2.37149e-14	3.54916e-13
CENPP	ENSBTAG00000011814	8	83951573	84187164	4.08314	2.38954e-14	3.57417e-13
APOA1	ENSBTAG00000002258	15	27490874	27505442	-15.4092	2.65761e-14	3.95528e-13
PGLYRP3	ENSBTAG00000021443	3	17147377	17162773	-7.69838	3.14936e-14	4.67158e-13
PIMREG	ENSBTAG00000002981	19	25412104	25416732	2.89475	3.44041e-14	5.08922e-13
HSPB8	ENSBTAG00000001303	17	56156717	56169968	-2.16548	3.70814e-14	5.47018e-13
SLC7A8	ENSBTAG00000007415	10	21683778	21737239	-4.72547	5.80263e-14	8.44373e-13
ZNF367	ENSBTAG00000006587	8	83091017	83115232	2.15183	6.57873e-14	9.55753e-13
CTF1	ENSBTAG00000017697	25	26971594	26976313	2.95233	6.7157e-14	9.74595e-13
CENPW	ENSBTAG00000026704	9	24949871	24958580	2.87259	7.03201e-14	1.01939e-12
RASA3	ENSBTAG00000019967	12	86908879	86988568	2.79581	7.35381e-14	1.06432e-12
PTK6	ENSBTAG00000044091	13	54128174	54135496	-3.88161	8.10334e-14	1.16901e-12
CD48	ENSBTAG00000011238	3	8901876	8932543	-2.73629	8.24865e-14	1.18805e-12
STYK1	ENSBTAG00000015351	5	98891930	98945941	2.30625	9.0327e-14	1.29889e-12
ABCD1	ENSBTAG00000020551	X	36955968	36973721	2.12676	1.20352e-13	1.71317e-12
ABCG2	ENSBTAG00000017704	6	36475376	36603209	-15.2068	1.23354e-13	1.75312e-12
PNP	ENSBTAG00000012317	10	26632022	26638353	-2.1766	1.41442e-13	2.0017e-12
gene:ENSBTAG00000011437	ENSBTAG00000011437	1	143512563	143523992	-2.24556	1.61204e-13	2.27417e-12
CCDC18	ENSBTAG00000027321	3	50177446	50290702	2.07917	1.64464e-13	2.31771e-12
H2AC11	ENSBTAG00000048599	23	31362658	31363051	3.2435	1.88827e-13	2.64713e-12
CCDC187	ENSBTAG00000023064	11	103748129	103771510	2.69902	1.90161e-13	2.66444e-12
CENPJ	ENSBTAG00000017048	12	36486711	36521339	2.07995	1.96167e-13	2.74646e-12
RCAN1	ENSBTAG00000020035	1	882080	1002223	-2.32842	3.00204e-13	4.16064e-12
gene:ENSBTAG00000053991	ENSBTAG00000053991	19	14171161	14176473	-2.29925	4.70148e-13	6.4328e-12
ROR2	ENSBTAG00000005092	8	85905345	86141520	-11.0368	6.20639e-13	8.4359e-12
HES7	ENSBTAG00000012436	19	27763455	27765929	11.6089	6.39418e-13	8.68675e-12
CD5	ENSBTAG00000013730	29	37422742	37445044	16.6297	7.08779e-13	9.59501e-12
TLCD4	ENSBTAG00000044125	3	48293379	48334802	2.32916	8.06694e-13	1.08711e-11
NR4A1	ENSBTAG00000000507	5	27820351	27839685	2.6274	8.15052e-13	1.09727e-11
TTC12	ENSBTAG00000010008	15	23874010	23920712	-7.02535	8.62893e-13	1.15935e-11
FOSB	ENSBTAG00000008182	18	53074887	53081288	4.69655	9.69752e-13	1.29771e-11
ZBTB10	ENSBTAG00000003339	14	43668516	43696284	3.26984	1.11415e-12	1.48428e-11
DSP	ENSBTAG00000015106	23	47824434	47868337	-2.15693	1.37423e-12	1.82081e-11
gene:ENSBTAG00000039446	ENSBTAG00000039446	13	73497773	73555155	-8.45782	1.42315e-12	1.88283e-11
SCN4B	ENSBTAG00000039340	15	28825537	28845680	2.75959	1.78135e-12	2.33369e-11
CGAS	ENSBTAG00000000892	9	12934832	12958092	2.11847	1.84856e-12	2.41819e-11
gene:ENSBTAG00000038680	ENSBTAG00000038680	7	15962824	15963943	2.33039	1.86639e-12	2.44033e-11
LAMA1	ENSBTAG00000018160	24	39951774	40062824	2.10732	1.87807e-12	2.45441e-11
TMEM182	ENSBTAG00000038462	11	7459623	7502937	2.97243	2.02042e-12	2.63915e-11
MFSD6L	ENSBTAG00000039012	19	28289945	28292101	2.92452	2.23346e-12	2.90469e-11
C5AR2	ENSBTAG00000037735	18	54337815	54342561	2.21861	2.52199e-12	3.26882e-11
GJA1	ENSBTAG00000001835	9	29748659	29761667	-2.10317	2.80531e-12	3.62379e-11
ANKRD35	ENSBTAG00000038844	3	21481383	21498215	-3.70498	2.97181e-12	3.82963e-11
gene:ENSBTAG00000050536	ENSBTAG00000050536	18	62917598	62924121	-8.80132	3.05087e-12	3.92774e-11
CACNA1F	ENSBTAG00000016097	X	87245520	87272781	2.34443	3.19732e-12	4.11234e-11
LHX2	ENSBTAG00000010990	11	95125096	95144837	2.15194	3.78421e-12	4.8347e-11
PGLYRP1	ENSBTAG00000002635	18	53513705	53515925	2.87783	3.80205e-12	4.85518e-11
OTOP2	ENSBTAG00000021257	19	56490533	56499714	40.9571	3.88302e-12	4.95622e-11
CNGA3	ENSBTAG00000054062	11	3599747	3620746	17.6914	4.4144e-12	5.61574e-11
CALML5	ENSBTAG00000013854	13	43143555	43144390	-2.02925	4.64394e-12	5.89375e-11
KCNH3	ENSBTAG00000019277	5	30274564	30293396	2.10921	5.10649e-12	6.46855e-11
KCNMB4	ENSBTAG00000003749	5	43038799	43120159	-2.70012	5.93846e-12	7.49762e-11
gene:ENSBTAG00000050666	ENSBTAG00000050666	3	17261486	17263423	-115.844	7.16612e-12	8.96735e-11
GRIK5	ENSBTAG00000011723	18	51195285	51245902	5.22983	8.17815e-12	1.02004e-10
ZNF385D	ENSBTAG00000050535	27	44086949	44434779	3.42053	1.16248e-11	1.42932e-10
CCDC150	ENSBTAG00000017695	2	85236756	85328185	2.4195	1.20944e-11	1.4857e-10
TCF19	ENSBTAG00000014435	23	27988580	27992408	2.3876	1.26039e-11	1.54686e-10
SLC7A5	ENSBTAG00000006731	18	13298146	13327247	-2.07553	1.44882e-11	1.7676e-10
ASPM	ENSBTAG00000007860	16	76021938	76082066	2.26345	1.50987e-11	1.83457e-10
TMEM25	ENSBTAG00000012940	15	29194106	29203081	2.32899	1.81014e-11	2.18554e-10
RCOR2	ENSBTAG00000007827	29	42254021	42259113	2.86857	1.97458e-11	2.37021e-10
NEURL1	ENSBTAG00000003741	26	24085525	24160165	-3.53459	2.18863e-11	2.61893e-10
CXCR2	ENSBTAG00000038042	2	106185019	106192570	2.51063	2.31541e-11	2.76447e-10
gene:ENSBTAG00000025398	ENSBTAG00000025398	23	29027761	29074861	2.76495	2.57354e-11	3.06039e-10
GFPT2	ENSBTAG00000002215	7	864921	910376	4.17576	3.17986e-11	3.75807e-10
NSL1	ENSBTAG00000011340	16	70771021	70806428	2.18926	3.45291e-11	4.07179e-10
JAZF1	ENSBTAG00000019024	4	67992970	68321145	-2.67024	3.46953e-11	4.08523e-10
TRIQK	ENSBTAG00000047532	14	71303538	71417926	-2.39694	3.47041e-11	4.08523e-10
ROBO3	ENSBTAG00000004355	29	28330720	28353409	6.1637	3.49674e-11	4.11262e-10
GAS2	ENSBTAG00000021654	29	22044980	22192313	3.78161	4.41872e-11	5.15131e-10
TRAIP	ENSBTAG00000004877	22	50399201	50417063	3.16087	4.4606e-11	5.19383e-10
RAPSN	ENSBTAG00000021745	15	77261075	77273571	4.96744	4.9709e-11	5.76547e-10
TIGD3	ENSBTAG00000003079	29	43555589	43557005	7.15853	5.26263e-11	6.09592e-10
AHRR_2	ENSBTAG00000052375	20	71700950	71766988	3.02966	5.45374e-11	6.30911e-10
PALD1	ENSBTAG00000008583	28	26677155	26762598	2.11948	5.94556e-11	6.85735e-10
ID4	ENSBTAG00000052562	23	38099866	38101537	-2.14536	6.11513e-11	7.04686e-10
FGF2	ENSBTAG00000005691	17	34801329	34860849	2.26601	6.15774e-11	7.09291e-10
KLK9	ENSBTAG00000040177	18	56980170	56986261	3.14	6.32397e-11	7.27188e-10
CEP135	ENSBTAG00000009471	6	71357446	71431834	2.07168	6.95395e-11	7.96214e-10
HOXC6	ENSBTAG00000009238	5	26002103	26016051	2.61981	7.48761e-11	8.55125e-10
KRT23	ENSBTAG00000040460	19	41116546	41134104	-10.6202	7.82139e-11	8.91725e-10
TERT	ENSBTAG00000012567	20	71145308	71162695	-2.89189	8.3734e-11	9.51826e-10
AOX4	ENSBTAG00000038878	2	89283573	89354608	-17.8886	8.70727e-11	9.88939e-10
TMPRSS11BNL	ENSBTAG00000048377	6	83890033	83911814	-3.29372	8.75256e-11	9.93662e-10
gene:ENSBTAG00000050149	ENSBTAG00000050149	23	31920733	31925267	5.13221	1.16499e-10	1.30819e-09
RASEF	ENSBTAG00000021751	8	76173242	76268355	-4.68384	1.17348e-10	1.31607e-09
SDR16C5	ENSBTAG00000018570	14	23428403	23441042	-10.5044	1.21639e-10	1.36305e-09
CCNE2	ENSBTAG00000004906	14	69448182	69460811	2.2342	1.25868e-10	1.40808e-09
SH3KBP1	ENSBTAG00000003727	X	123270220	123601790	2.53666	1.2844e-10	1.43566e-09
FOXP2	ENSBTAG00000011246	4	53771529	54076899	8.8543	1.42503e-10	1.58689e-09
PPARG	ENSBTAG00000001333	22	56709247	56835386	3.53451	1.48285e-10	1.64854e-09
OSCAR	ENSBTAG00000001051	18	63283495	63290397	-2.3804	1.50409e-10	1.67077e-09
NR2F1	ENSBTAG00000017599	7	93052028	93062127	4.88108	1.51342e-10	1.68043e-09
C5orf49	ENSBTAG00000055034	20	65368556	65384042	-3.25785	1.60296e-10	1.77471e-09
KCNAB1	ENSBTAG00000018465	1	111111923	111559606	-2.25512	1.81682e-10	2.00321e-09
RFC4	ENSBTAG00000014727	1	80452884	80467441	2.18585	1.87304e-10	2.06181e-09
RFLNA	ENSBTAG00000039688	17	51466602	51469982	-18.03	1.88598e-10	2.0752e-09
CARD14	ENSBTAG00000015261	19	52431398	52468644	2.83374	1.95247e-10	2.14395e-09
gene:ENSBTAG00000037981	ENSBTAG00000037981	18	64803006	64808625	-8.97114	2.25008e-10	2.45967e-09
GZMB	ENSBTAG00000053015	21	34740310	34743331	-159.979	2.81613e-10	3.04533e-09
MEP1B	ENSBTAG00000020391	24	24983756	25019913	-160.399	2.81613e-10	3.04533e-09
GSDMA	ENSBTAG00000010070	19	40292880	40304832	-7.657	2.85983e-10	3.08719e-09
DCLK1	ENSBTAG00000038495	12	25608292	25689221	4.67835	2.93713e-10	3.16778e-09
GSDMC	ENSBTAG00000017478	14	10798272	10815142	-4.85798	3.0482e-10	3.28392e-09
GSTA1	ENSBTAG00000021516	23	25122358	25137232	-2.05035	3.31196e-10	3.55949e-09
PTPDC1	ENSBTAG00000005803	8	85312676	85383567	5.24997	3.43511e-10	3.68593e-09
FOXO6	ENSBTAG00000024115	3	104816226	104836692	2.00568	4.21114e-10	4.48808e-09
EID2	ENSBTAG00000015644	18	49208887	49210381	9.9475	4.35366e-10	4.62893e-09
SMOC1	ENSBTAG00000030599	10	81593313	81739443	-4.19339	4.36509e-10	4.63925e-09
SNTA1	ENSBTAG00000000512	13	62888940	62915182	-3.12871	4.65964e-10	4.94642e-09
RAB39B	ENSBTAG00000019779	X	35765820	35770072	14.0049	4.92382e-10	5.21858e-09
FAM161A	ENSBTAG00000009290	11	60430454	60435346	2.20839	5.17066e-10	5.46508e-09
gene:ENSBTAG00000048544	ENSBTAG00000048544	23	36224038	36465322	2.71266	5.57036e-10	5.87827e-09
TXNRD3	ENSBTAG00000011795	22	60417816	60442172	-2.2659	5.70963e-10	6.02287e-09
TNFAIP2	ENSBTAG00000035995	21	67816187	67826211	2.18468	5.73179e-10	6.04386e-09
TENM4	ENSBTAG00000007439	29	16813275	17402612	-2.20628	6.01941e-10	6.32971e-09
gene:ENSBTAG00000054610	ENSBTAG00000054610	10	26925896	26926832	3.85007	6.27077e-10	6.57854e-09
CCL2	ENSBTAG00000037811	19	15902776	15905368	-5.5102	6.73867e-10	7.0391e-09
PERP	ENSBTAG00000020097	9	75912272	75926756	-2.07604	6.94704e-10	7.23983e-09
FABP1	ENSBTAG00000018054	11	47917374	47923252	-11.5769	7.22242e-10	7.51513e-09
RBP2	ENSBTAG00000015056	1	129620305	129651650	-12.8083	7.7264e-10	8.00844e-09
LHFPL1	ENSBTAG00000032485	X	61079935	61150849	-3.6118	7.73272e-10	8.0119e-09
gene:ENSBTAG00000048048	ENSBTAG00000048048	21	290614	292470	-146.871	8.07698e-10	8.34922e-09
TFCP2L1	ENSBTAG00000007765	2	72963705	73025484	-2.03646	8.38089e-10	8.6567e-09
gene:ENSBTAG00000054074	ENSBTAG00000054074	18	64656231	64664583	-7.27889	8.60802e-10	8.88446e-09
gene:ENSBTAG00000048312	ENSBTAG00000048312	3	58314549	58326738	2.67853	8.81565e-10	9.08826e-09
WDR54	ENSBTAG00000000489	11	10201852	10205764	2.10113	8.87386e-10	9.14123e-09
MAP1A	ENSBTAG00000014001	21	55255840	55276709	2.67954	8.9307e-10	9.19626e-09
gene:ENSBTAG00000054514	ENSBTAG00000054514	29	43613237	43613358	2.15453	9.00619e-10	9.27043e-09
gene:ENSBTAG00000048497	ENSBTAG00000048497	1	73253995	73257620	5.63159	9.5929e-10	9.86678e-09
RELT	ENSBTAG00000016494	15	52862869	52879965	2.97072	9.87653e-10	1.01468e-08
TESPA1	ENSBTAG00000005120	5	59925023	59961156	8.77239	1.04569e-09	1.07143e-08
EDIL3	ENSBTAG00000044033	7	83846107	84324020	-2.13893	1.06857e-09	1.09404e-08
TMEM176B	ENSBTAG00000016766	4	113400402	113408319	-6.20902	1.10698e-09	1.13163e-08
DDIT4L	ENSBTAG00000010610	6	24526440	24531397	-3.91893	1.16577e-09	1.18946e-08
CCNO	ENSBTAG00000047594	20	23901696	23903855	2.57681	1.20629e-09	1.22801e-08
gene:ENSBTAG00000052709	ENSBTAG00000052709	2	18333413	18335770	2.42102	1.23452e-09	1.25483e-08
SH2D2A	ENSBTAG00000024470	3	14027672	14037569	5.42015	1.24504e-09	1.26457e-08
KHDRBS3	ENSBTAG00000002181	14	6400723	6544685	-2.95852	1.32114e-09	1.33933e-08
gene:ENSBTAG00000048835	ENSBTAG00000048835	24	61862825	61887768	-4.59565	1.35654e-09	1.37366e-08
S100G	ENSBTAG00000017020	X	126857760	126861849	-9.42634	1.35803e-09	1.37465e-08
BOLA-DOB	ENSBTAG00000047707	23	7114057	7122883	2.30206	1.431e-09	1.44578e-08
gene:ENSBTAG00000048821	ENSBTAG00000048821	20	23878054	23879254	4.14687	1.46429e-09	1.47775e-08
BHLHE41	ENSBTAG00000030575	5	83818248	83821356	2.288	1.48077e-09	1.49156e-08
RBM43	ENSBTAG00000016217	2	44857601	44869106	4.48626	1.5497e-09	1.56042e-08
gene:ENSBTAG00000052473	ENSBTAG00000052473	4	111679767	111747150	2.03119	1.79204e-09	1.79431e-08
PPP1R14C	ENSBTAG00000026586	9	87305142	87396205	-12.2197	1.80783e-09	1.80877e-08
RPGRIP1	ENSBTAG00000004694	10	25807459	25857008	-3.50455	1.83742e-09	1.83633e-08
gene:ENSBTAG00000000195	ENSBTAG00000000195	18	64632168	64640989	-2.8597	1.85048e-09	1.84799e-08
PLEKHG1	ENSBTAG00000009679	9	87781649	87966376	-2.23981	1.88854e-09	1.8839e-08
CDKN3	ENSBTAG00000019496	10	66925219	66941993	2.54524	1.90265e-09	1.89516e-08
RNF157	ENSBTAG00000016240	19	55464957	55539900	-3.21611	1.91071e-09	1.90248e-08
PAMR1	ENSBTAG00000012630	15	65950562	66028384	6.62426	2.02238e-09	2.01142e-08
ASPHD2	ENSBTAG00000037832	17	66098792	66107865	2.14409	2.0567e-09	2.04328e-08
ZNF569	ENSBTAG00000004939	18	47417824	47435704	5.38828	2.17864e-09	2.15803e-08
gene:ENSBTAG00000049265	ENSBTAG00000049265	27	7049839	7051263	-4.71577	2.4225e-09	2.38899e-08
gene:ENSBTAG00000052092	ENSBTAG00000052092	26	42407979	42423035	-132.382	2.49688e-09	2.46053e-08
gene:ENSBTAG00000049333	ENSBTAG00000049333	21	67777863	67787794	2.07161	2.7068e-09	2.66152e-08
ACSF3	ENSBTAG00000015968	18	14203971	14248441	-2.01275	2.79915e-09	2.74829e-08
MEX3A	ENSBTAG00000019158	3	14690552	14695864	2.91185	2.94742e-09	2.88964e-08
SRL	ENSBTAG00000001078	25	3397611	3432198	-2.8554	3.29352e-09	3.21718e-08
CXCL8	ENSBTAG00000019716	6	88810417	88814572	2.15234	3.36547e-09	3.28507e-08
PIGZ	ENSBTAG00000011659	1	71415018	71440654	2.36526	3.41429e-09	3.33151e-08
WFDC1	ENSBTAG00000049788	18	10520490	10581675	2.79349	3.41799e-09	3.3327e-08
CDH17	ENSBTAG00000021964	14	70104354	70207101	2.80994	3.48554e-09	3.39362e-08
NEBL	ENSBTAG00000013339	13	22100370	22214013	-5.46024	3.55666e-09	3.4591e-08
KRT20	ENSBTAG00000007794	19	41065642	41075614	-12.2285	3.66374e-09	3.55807e-08
E2F2	ENSBTAG00000014400	2	129326861	129343702	2.7565	3.88244e-09	3.76501e-08
ANKLE1	ENSBTAG00000012592	7	5830529	5836468	3.34102	4.08099e-09	3.94899e-08
PCDHA3	ENSBTAG00000046717	7	51902108	51904514	3.52806	4.12248e-09	3.9877e-08
MYPN	ENSBTAG00000017509	28	24593259	24679611	27.187	4.26509e-09	4.11821e-08
EFEMP1	ENSBTAG00000017448	11	38484911	38554752	-27.3798	4.43162e-09	4.27438e-08
EDN3	ENSBTAG00000012109	13	57061093	57088977	-2.53758	4.83791e-09	4.64619e-08
CCDC77	ENSBTAG00000000049	5	107294768	107321571	2.18692	5.11032e-09	4.89378e-08
COL5A3	ENSBTAG00000010179	7	14542634	14587292	-3.15536	5.2723e-09	5.04082e-08
gene:ENSBTAG00000031214	ENSBTAG00000031214	13	61382770	61393302	4.22443	5.67877e-09	5.41686e-08
ADAMDEC1	ENSBTAG00000001125	8	71596637	71622275	-11.8316	6.00681e-09	5.72569e-08
FABP2	ENSBTAG00000017045	6	5970113	5973346	-10.5758	6.35216e-09	6.04413e-08
BLA-DQB	ENSBTAG00000019588	23	25672685	25680506	-11.4595	6.45089e-09	6.1359e-08
gene:ENSBTAG00000007618	ENSBTAG00000007618	23	25899577	25907363	-18.1853	6.70533e-09	6.35537e-08
GRIN2A	ENSBTAG00000007887	25	8496961	8687352	-81.4703	6.71453e-09	6.36184e-08
H3C6	ENSBTAG00000048478	23	31737246	31737657	4.1515	7.21168e-09	6.81841e-08
SPON2	ENSBTAG00000004261	6	117253086	117256856	-10.6724	7.9847e-09	7.51481e-08
BCL11A	ENSBTAG00000016534	11	43208566	43311324	-2.63715	8.43889e-09	7.92003e-08
PLEKHH2	ENSBTAG00000032521	11	25888954	25993933	3.10656	9.02915e-09	8.45328e-08
DAW1	ENSBTAG00000021327	2	115992778	116028253	-21.7484	1.01286e-08	9.42666e-08
KLK14	ENSBTAG00000012538	18	57036061	57042603	-2.07643	1.09133e-08	1.01324e-07
ENPP3	ENSBTAG00000020196	9	69599028	69687302	-4.78963	1.12981e-08	1.0475e-07
SPINK1	ENSBTAG00000015558	7	59050295	59057347	-11.7011	1.16641e-08	1.07883e-07
NEXMIF	ENSBTAG00000000300	X	76421836	76427647	-10.5422	1.17026e-08	1.08202e-07
gene:ENSBTAG00000050658	ENSBTAG00000050658	X	34117863	34137798	4.66539	1.24088e-08	1.14455e-07
CCR7	ENSBTAG00000015133	19	40775266	40786420	-4.16766	1.30863e-08	1.20455e-07
MEST	ENSBTAG00000017223	4	94250155	94263796	2.08256	1.3974e-08	1.28098e-07
gene:ENSBTAG00000050088	ENSBTAG00000050088	21	380522	381656	-114.776	1.40629e-08	1.28869e-07
gene:ENSBTAG00000004339	ENSBTAG00000004339	21	19998519	20005965	3.60956	1.42325e-08	1.30322e-07
ESR2	ENSBTAG00000004498	10	76395355	76445041	2.453	1.4236e-08	1.30322e-07
MT1A	ENSBTAG00000054808	18	24023261	24026381	-10.046	1.46472e-08	1.3372e-07
gene:ENSBTAG00000013321	ENSBTAG00000013321	1	44751048	44847773	-22.3936	1.46673e-08	1.33858e-07
PCDH17	ENSBTAG00000010420	12	5106602	5221533	3.8371	1.48325e-08	1.35274e-07
HDAC11	ENSBTAG00000007208	22	58427519	58440755	-2.48348	1.6477e-08	1.49813e-07
CABYR	ENSBTAG00000005638	24	32536814	32553953	2.77875	1.699e-08	1.54112e-07
SRRM5	ENSBTAG00000049726	18	51832656	51834810	2.64334	1.87449e-08	1.69571e-07
SNPH	ENSBTAG00000048366	13	59816075	59859854	2.16779	2.13182e-08	1.91813e-07
ARHGAP33	ENSBTAG00000009714	18	46487530	46500286	2.56574	2.2108e-08	1.98787e-07
gene:ENSBTAG00000011511	ENSBTAG00000011511	3	10700382	10745178	2.09903	2.21744e-08	1.99317e-07
gene:ENSBTAG00000049547	ENSBTAG00000049547	20	71262837	71281273	-2.69647	2.33522e-08	2.09693e-07
CCDC170	ENSBTAG00000004099	9	88552141	88616854	-21.5811	2.37574e-08	2.13189e-07
SYT14	ENSBTAG00000046723	16	73169606	73359804	-2.18689	2.52836e-08	2.26429e-07
SAMD15	ENSBTAG00000020471	10	88581732	88593184	3.24454	2.62217e-08	2.3436e-07
MYRFL	ENSBTAG00000014829	5	43516702	43642194	-4.28129	2.62623e-08	2.34645e-07
GCA	ENSBTAG00000018446	2	34070352	34087612	2.93107	2.70653e-08	2.41577e-07
GINS4	ENSBTAG00000017133	27	36454818	36470324	2.32729	2.90799e-08	2.59215e-07
gene:ENSBTAG00000050431	ENSBTAG00000050431	3	18110008	18110272	-9.81495	3.10723e-08	2.75691e-07
BCL2L14	ENSBTAG00000047225	5	97725268	97748884	-3.53665	3.15823e-08	2.80002e-07
CHP2	ENSBTAG00000012541	25	21401700	21406270	-12.4119	3.18698e-08	2.82206e-07
CRTAC1	ENSBTAG00000008102	26	19019142	19170819	-7.67881	3.27088e-08	2.89158e-07
SOX6	ENSBTAG00000044185	15	35833979	36542301	5.29191	3.34156e-08	2.9492e-07
PRR11	ENSBTAG00000021681	19	10125433	10153162	2.66206	3.39772e-08	2.99482e-07
RDH16	ENSBTAG00000001392	5	56531474	56537384	-13.8618	3.41296e-08	3.00726e-07
TMEM45B	ENSBTAG00000017602	29	36039643	36067845	-3.86732	3.50348e-08	3.08196e-07
FAM222A	ENSBTAG00000050459	17	63456480	63510511	2.79527	3.61109e-08	3.17246e-07
CRLF1	ENSBTAG00000007741	7	4593527	4598872	-4.60707	3.73914e-08	3.27743e-07
PDE9A	ENSBTAG00000021899	1	142930578	143034932	-3.79792	3.74344e-08	3.28013e-07
LMX1B	ENSBTAG00000049695	11	97399923	97486808	3.65619	3.75684e-08	3.29079e-07
TUBB4A	ENSBTAG00000021013	7	17981997	17988028	2.59002	3.76252e-08	3.2947e-07
gene:ENSBTAG00000007280	ENSBTAG00000007280	2	118153656	118162736	9.78486	4.01742e-08	3.50645e-07
ALOX12B	ENSBTAG00000012475	19	27718182	27730008	-2.54682	4.07074e-08	3.54836e-07
FAM171A2	ENSBTAG00000011447	19	44156310	44167029	2.48885	4.0991e-08	3.57076e-07
NT5E	ENSBTAG00000048655	9	63953758	64026731	-4.2653	4.29283e-08	3.72741e-07
gene:ENSBTAG00000048720	ENSBTAG00000048720	24	61926350	61935647	-19.3738	4.30549e-08	3.73719e-07
SRGN	ENSBTAG00000017863	28	25474774	25490574	-17.1713	4.36939e-08	3.79013e-07
WC1-12	ENSBTAG00000052355	5	102220410	102267444	-92.5986	4.39889e-08	3.81268e-07
gene:ENSBTAG00000047030	ENSBTAG00000047030	18	49282656	49290766	-4.41785	4.86905e-08	4.19344e-07
gene:ENSBTAG00000039524	ENSBTAG00000039524	5	74501673	74571162	5.63323	5.22089e-08	4.48528e-07
AHSA2	ENSBTAG00000006025	11	59837505	59859806	2.13253	5.2789e-08	4.53367e-07
RADIL	ENSBTAG00000030690	25	39135357	39189367	4.53101	5.52692e-08	4.73605e-07
SSC4D	ENSBTAG00000003020	25	34416155	34428404	6.89924	6.34824e-08	5.40872e-07
GNG3	ENSBTAG00000002508	29	41024954	41027570	2.02197	6.40157e-08	5.45242e-07
KCNJ6	ENSBTAG00000037616	1	149814195	150141048	-5.33982	7.00242e-08	5.94906e-07
KRT34	ENSBTAG00000037560	19	41593204	41597632	-99.2852	7.30967e-08	6.19047e-07
gene:ENSBTAG00000048956	ENSBTAG00000048956	6	12343428	12440341	-6.19356	7.66737e-08	6.47703e-07
NECAB3	ENSBTAG00000003946	13	63108922	63127630	3.93054	8.08937e-08	6.82491e-07
ATP8B4	ENSBTAG00000011936	10	60137818	60430447	2.17897	8.41329e-08	7.0915e-07
RARRES2	ENSBTAG00000004215	4	112749674	112753172	-9.31605	8.41919e-08	7.09424e-07
gene:ENSBTAG00000010155	ENSBTAG00000010155	19	14421207	14427667	-14.1768	8.51335e-08	7.16908e-07
gene:ENSBTAG00000053635	ENSBTAG00000053635	21	394144	395961	-29.4018	8.65872e-08	7.28692e-07
gene:ENSBTAG00000049936	ENSBTAG00000049936	4	77210121	77215166	-8.73777	8.77504e-08	7.38018e-07
gene:ENSBTAG00000052031	ENSBTAG00000052031	9	18782166	18814671	3.88121	9.21303e-08	7.73105e-07
MSLN	ENSBTAG00000000177	25	650310	653932	2.00285	9.2199e-08	7.73248e-07
gene:ENSBTAG00000053949	ENSBTAG00000053949	15	51492589	51495514	-16.071	9.37052e-08	7.85389e-07
PADI2	ENSBTAG00000003403	2	135473409	135527194	-31.0614	9.44489e-08	7.90881e-07
gene:ENSBTAG00000054846	ENSBTAG00000054846	6	84296706	84402848	14.1951	9.94443e-08	8.30634e-07
SLC5A1	ENSBTAG00000012851	17	70570573	70620771	-8.99189	1.0336e-07	8.61731e-07
TGIF2	ENSBTAG00000052632	13	65676275	65695042	3.48033	1.12993e-07	9.37958e-07
PCDHA2	ENSBTAG00000046190	7	51894457	51897914	5.05731	1.13558e-07	9.42359e-07
CILP2	ENSBTAG00000014969	7	3782379	3791397	2.73588	1.16457e-07	9.64028e-07
SPARCL1	ENSBTAG00000004094	6	102370629	102423199	-10.675	1.17204e-07	9.69011e-07
STRC	ENSBTAG00000007503	21	55328661	55345907	83.8868	1.21143e-07	9.99726e-07
COL8A2	ENSBTAG00000010175	3	109696708	109721078	2.48783	1.26204e-07	1.03989e-06
ELN	ENSBTAG00000019517	25	33277643	33310763	-2.88083	1.35867e-07	1.11677e-06
LRRC49	ENSBTAG00000010944	10	17737185	17895044	2.59395	1.41103e-07	1.15767e-06
KLK7	ENSBTAG00000030483	18	56959220	56966133	-17.7088	1.49548e-07	1.22247e-06
gene:ENSBTAG00000051786	ENSBTAG00000051786	4	105602812	105603924	11.5277	1.58234e-07	1.29072e-06
gene:ENSBTAG00000052305	ENSBTAG00000052305	13	58156964	58160211	11.5319	1.60577e-07	1.30904e-06
C7orf61	ENSBTAG00000016765	25	36087989	36091646	-2.49788	1.60993e-07	1.31203e-06
gene:ENSBTAG00000037605	ENSBTAG00000037605	23	25691258	25695296	-8.56371	1.80187e-07	1.46179e-06
UBE2QL1	ENSBTAG00000048851	20	66694143	66751048	-5.04659	1.84013e-07	1.49102e-06
ZNF404	ENSBTAG00000012915	18	52062597	52082934	3.57149	1.9225e-07	1.55073e-06
gene:ENSBTAG00000053461	ENSBTAG00000053461	10	26911103	26912039	2.54876	1.9711e-07	1.58611e-06
SYNE1	ENSBTAG00000009362	9	89115404	89174252	2.04956	1.99231e-07	1.60222e-06
PIK3R5	ENSBTAG00000005978	19	28354287	28428847	3.32033	2.01447e-07	1.61955e-06
BOLA-DRA	ENSBTAG00000010645	23	25837352	25843155	-8.15943	2.21432e-07	1.77172e-06
CYTIP	ENSBTAG00000008329	2	38913866	38942113	4.70913	2.23033e-07	1.784e-06
VTCN1	ENSBTAG00000014466	3	26012213	26074278	-4.83175	2.31963e-07	1.85322e-06
gene:ENSBTAG00000023274	ENSBTAG00000023274	5	107248409	107257399	-2.01417	2.33537e-07	1.86468e-06
gene:ENSBTAG00000051356	ENSBTAG00000051356	14	12378219	12384180	2.31235	2.39403e-07	1.90981e-06
gene:ENSBTAG00000026848	ENSBTAG00000026848	3	11350805	11351297	-87.0171	2.43335e-07	1.93887e-06
HROB	ENSBTAG00000004464	19	43971819	43985354	3.57686	2.4514e-07	1.95209e-06
TDRKH	ENSBTAG00000021594	3	18992375	19014072	3.78059	2.47639e-07	1.96965e-06
CLDN18	ENSBTAG00000014589	1	131114603	131131817	-5.50086	2.59801e-07	2.06271e-06
gene:ENSBTAG00000054763	ENSBTAG00000054763	26	25782357	25786683	-3.40102	2.64556e-07	2.09922e-06
CCL11	ENSBTAG00000004129	19	15867083	15869981	-14.9132	2.65485e-07	2.10596e-06
gene:ENSBTAG00000050419	ENSBTAG00000050419	27	6432443	6433381	-7.72917	2.83502e-07	2.24225e-06
gene:ENSBTAG00000054749	ENSBTAG00000054749	16	73894980	73903579	-3.06617	2.92196e-07	2.30897e-06
ACOT4	ENSBTAG00000002843	10	84987892	84992172	2.52764	3.05754e-07	2.41397e-06
HNF4G	ENSBTAG00000008280	14	38801751	38831315	-10.2012	3.17737e-07	2.50416e-06
ADAMTS2	ENSBTAG00000014665	7	2015431	2260856	-12.1981	3.18306e-07	2.5079e-06
ACER2	ENSBTAG00000010821	8	24864802	24891849	-2.0011	3.18695e-07	2.51022e-06
DBF4B	ENSBTAG00000005696	19	44448990	44478957	2.06571	3.29147e-07	2.58496e-06
PIGR	ENSBTAG00000019798	16	4712912	4731265	-5.65122	3.30998e-07	2.59797e-06
ANPEP	ENSBTAG00000016881	21	21195679	21213021	-4.17225	3.38824e-07	2.65628e-06
gene:ENSBTAG00000037375	ENSBTAG00000037375	18	64587440	64595246	-3.1141	3.52756e-07	2.75584e-06
MTARC1	ENSBTAG00000047287	16	24269637	24292851	2.82755	3.52997e-07	2.75692e-06
SSUH2	ENSBTAG00000005433	22	17852251	17874641	3.62611	3.63114e-07	2.83345e-06
LGALS4	ENSBTAG00000016312	18	48537129	48543918	-8.39667	3.66466e-07	2.85878e-06
MT1E_2	ENSBTAG00000001595	18	24034443	24035790	-7.70529	3.79586e-07	2.95424e-06
HHEX	ENSBTAG00000014217	26	14075881	14081682	2.03688	3.88989e-07	3.02216e-06
PRAP1	ENSBTAG00000013717	26	25654915	25658688	-8.16633	4.22433e-07	3.26874e-06
CDKN1A	ENSBTAG00000008353	23	10582307	10590589	-2.19506	4.2789e-07	3.30759e-06
CXCL12	ENSBTAG00000005077	28	45022355	45051627	-83.4727	4.60316e-07	3.54957e-06
TNFAIP8L3	ENSBTAG00000010472	10	59314011	59360054	-2.18975	4.79834e-07	3.6937e-06
APOBEC1	ENSBTAG00000014683	5	101268560	101274410	6.89429	4.91471e-07	3.77677e-06
TLCD5	ENSBTAG00000021342	15	30911895	30918652	7.22251	5.2146e-07	3.99828e-06
MPTX	ENSBTAG00000012884	3	10458781	10462141	-7.44739	5.47471e-07	4.18791e-06
gene:ENSBTAG00000053455	ENSBTAG00000053455	11	7442978	7445560	3.02802	5.70474e-07	4.35641e-06
POLM	ENSBTAG00000007796	4	77228349	77236566	-2.03513	5.85337e-07	4.46355e-06
CHI3L1	ENSBTAG00000018223	16	968433	978542	-12.8873	6.22358e-07	4.72644e-06
C5	ENSBTAG00000012210	8	110338433	110435907	-10.2051	6.22457e-07	4.72644e-06
FOLH1B	ENSBTAG00000007397	29	5885257	5958145	-11.1545	6.36339e-07	4.82775e-06
gene:ENSBTAG00000030593	ENSBTAG00000030593	1	153335375	153514351	-4.20708	6.44954e-07	4.89034e-06
APOA4	ENSBTAG00000019770	15	27475731	27489136	-7.51806	6.53078e-07	4.94774e-06
UGT2B10	ENSBTAG00000039991	6	84443441	84464670	-9.09226	6.63433e-07	5.02193e-06
LGALS2	ENSBTAG00000021615	5	109432449	109438746	-7.98409	6.87114e-07	5.18654e-06
gene:ENSBTAG00000017670	ENSBTAG00000017670	3	54901259	54983375	2.1053	7.07215e-07	5.33677e-06
IGFALS	ENSBTAG00000033299	25	1367531	1371456	6.59483	7.10654e-07	5.3597e-06
BCL2L15	ENSBTAG00000012419	3	29498120	29502961	-10.0854	7.21787e-07	5.43602e-06
BEST1	ENSBTAG00000011186	29	40467591	40477419	2.86199	7.43444e-07	5.58813e-06
CUBN	ENSBTAG00000005072	13	31274941	31535596	-2.88221	7.50655e-07	5.63917e-06
REG3G	ENSBTAG00000007135	11	56606754	56609713	-7.2128	7.89396e-07	5.91363e-06
ATCAY	ENSBTAG00000018375	7	20081659	20119357	2.25838	7.95593e-07	5.95506e-06
MSH5	ENSBTAG00000019790	23	27558156	27578112	2.76761	7.96798e-07	5.95909e-06
CTSZ	ENSBTAG00000018784	13	57379568	57390707	-10.5153	8.1024e-07	6.04781e-06
SLC6A12	ENSBTAG00000038415	5	107148044	107165693	9.52788	8.24308e-07	6.14426e-06
gene:ENSBTAG00000051094	ENSBTAG00000051094	26	22462448	22478958	-3.82219	8.4909e-07	6.32195e-06
gene:ENSBTAG00000013919	ENSBTAG00000013919	23	25723714	25735337	-7.30628	8.63728e-07	6.42023e-06
COL6A5	ENSBTAG00000049122	1	151788693	151939725	9.01989	8.9007e-07	6.59957e-06
gene:ENSBTAG00000015260	ENSBTAG00000015260	18	49307701	49309900	-6.9831	9.08682e-07	6.73198e-06
NUGGC	ENSBTAG00000011321	8	10720462	10767022	-4.61826	9.2633e-07	6.85515e-06
gene:ENSBTAG00000037826	ENSBTAG00000037826	15	51474977	51495512	-13.0459	9.81107e-07	7.23455e-06
GBP4	ENSBTAG00000014529	3	54451264	54507578	-11.6552	1.00738e-06	7.40789e-06
IL6	ENSBTAG00000014921	4	31454748	31459131	6.51453	1.02599e-06	7.54267e-06
ARHGAP44	ENSBTAG00000021938	19	31200391	31360769	-3.17883	1.04735e-06	7.69341e-06
ATP6V1G2	ENSBTAG00000014491	23	27743848	27746134	3.33622	1.05605e-06	7.75092e-06
gene:ENSBTAG00000039995	ENSBTAG00000039995	16	5627220	5723824	-23.4788	1.07466e-06	7.88101e-06
gene:ENSBTAG00000046375	ENSBTAG00000046375	13	73538135	73539889	-7.69748	1.07543e-06	7.88453e-06
gene:ENSBTAG00000052689	ENSBTAG00000052689	17	70758459	70772185	-19.3156	1.0784e-06	7.90411e-06
PTI	ENSBTAG00000017328	13	74295475	74300845	-10.2631	1.13914e-06	8.32428e-06
ELF5	ENSBTAG00000012460	15	65019975	65067265	-7.91113	1.14439e-06	8.36037e-06
gene:ENSBTAG00000020813	ENSBTAG00000020813	13	73496854	73499231	-8.30011	1.23415e-06	8.98186e-06
TMPRSS11F	ENSBTAG00000004412	6	83750661	83789801	-61.283	1.24592e-06	9.05524e-06
TLR6	ENSBTAG00000014031	6	58051142	58070580	2.07111	1.25609e-06	9.12421e-06
LGALS9	ENSBTAG00000006846	19	19368209	19387215	-3.98569	1.26086e-06	9.15632e-06
ALOX12	ENSBTAG00000021933	19	26787283	26800417	-2.41547	1.27081e-06	9.22363e-06
gene:ENSBTAG00000013997	ENSBTAG00000013997	15	51399832	51403671	-31.8342	1.2861e-06	9.32704e-06
NAALADL1	ENSBTAG00000002249	29	43256741	43272965	4.81522	1.30838e-06	9.48086e-06
LYSB	ENSBTAG00000026323	5	44347279	44352877	-7.42817	1.32085e-06	9.56352e-06
gene:ENSBTAG00000054516	ENSBTAG00000054516	26	23431708	23438006	13.3679	1.35237e-06	9.77585e-06
CSN3	ENSBTAG00000039787	6	85645853	85658926	-3.84806	1.35393e-06	9.78452e-06
gene:ENSBTAG00000052746	ENSBTAG00000052746	21	32832866	32857979	-3.17452	1.36697e-06	9.87339e-06
BARX2	ENSBTAG00000020643	29	32611044	32693235	-9.64812	1.40134e-06	1.0108e-05
gene:ENSBTAG00000054259	ENSBTAG00000054259	7	20437391	20439636	2.89572	1.40199e-06	1.011e-05
gene:ENSBTAG00000003447	ENSBTAG00000003447	18	65142026	65143289	-2.23595	1.42727e-06	1.02868e-05
gene:ENSBTAG00000050485	ENSBTAG00000050485	17	73154740	73156786	-7.6781	1.4786e-06	1.06367e-05
PI3	ENSBTAG00000039028	13	73547862	73555170	-3.05215	1.52884e-06	1.09804e-05
TAGLN	ENSBTAG00000007196	15	27888816	27894507	3.45233	1.53081e-06	1.09916e-05
SLC30A3	ENSBTAG00000011381	11	72374143	72382875	-2.09693	1.55905e-06	1.11854e-05
TMEM82	ENSBTAG00000018724	16	51815208	51819141	-3.35241	1.61843e-06	1.15928e-05
SMPDL3A	ENSBTAG00000021587	9	28453558	28470952	-2.05916	1.65466e-06	1.18397e-05
CFI	ENSBTAG00000034501	6	15613507	15664735	-7.62312	1.69178e-06	1.20924e-05
TGM6	ENSBTAG00000037464	13	52698859	52728425	-7.658	1.71374e-06	1.22396e-05
TBX6	ENSBTAG00000009046	25	26197448	26201774	3.18183	1.82931e-06	1.30302e-05
SPINK4	ENSBTAG00000032093	8	75010300	75017081	-7.50992	1.83832e-06	1.30771e-05
gene:ENSBTAG00000053720	ENSBTAG00000053720	19	44704035	44707865	73.134	1.86167e-06	1.32361e-05
KCNJ10	ENSBTAG00000002414	3	9603029	9638172	-2.12579	1.87865e-06	1.33533e-05
SNCAIP	ENSBTAG00000021971	7	31380876	31541086	-7.11949	1.89459e-06	1.34523e-05
PRELID3A	ENSBTAG00000017983	24	42853714	42868611	2.32986	1.92954e-06	1.36679e-05
NDUFA4L2	ENSBTAG00000031503	5	56205858	56208161	-2.7565	1.93126e-06	1.36765e-05
BPIFA2A	ENSBTAG00000009144	13	62503681	62514220	10.6394	1.96122e-06	1.38813e-05
gene:ENSBTAG00000051992	ENSBTAG00000051992	17	72189861	72191038	18.9322	2.14927e-06	1.51523e-05
MUC13	ENSBTAG00000010382	1	69332533	69349823	-8.84855	2.24333e-06	1.57781e-05
TM4SF20	ENSBTAG00000021322	2	115519317	115530237	-9.00638	2.2579e-06	1.58722e-05
gene:ENSBTAG00000050189	ENSBTAG00000050189	28	15866748	15951588	5.93981	2.33713e-06	1.63948e-05
gene:ENSBTAG00000015439	ENSBTAG00000015439	7	51920611	51933005	2.82206	2.37522e-06	1.66533e-05
FIGN	ENSBTAG00000008704	2	32625452	32751507	-25.1273	2.44177e-06	1.7102e-05
RHBG	ENSBTAG00000012234	3	14441106	14453937	5.66785	2.46521e-06	1.72481e-05
ALOX5	ENSBTAG00000020319	28	44346284	44392546	-58.4469	2.46922e-06	1.72671e-05
GLP2R	ENSBTAG00000005052	19	28982917	29024862	5.73189	2.5054e-06	1.74973e-05
VSIG8	ENSBTAG00000010670	3	9825347	9833376	-2.02408	2.5577e-06	1.78393e-05
TM4SF4	ENSBTAG00000001893	1	118662870	118691339	-6.83849	2.74457e-06	1.90605e-05
REG4	ENSBTAG00000032193	3	23483917	23508035	-6.72716	2.80286e-06	1.94329e-05
TFF3	ENSBTAG00000021276	1	142565465	142569246	-6.72878	2.80791e-06	1.94629e-05
COL4A3	ENSBTAG00000021316	2	115318012	115478018	-7.6794	2.8958e-06	2.00462e-05
gene:ENSBTAG00000050469	ENSBTAG00000050469	14	13752506	13755288	-20.3525	2.89956e-06	2.00671e-05
CD3D	ENSBTAG00000006452	15	29019464	29023621	-11.7383	3.0054e-06	2.0762e-05
ZNF532	ENSBTAG00000013588	24	57933910	58044908	-2.50548	3.03868e-06	2.09812e-05
gene:ENSBTAG00000040409	ENSBTAG00000040409	16	5920407	6165638	-9.03948	3.23849e-06	2.22804e-05
EXPH5	ENSBTAG00000008253	15	18190682	18291205	-2.71793	3.42889e-06	2.3542e-05
KIF19	ENSBTAG00000004617	19	57052693	57110943	-12.147	3.75171e-06	2.56664e-05
CRACD	ENSBTAG00000040398	6	71604474	71731154	-24.0492	3.75595e-06	2.56822e-05
PTPRT	ENSBTAG00000000309	13	70704648	71533711	4.20845	3.82857e-06	2.61588e-05
gene:ENSBTAG00000034945	ENSBTAG00000034945	23	25885520	25894260	-9.28259	3.84684e-06	2.62702e-05
PCYT1B	ENSBTAG00000016107	X	118649771	118793523	7.12205	4.21892e-06	2.86869e-05
gene:ENSBTAG00000053911	ENSBTAG00000053911	9	14662144	14662321	2.83312	4.34897e-06	2.95188e-05
SLC28A2	ENSBTAG00000016327	10	65166731	65202056	-8.7124	4.43392e-06	3.0065e-05
BATF3	ENSBTAG00000011982	16	70845327	70859124	2.0871	4.46492e-06	3.02522e-05
SLC17A2	ENSBTAG00000002642	23	31959619	31977850	63.6022	4.48913e-06	3.04086e-05
gene:ENSBTAG00000049944	ENSBTAG00000049944	9	94010600	94011603	-25.2442	4.71626e-06	3.18425e-05
C16H1orf115	ENSBTAG00000048856	16	24176352	24188885	-10.1535	5.09036e-06	3.42217e-05
gene:ENSBTAG00000048623	ENSBTAG00000048623	X	32356041	32358769	4.71131	5.14892e-06	3.45634e-05
PHLDA2	ENSBTAG00000031194	29	48689531	48690587	-2.34335	5.22853e-06	3.50802e-05
ALOX15B	ENSBTAG00000008779	19	27695195	27704006	-3.07865	5.23236e-06	3.50883e-05
ALDOB	ENSBTAG00000015358	8	91142799	91232552	-6.47082	5.28649e-06	3.54336e-05
gene:ENSBTAG00000039341	ENSBTAG00000039341	18	64571838	64572891	-2.6149	5.33808e-06	3.57526e-05
TNS3	ENSBTAG00000009655	4	74779685	74996283	2.02942	5.70481e-06	3.80377e-05
SMAD9	ENSBTAG00000007589	12	24731843	24795963	-2.082	5.79274e-06	3.85952e-05
MTTP	ENSBTAG00000011944	6	25005875	25062589	-6.83489	5.98091e-06	3.97304e-05
OAS1X	ENSBTAG00000053807	17	61376224	61385129	-2.8758	6.19075e-06	4.10532e-05
PYY	ENSBTAG00000046022	19	43821265	43822992	2.54351	6.25263e-06	4.1443e-05
PYCARD	ENSBTAG00000020535	25	27285066	27286399	-6.80891	6.2709e-06	4.15538e-05
N4BP2L1	ENSBTAG00000000993	12	28591475	28614349	2.27761	6.56333e-06	4.3395e-05
CPNE6	ENSBTAG00000001870	10	21062393	21069248	2.0713	6.61844e-06	4.37486e-05
C3	ENSBTAG00000017280	7	17773674	17810616	-3.71852	6.68523e-06	4.41574e-05
CLCA1	ENSBTAG00000008161	3	57558896	57592968	-6.40067	6.94448e-06	4.57796e-05
TREML2	ENSBTAG00000015707	23	15118373	15125755	-5.08813	7.31446e-06	4.80767e-05
UGT2A1	ENSBTAG00000004040	6	85083385	85137347	-8.40081	7.45067e-06	4.8912e-05
CLRN3	ENSBTAG00000047054	26	47288255	47304664	-60.7851	7.90699e-06	5.17051e-05
gene:ENSBTAG00000050173	ENSBTAG00000050173	1	53901975	53919631	-60.7851	7.90699e-06	5.17051e-05
ASIC4	ENSBTAG00000020537	2	107443937	107465693	6.99667	8.05617e-06	5.26421e-05
FAM72A	ENSBTAG00000020227	16	3986154	3998589	3.61729	8.16838e-06	5.33102e-05
gene:ENSBTAG00000049623	ENSBTAG00000049623	20	31300180	31304035	2.21375	8.34976e-06	5.44277e-05
FCGR2A	ENSBTAG00000038124	3	8035857	8044343	2.95777	8.81638e-06	5.73578e-05
DNASE1L3	ENSBTAG00000018294	22	43096616	43117533	-4.65998	8.86983e-06	5.76915e-05
SLC27A2	ENSBTAG00000004303	10	60012456	60071272	-18.6783	8.89556e-06	5.78309e-05
WDR31	ENSBTAG00000005884	8	102571580	102595151	2.00858	8.92512e-06	5.80029e-05
gene:ENSBTAG00000054649	ENSBTAG00000054649	4	113233115	113240464	-8.00206	9.0068e-06	5.85114e-05
RGS2	ENSBTAG00000020620	4	58359234	58359870	5.81649	9.16818e-06	5.94877e-05
ADTRP	ENSBTAG00000019533	23	44610189	44677675	-8.48837	9.81598e-06	6.33994e-05
PNLIPRP2	ENSBTAG00000000765	26	37019950	37039831	-7.77978	9.94528e-06	6.41727e-05
TMPRSS2	ENSBTAG00000009132	1	141713170	141747814	-12.0147	9.98405e-06	6.43916e-05
SRSF12	ENSBTAG00000046235	9	60999044	61016030	2.03715	1.0106e-05	6.50843e-05
APOC3	ENSBTAG00000012398	15	27486033	27488618	-5.84005	1.03026e-05	6.63028e-05
FBXO15	ENSBTAG00000009686	24	4244210	4281871	2.7935	1.03198e-05	6.63975e-05
CCDC62	ENSBTAG00000003527	17	52703452	52724998	2.24517	1.05869e-05	6.80504e-05
SMIM24	ENSBTAG00000031383	7	20433049	20436476	-6.11183	1.06859e-05	6.85886e-05
gene:ENSBTAG00000048030	ENSBTAG00000048030	17	70862696	70863234	-7.69745	1.07035e-05	6.86846e-05
CFD	ENSBTAG00000048122	7	43416199	43418803	-6.79479	1.10145e-05	7.05456e-05
GUCA2A	ENSBTAG00000007195	3	104015402	104017508	-9.65592	1.11766e-05	7.15324e-05
IGSF5	ENSBTAG00000002029	1	139827394	139881435	-3.0792	1.11909e-05	7.1607e-05
IL36A	ENSBTAG00000002087	11	46700981	46704288	14.6859	1.20079e-05	7.66515e-05
gene:ENSBTAG00000038240	ENSBTAG00000038240	18	64875300	64876602	-2.48894	1.22797e-05	7.82748e-05
KIAA1841	ENSBTAG00000054531	11	43826698	43867415	2.12129	1.22888e-05	7.83141e-05
gene:ENSBTAG00000054576	ENSBTAG00000054576	7	52497046	52501408	-8.08932	1.26632e-05	8.06045e-05
AOC3	ENSBTAG00000030333	19	42872898	42879842	2.0064	1.27399e-05	8.10542e-05
PGM2L1	ENSBTAG00000000770	15	53707095	53759583	3.06215	1.35353e-05	8.58701e-05
CFH	ENSBTAG00000023177	16	6199771	6333310	-6.14033	1.43129e-05	9.05886e-05
gene:ENSBTAG00000049538	ENSBTAG00000049538	18	24074702	24075719	4.36579	1.46085e-05	9.23939e-05
TRIM2	ENSBTAG00000008816	17	4309173	4436986	-9.35825	1.47355e-05	9.31093e-05
F10	ENSBTAG00000016385	12	86499760	86514706	-14.6721	1.48241e-05	9.36251e-05
SH2D3C	ENSBTAG00000015375	11	98421823	98454917	4.16249	1.50257e-05	9.4787e-05
gene:ENSBTAG00000050840	ENSBTAG00000050840	7	52317357	52352399	2.61808	1.54098e-05	9.69817e-05
TGM5	ENSBTAG00000032059	21	54998019	55031855	2.06171	1.58995e-05	9.98992e-05
C1QB	ENSBTAG00000011196	2	130166508	130173608	-6.74897	1.62483e-05	0.000101852
gene:ENSBTAG00000031693	ENSBTAG00000031693	17	62234499	62241953	69.8111	1.63718e-05	0.000102531
FABP9	ENSBTAG00000039718	14	44660635	44664496	-55.4261	1.68924e-05	0.00010552
gene:ENSBTAG00000054065	ENSBTAG00000054065	X	34138111	34144794	2.92173	1.70372e-05	0.000106349
CCL21	ENSBTAG00000010161	8	76080583	76081928	-12.5638	1.71111e-05	0.000106761
CHD5	ENSBTAG00000040477	16	47167117	47225131	2.51786	1.73868e-05	0.000108431
PLA2G2D1	ENSBTAG00000050719	2	132596217	132608914	-55.2219	1.75805e-05	0.000109588
FUT11	ENSBTAG00000002792	28	29662119	29665188	-2.96938	1.77696e-05	0.000110715
CARD9	ENSBTAG00000006572	11	103824219	103831359	3.51133	1.84754e-05	0.000114819
KRT84	ENSBTAG00000047872	5	27505581	27513625	-6.2847	1.8764e-05	0.000116559
RNASE1_2	ENSBTAG00000008793	10	26351237	26385111	-9.51398	1.91907e-05	0.000119071
gene:ENSBTAG00000050646	ENSBTAG00000050646	3	58088212	58137731	3.86626	1.97381e-05	0.000122326
TEDC1	ENSBTAG00000046857	21	69765196	69766243	3.3926	2.00831e-05	0.000124349
gene:ENSBTAG00000050373	ENSBTAG00000050373	17	70693897	70701513	-7.58193	2.03574e-05	0.00012596
IFITM10	ENSBTAG00000047996	29	49725731	49736580	14.0345	2.08658e-05	0.000128898
MAP4K1	ENSBTAG00000021145	18	48365477	48382850	2.3275	2.10012e-05	0.000129614
DKK2	ENSBTAG00000012969	6	18125622	18254810	3.2624	2.11815e-05	0.000130667
CXCL17	ENSBTAG00000018652	18	51500304	51506901	-16.9577	2.12056e-05	0.000130756
APOB	ENSBTAG00000008505	11	77885934	77927967	-5.60908	2.13807e-05	0.000131744
ERG	ENSBTAG00000011001	1	150668925	150803833	-2.09236	2.15245e-05	0.000132569
gene:ENSBTAG00000031866	ENSBTAG00000031866	4	92565557	92569356	6.58255	2.15851e-05	0.000132912
APBA2	ENSBTAG00000020413	21	27956751	28095169	19.2989	2.16268e-05	0.000133139
COCH	ENSBTAG00000021844	21	41526380	41540316	-13.9989	2.17331e-05	0.000133762
gene:ENSBTAG00000045574	ENSBTAG00000045574	5	37115331	37119907	-14.6598	2.18515e-05	0.000134436
SLC26A9	ENSBTAG00000001382	16	3642002	3662797	-23.9629	2.18526e-05	0.000134436
CHDH	ENSBTAG00000010027	22	47133913	47158681	-3.85018	2.19182e-05	0.000134804
CNGA1	ENSBTAG00000002205	6	66669317	66684719	-9.74637	2.22408e-05	0.000136636
FAM167A	ENSBTAG00000019066	8	7897346	7929036	-52.7808	2.39565e-05	0.000146755
SEC1	ENSBTAG00000014514	18	55296102	55313202	3.8349	2.39783e-05	0.000146839
C7	ENSBTAG00000011766	20	33535936	33593157	-6.34103	2.44022e-05	0.000149231
LOXL1	ENSBTAG00000009086	21	34663150	34687592	2.42839	2.49613e-05	0.000152441
gene:ENSBTAG00000001219	ENSBTAG00000001219	21	67101	78036	-5.35678	2.53098e-05	0.000154393
gene:ENSBTAG00000039289	ENSBTAG00000039289	13	43643186	43665142	-7.04713	2.59802e-05	0.000158195
PTGS1	ENSBTAG00000006716	11	93236272	93262107	2.73595	2.60125e-05	0.000158284
PLPP7	ENSBTAG00000050974	11	101477363	101504765	48.4266	2.62838e-05	0.000159829
EID1	ENSBTAG00000027764	10	61370362	61372119	-52.3317	2.66312e-05	0.000161754
PROS1	ENSBTAG00000023652	1	38203312	38267163	-52.4911	2.66312e-05	0.000161754
COL13A1	ENSBTAG00000011741	28	26096193	26246128	-6.23423	2.70853e-05	0.000164326
TMC5	ENSBTAG00000002097	25	17029434	17093394	-12.0829	2.75516e-05	0.000166967
ZNF215	ENSBTAG00000003638	15	45755363	45773134	-2.66356	2.78196e-05	0.000168477
SLC40A1	ENSBTAG00000010498	2	6776415	6800154	-6.45783	2.79051e-05	0.000168956
gene:ENSBTAG00000008248	ENSBTAG00000008248	X	111610499	112306889	-2.10339	2.81138e-05	0.000170181
HOXA11	ENSBTAG00000014738	4	68857430	68861055	2.24446	2.86939e-05	0.000173497
AMPD1	ENSBTAG00000011548	3	28641072	28658760	5.66087	2.92432e-05	0.000176579
gene:ENSBTAG00000054317	ENSBTAG00000054317	7	18733216	18737297	-2.55768	2.97329e-05	0.000179374
CD74	ENSBTAG00000015228	7	61747922	61755685	-5.22981	3.00061e-05	0.000180819
JCHAIN	ENSBTAG00000018531	6	86032999	86042396	-5.18065	3.01654e-05	0.000181657
gene:ENSBTAG00000038893	ENSBTAG00000038893	5	29010265	29011828	2.38084	3.1957e-05	0.000191971
CUPIN1	ENSBTAG00000048804	24	53792006	53809246	3.86427	3.37844e-05	0.00020254
CCDC171	ENSBTAG00000015788	8	28433123	28755648	3.48153	3.50306e-05	0.00020973
gene:ENSBTAG00000050062	ENSBTAG00000050062	17	71170235	71172285	-5.60698	3.59648e-05	0.000214699
FOXS1	ENSBTAG00000009206	13	61378625	61379933	2.60263	3.67974e-05	0.000219474
TMEM196	ENSBTAG00000044012	4	28422954	28496683	-8.30044	3.70014e-05	0.000220495
RPL12	ENSBTAG00000006963	11	98179657	98183783	-2.37607	3.77903e-05	0.000224896
CPS1	ENSBTAG00000016662	2	98327891	98467680	-5.43184	3.82029e-05	0.000227251
SCN3A	ENSBTAG00000019385	2	31103230	31183473	10.0015	3.87966e-05	0.000230577
RGS5	ENSBTAG00000016341	3	6159078	6212125	-16.2955	3.88574e-05	0.000230888
CDHR4	ENSBTAG00000005728	22	50434291	50441745	-4.77557	3.98559e-05	0.000236663
BCHE	ENSBTAG00000011139	1	101522743	101601660	-3.5188	4.01472e-05	0.00023834
GIMAP8	ENSBTAG00000014402	4	112850269	112874233	-49.4337	4.07989e-05	0.000242037
CLDN7	ENSBTAG00000019448	19	26970221	26972580	-6.4271	4.09325e-05	0.00024268
IL36RN	ENSBTAG00000039839	11	46752631	46756877	-2.87	4.11435e-05	0.000243877
FGF18	ENSBTAG00000000128	20	3226531	3263206	2.07854	4.15585e-05	0.000245956
OPRD1	ENSBTAG00000003202	2	124630566	124671398	4.36218	4.2724e-05	0.000252538
gene:ENSBTAG00000055240	ENSBTAG00000055240	20	71902798	71910531	-6.49545	4.29691e-05	0.000253912
MRAP2	ENSBTAG00000000257	9	65275989	65339737	-2.2728	4.39187e-05	0.000259123
PLAC8B	ENSBTAG00000031750	6	97881686	97916809	-6.31048	4.4117e-05	0.000260179
TREH	ENSBTAG00000016202	15	29310820	29323620	-21.9952	4.41389e-05	0.00026025
SLC9A2	ENSBTAG00000001706	11	7335537	7424633	4.10257	4.82157e-05	0.000282857
gene:ENSBTAG00000003408	ENSBTAG00000003408	11	47233510	47305610	-6.23419	4.91975e-05	0.000288301
7SK_91	ENSBTAG00000043482	22	45101565	45101869	60.7407	4.98633e-05	0.000291948
gene:ENSBTAG00000047700	ENSBTAG00000047700	20	71943351	71965884	-4.93261	5.01194e-05	0.000293319
ADAMTS5	ENSBTAG00000000648	1	9440972	9491324	3.24805	5.03927e-05	0.000294725
GIMAP7_3	ENSBTAG00000030940	4	113112101	113120508	-7.37788	5.35661e-05	0.000312195
gene:ENSBTAG00000048971	ENSBTAG00000048971	13	22333609	22474557	-13.4435	5.3701e-05	0.000312778
KRT9	ENSBTAG00000047165	19	41776858	41783309	-2.13878	5.44783e-05	0.000316823
gene:ENSBTAG00000053523	ENSBTAG00000053523	3	107994076	107996107	2.54237	5.4584e-05	0.000317369
EBF4	ENSBTAG00000037757	13	52422073	52479404	3.7153	5.63649e-05	0.000327283
GCNT4	ENSBTAG00000050091	10	6500607	6531769	-10.9343	5.77828e-05	0.000335095
C8H9orf43	ENSBTAG00000009596	8	102659519	102676450	3.8131	5.7991e-05	0.00033623
GIMAP4	ENSBTAG00000046257	4	113066864	113074368	-7.25679	5.8055e-05	0.000336528
MTARC2	ENSBTAG00000016277	16	24225167	24268400	-6.77023	5.91944e-05	0.000342836
COL11A2	ENSBTAG00000000601	23	7350322	7378810	-2.22299	5.94459e-05	0.000344218
GIPC2	ENSBTAG00000011733	3	66535128	66637864	-2.58182	5.99641e-05	0.000346995
gene:ENSBTAG00000053545	ENSBTAG00000053545	26	42420915	42432455	-6.57522	6.08693e-05	0.000351853
SLAIN1	ENSBTAG00000003511	12	52840662	52892666	2.22164	6.11676e-05	0.000353348
CYP2R1	ENSBTAG00000010419	15	37889792	37958129	-6.48752	6.14267e-05	0.000354664
TMEM74	ENSBTAG00000039141	14	55633617	55635565	6.12591	6.28064e-05	0.000362269
gene:ENSBTAG00000046944	ENSBTAG00000046944	19	14327134	14327967	-46.9463	6.32537e-05	0.000364535
HPGD	ENSBTAG00000025942	8	6787674	6824508	-46.7847	6.32537e-05	0.000364535
IFI47	ENSBTAG00000015727	7	40459454	40475731	-46.6515	6.32537e-05	0.000364535
ANKS4B	ENSBTAG00000009837	25	19058917	19070775	-7.53785	6.33791e-05	0.000365179
RIPOR3	ENSBTAG00000012297	13	78599931	78674899	2.2067	6.43328e-05	0.000370435
CHRNA6	ENSBTAG00000014056	27	37508455	37521577	2.23919	6.48161e-05	0.000373058
KIR2DS1	ENSBTAG00000045795	18	62754721	62761536	-2.85501	6.5483e-05	0.000376573
ACE2	ENSBTAG00000034402	X	127901490	127951491	-7.86706	6.63151e-05	0.000381195
HHATL	ENSBTAG00000033422	22	14824748	14834446	-2.94457	6.67451e-05	0.000383499
XRRA1	ENSBTAG00000006610	15	54155680	54223146	2.12927	6.67457e-05	0.000383499
CASP14	ENSBTAG00000021106	7	8096912	8113871	-6.90235	6.87547e-05	0.000394457
KCNT1	ENSBTAG00000018975	11	103335987	103387085	-3.89546	6.87941e-05	0.000394598
ENTPD1	ENSBTAG00000020589	26	17182840	17283172	-2.2206	6.92244e-05	0.000396727
GRM8	ENSBTAG00000054974	4	90671658	91510132	19.8932	6.94117e-05	0.00039763
DOC2B	ENSBTAG00000025140	19	22472034	22494825	-41.2547	7.0336e-05	0.000402839
DPP6	ENSBTAG00000021941	4	116115070	116898738	9.43574	7.12633e-05	0.000407627
SCNN1A	ENSBTAG00000002631	5	103993587	104018792	-2.29092	7.15865e-05	0.000409301
SPAG8	ENSBTAG00000011442	8	59974304	59977270	2.11497	7.16592e-05	0.000409621
KCNB1	ENSBTAG00000027320	13	77465720	77576217	-17.2153	7.18028e-05	0.000410188
C1QA	ENSBTAG00000007153	2	130189848	130193588	-5.65238	7.26778e-05	0.000414921
gene:ENSBTAG00000048268	ENSBTAG00000048268	21	358252	359018	-15.1506	7.2853e-05	0.000415744
GYPC	ENSBTAG00000014863	2	78885393	78934052	-14.9534	7.2853e-05	0.000415744
gene:ENSBTAG00000054953	ENSBTAG00000054953	5	27470664	27482792	-2.08767	7.46582e-05	0.000425593
MS4A18	ENSBTAG00000038312	29	37086015	37103713	-12.5162	7.5331e-05	0.000429063
FABP5	ENSBTAG00000047330	14	44488894	44494877	-8.14578	7.62534e-05	0.000433764
MSMB	ENSBTAG00000011660	28	44061315	44071826	46.582	7.88137e-05	0.000447568
ZNF114	ENSBTAG00000047616	18	54997341	55002137	2.18684	7.95177e-05	0.000451184
ZNF385B	ENSBTAG00000003120	2	17076720	17440980	57.7217	8.02947e-05	0.000455496
DRD2	ENSBTAG00000010860	15	23969722	23982733	-44.2422	8.2404e-05	0.000466869
EBD	ENSBTAG00000033545	27	7165175	7180420	-6.72235	8.29331e-05	0.000469569
GSTA2	ENSBTAG00000006546	23	25074937	25088616	-3.28499	8.38688e-05	0.000474366
CYP3A5_2	ENSBTAG00000053645	25	36648050	36691853	-7.09778	8.57855e-05	0.000484798
GBX2	ENSBTAG00000008898	3	115642950	115645047	3.19592	8.80003e-05	0.000496581
RFX4	ENSBTAG00000025837	5	69980576	70051146	7.3512	9.07469e-05	0.000511004
gene:ENSBTAG00000006717	ENSBTAG00000006717	25	19137328	19374948	-44.0433	9.14442e-05	0.000514606
RGS9	ENSBTAG00000017751	19	61994228	62034913	2.50989	9.2048e-05	0.000517787
POF1B	ENSBTAG00000014485	X	66868307	66966819	-5.23038	9.49631e-05	0.000533178
gene:ENSBTAG00000040331	ENSBTAG00000040331	4	113131166	113139056	-10.3649	9.64399e-05	0.000540564
GATA6	ENSBTAG00000005734	24	34163202	34192624	-44.2935	9.93127e-05	0.000555852
gene:ENSBTAG00000052585	ENSBTAG00000052585	4	105467991	105470175	-43.9401	9.93127e-05	0.000555852
gene:ENSBTAG00000054702	ENSBTAG00000054702	21	277311	278957	-43.8012	9.93127e-05	0.000555852
PDLIM3	ENSBTAG00000017183	27	15712970	15743960	-43.755	9.93127e-05	0.000555852
Metazoa_SRP_7	ENSBTAG00000047947	8	98676195	98676495	2.26177	0.000100331	0.000561223
LRRN2	ENSBTAG00000009111	16	2358406	2419458	-11.7976	0.000100356	0.000561223
SI	ENSBTAG00000006975	1	102272281	102388043	-14.3706	0.000100666	0.00056272
PODXL2	ENSBTAG00000018031	22	59838835	59887372	44.6574	0.000101305	0.000566056
gene:ENSBTAG00000006383	ENSBTAG00000006383	X	119014566	119015361	-4.12238	0.000102521	0.000572613
LCT	ENSBTAG00000015170	2	61535025	61583839	-7.10806	0.0001035	0.000577722
gene:ENSBTAG00000054461	ENSBTAG00000054461	25	27398591	27417799	2.14678	0.000104912	0.000585115
BPI	ENSBTAG00000014046	13	67172369	67201998	-5.15511	0.000117104	0.000649061
TMPRSS11D	ENSBTAG00000001925	6	83534117	83573690	-2.97711	0.000119216	0.000659403
ENTPD8	ENSBTAG00000030246	11	106414235	106418732	-6.58752	0.000121252	0.000670112
gene:ENSBTAG00000037509	ENSBTAG00000037509	13	43393447	43407848	-6.70569	0.00012226	0.000675541
gene:ENSBTAG00000023007	ENSBTAG00000023007	17	71897940	71916613	-19.0945	0.000125815	0.000694043
5S_rRNA_261	ENSBTAG00000050043	21	33002798	33002917	4.45626	0.000126818	0.000698855
gene:ENSBTAG00000009049	ENSBTAG00000009049	5	57433436	57437847	2.20644	0.000131557	0.000723629
SMPDL3B	ENSBTAG00000012997	2	125401098	125432986	2.06288	0.000131702	0.00072428
NCALD	ENSBTAG00000026963	14	62384854	62715290	-19.0154	0.00013458	0.000738618
PITPNM2	ENSBTAG00000001597	17	52428785	52553696	3.13118	0.000137507	0.000753728
PYGM	ENSBTAG00000001032	29	42985610	42997675	3.29342	0.000141919	0.000776446
gene:ENSBTAG00000052937	ENSBTAG00000052937	10	18952670	18960021	-12.7992	0.000141941	0.000776446
IFITM1	ENSBTAG00000048470	29	50933694	50935698	-6.41577	0.00014225	0.000777975
gene:ENSBTAG00000050239	ENSBTAG00000050239	15	3233111	3248238	-2.54585	0.000157658	0.000857001
gene:ENSBTAG00000039722	ENSBTAG00000039722	13	43289238	43296959	-40.9148	0.000158028	0.000858098
KRTAP3-3	ENSBTAG00000054927	19	41190861	41191562	-41.4373	0.000158028	0.000858098
PLA2G2D4	ENSBTAG00000046977	2	132534609	132542603	-40.9597	0.000158028	0.000858098
RGN	ENSBTAG00000046155	X	85465750	85483092	-40.9148	0.000158028	0.000858098
TUBAL3	ENSBTAG00000017740	13	43204873	43215099	-41.1483	0.000158028	0.000858098
gene:ENSBTAG00000019994	ENSBTAG00000019994	2	91270020	91271660	-3.04271	0.000160942	0.000872727
VXN	ENSBTAG00000002192	14	30748670	30774944	2.13397	0.000164263	0.000888759
PLA2G2A_1	ENSBTAG00000002700	2	132688157	132690759	-4.39979	0.00016438	0.000888975
CALML4	ENSBTAG00000025822	10	15035520	15044913	-5.11603	0.000165734	0.000895453
TTLL10	ENSBTAG00000018028	16	51299215	51327827	-3.40477	0.000166422	0.000898627
gene:ENSBTAG00000015651	ENSBTAG00000015651	26	50904504	50918043	-2.36756	0.000170314	0.00091816
BEST2	ENSBTAG00000025652	7	12762287	12766854	44.684	0.000176621	0.000949486
CALR3	ENSBTAG00000033222	7	6521110	6546714	2.84048	0.000181892	0.000976257
VIL1	ENSBTAG00000018543	2	106422779	106446519	-4.64134	0.000182504	0.00097915
gene:ENSBTAG00000032902	ENSBTAG00000032902	5	28846445	28868817	2.26689	0.000182899	0.000981072
CLCA4	ENSBTAG00000017357	3	57499491	57530509	-4.74739	0.000184018	0.000986288
COBL	ENSBTAG00000023806	4	4582608	4879280	-6.12742	0.000186302	0.000996935
gene:ENSBTAG00000046324	ENSBTAG00000046324	5	100457855	100506412	-3.77496	0.000189132	0.00101026
SCNN1B	ENSBTAG00000012290	25	20970084	21042943	-3.33576	0.000189671	0.00101274
gene:ENSBTAG00000039337	ENSBTAG00000039337	7	7483682	7515358	3.70974	0.00019617	0.00104515
gene:ENSBTAG00000048504	ENSBTAG00000048504	29	49596204	49601869	3.19947	0.000200284	0.00106622
CCK	ENSBTAG00000013027	22	14567355	14573955	-7.10388	0.000209061	0.00110986
gene:ENSBTAG00000044157	ENSBTAG00000044157	18	62118906	62122389	-2.52075	0.000212996	0.00112918
OTC	ENSBTAG00000001488	X	104841980	104918525	-5.95976	0.000213617	0.0011318
BEX3	ENSBTAG00000006026	X	51927909	51929405	-8.01223	0.000214193	0.00113399
SLC14A1	ENSBTAG00000019870	24	45407554	45464253	-4.09894	0.000219184	0.00115832
AKAP5	ENSBTAG00000009642	10	76615142	76616429	48.6809	0.000221393	0.00116861
gene:ENSBTAG00000001608	ENSBTAG00000001608	3	6944919	6945777	48.1646	0.000221393	0.00116861
SLC6A14	ENSBTAG00000000185	X	734359	840270	-5.11191	0.000226162	0.00119261
gene:ENSBTAG00000054537	ENSBTAG00000054537	18	50872942	50885021	2.60045	0.000227573	0.00119935
TPH2	ENSBTAG00000020792	5	1542141	1644590	2.0049	0.00022781	0.00120036
gene:ENSBTAG00000050212	ENSBTAG00000050212	29	50327647	50357545	-4.80714	0.000232275	0.00122125
IFI44	ENSBTAG00000034349	3	66029138	66043630	-10.7978	0.000244491	0.0012827
TFF2	ENSBTAG00000030814	1	142614728	142618268	-4.85195	0.000247469	0.00129757
VWC2	ENSBTAG00000044068	4	5990885	6118221	-6.13398	0.000247922	0.00129969
SLC37A2	ENSBTAG00000016704	29	28495548	28524597	-5.38748	0.000248254	0.00130114
RARRES1	ENSBTAG00000014713	1	108807495	108849597	-4.39668	0.000251438	0.00131683
PTGES	ENSBTAG00000019453	11	100121984	100133453	-2.30762	0.000252733	0.00132258
gene:ENSBTAG00000031958	ENSBTAG00000031958	4	88370598	88377510	-38.2039	0.000255058	0.00133319
PTGDS	ENSBTAG00000015074	11	106021669	106024967	-38.256	0.000255058	0.00133319
RAB6B	ENSBTAG00000000905	1	135468727	135526439	2.08263	0.000261854	0.00136658
A2M	ENSBTAG00000018137	5	100873611	100891039	-6.07091	0.000264372	0.00137891
TMEM255A	ENSBTAG00000017187	X	4830042	4875887	13.4371	0.000265969	0.00138643
ROPN1L	ENSBTAG00000003539	20	62783280	62814323	13.0719	0.00026603	0.00138648
AANAT	ENSBTAG00000050098	19	55288431	55290366	6.79623	0.000272268	0.00141679
gene:ENSBTAG00000052722	ENSBTAG00000052722	3	58491541	58579144	3.94414	0.000275418	0.00143188
gene:ENSBTAG00000001851	ENSBTAG00000001851	18	23983412	24015657	2.27078	0.00028528	0.00147933
gene:ENSBTAG00000052716	ENSBTAG00000052716	25	20274111	20355044	2.56923	0.00028576	0.00148153
LHFPL3	ENSBTAG00000000189	4	45537951	46117403	47.8979	0.000289346	0.0014981
gene:ENSBTAG00000054495	ENSBTAG00000054495	13	57534099	57549990	2.48817	0.000291605	0.00150804
gene:ENSBTAG00000051242	ENSBTAG00000051242	18	1815974	1819727	3.15124	0.000292172	0.00151068
MGP	ENSBTAG00000012370	5	95024681	95028653	-6.35667	0.000294581	0.00152185
gene:ENSBTAG00000053213	ENSBTAG00000053213	X	117201274	117264903	-2.00759	0.000309178	0.00159033
KCNQ4	ENSBTAG00000002644	3	105375257	105433489	13.0555	0.000312084	0.00160466
gene:ENSBTAG00000052071	ENSBTAG00000052071	X	87350109	87354018	4.05339	0.000323549	0.00166043
FYN	ENSBTAG00000011851	9	38628870	38780948	-4.00059	0.000325607	0.00167003
gene:ENSBTAG00000052359	ENSBTAG00000052359	29	49454013	49466538	3.06652	0.000327236	0.00167678
TDRD12	ENSBTAG00000019266	18	43203604	43231733	12.4917	0.000330327	0.00169165
KRT4	ENSBTAG00000012034	5	27117922	27124833	-6.7511	0.00033165	0.00169745
gene:ENSBTAG00000021375	ENSBTAG00000021375	15	81279135	81398068	7.9483	0.000337901	0.00172681
gene:ENSBTAG00000050172	ENSBTAG00000050172	21	19648666	19650107	2.68446	0.00034298	0.00175076
gene:ENSBTAG00000049082	ENSBTAG00000049082	21	69760208	69761108	2.77291	0.000345334	0.00176143
gene:ENSBTAG00000025760	ENSBTAG00000025760	8	91054949	91066006	-2.19552	0.000348537	0.00177473
gene:ENSBTAG00000050714	ENSBTAG00000050714	17	50874010	50877615	-4.15647	0.000356357	0.00181214
C9	ENSBTAG00000016149	20	35077204	35144035	-4.52364	0.000358258	0.00182112
ZNF608	ENSBTAG00000016137	7	29020201	29124809	-35.4518	0.000359627	0.00182738
TMEM71	ENSBTAG00000017138	14	8558255	8587613	2.78903	0.000359903	0.00182844
ENPP2	ENSBTAG00000013165	14	80982672	81117148	-6.24173	0.000360381	0.00183052
AUNIP	ENSBTAG00000021786	2	127225458	127237892	2.29564	0.000360907	0.00183285
SARM1	ENSBTAG00000002816	19	19861213	19881877	-2.32763	0.000361053	0.00183324
HKDC1	ENSBTAG00000033398	28	25595173	25634958	-4.4384	0.000365479	0.00185465
APOE	ENSBTAG00000010123	18	52637232	52640572	-4.27464	0.000367947	0.00186577
gene:ENSBTAG00000052136	ENSBTAG00000052136	13	59777121	59778519	2.06496	0.000369363	0.00187189
LORICRIN	ENSBTAG00000048718	3	17212342	17213356	-35.5488	0.00037114	0.00188018
GIMAP7_4	ENSBTAG00000008550	4	113276468	113287212	-9.09667	0.000372315	0.00188506
OGN	ENSBTAG00000011824	8	84019513	84035380	-9.01514	0.000372315	0.00188506
DRC7	ENSBTAG00000008005	18	25679293	25700260	44.4528	0.000380498	0.00192228
gene:ENSBTAG00000054260	ENSBTAG00000054260	25	36710740	36759920	45.4112	0.000380498	0.00192228
TYROBP	ENSBTAG00000007338	18	46576252	46605718	-12.1484	0.000391848	0.00197538
MDM1	ENSBTAG00000019738	5	45446652	45475170	2.06892	0.000395027	0.00199066
KRT2	ENSBTAG00000039261	5	27256550	27264074	-8.71384	0.000408262	0.00205426
PLCB2	ENSBTAG00000019079	10	35905189	35927228	4.15591	0.000412109	0.00207206
F5	ENSBTAG00000017722	16	37159072	37238306	-35.3158	0.000417942	0.00209903
gene:ENSBTAG00000054181	ENSBTAG00000054181	11	44660116	44663186	-35.5335	0.000417942	0.00209903
PM20D1	ENSBTAG00000008734	16	3602520	3627653	-6.51035	0.000419597	0.00210615
TMBIM7	ENSBTAG00000034905	4	9735070	9765541	-6.57334	0.000419597	0.00210615
SIT1	ENSBTAG00000011411	8	59827545	59829096	2.31618	0.000420251	0.00210865
gene:ENSBTAG00000050086	ENSBTAG00000050086	19	45197568	45209062	10.6422	0.00043229	0.00216298
SPTLC3	ENSBTAG00000014252	13	6598912	6750081	-3.06248	0.000432729	0.00216478
EVI2B	ENSBTAG00000009353	19	18674660	18683264	-16.1317	0.000444985	0.00222277
TM4SF5	ENSBTAG00000003733	19	26575855	26583222	-4.86365	0.000445389	0.00222437
C1QC	ENSBTAG00000011193	2	130181310	130185682	-4.50814	0.000455518	0.00227369
OR9I1	ENSBTAG00000039893	15	81258850	81280080	3.59244	0.000457623	0.0022832
gene:ENSBTAG00000049853	ENSBTAG00000049853	12	55347983	55365524	5.23432	0.00045969	0.00229152
gene:ENSBTAG00000015464	ENSBTAG00000015464	6	27929403	27930371	38.6959	0.000463219	0.00230697
TMEM62	ENSBTAG00000013031	10	38358797	38393156	2.03469	0.000467266	0.00232497
AQP4	ENSBTAG00000051072	24	30013325	30027871	-3.03672	0.000468404	0.0023302
SYT11	ENSBTAG00000011209	3	14871959	14949656	3.01201	0.000469314	0.00233343
KRT16	ENSBTAG00000033766	19	41824310	41827946	-3.87657	0.000475729	0.00236269
CCL25	ENSBTAG00000005581	7	16776215	16779697	-4.13581	0.000484466	0.0024043
POU2F2	ENSBTAG00000008556	18	51132249	51162438	4.27166	0.000487077	0.00241681
SKAP1	ENSBTAG00000000641	19	38060252	38364401	-3.42689	0.00049007	0.00243031
gene:ENSBTAG00000031548	ENSBTAG00000031548	4	98884573	98969970	4.89763	0.000493328	0.00244523
SPIN2B_1	ENSBTAG00000046769	X	94099595	94101552	5.83545	0.000502767	0.00248821
PLA2G2A_2	ENSBTAG00000005759	2	132710094	132713984	-3.89771	0.000504134	0.00249406
POSTN	ENSBTAG00000012409	12	24218975	24254116	-3.29437	0.000516927	0.0025531
NRARP	ENSBTAG00000046122	11	106326243	106326588	-2.80422	0.000525188	0.00259104
IQGAP2	ENSBTAG00000000897	10	7624973	7934460	-5.29825	0.000525325	0.00259124
gene:ENSBTAG00000053508	ENSBTAG00000053508	21	312641	314960	-6.1321	0.000539951	0.00265801
ELL3	ENSBTAG00000032132	21	55393505	55397020	-5.67585	0.000543107	0.00267305
RAB33A	ENSBTAG00000034712	X	14129792	14141239	3.53194	0.000546128	0.00268743
gene:ENSBTAG00000047411	ENSBTAG00000047411	X	84661087	84663445	4.23197	0.000549024	0.00270019
CNN1	ENSBTAG00000011207	7	15883404	15891295	5.52882	0.000552468	0.00271514
TXK	ENSBTAG00000005055	6	66757240	66815481	2.73289	0.000563922	0.00276737
PCDHA4	ENSBTAG00000049152	7	51905933	51910680	2.19178	0.000572172	0.00280631
CCDC160	ENSBTAG00000036349	X	18020714	18029096	-4.08434	0.000590407	0.00288888
IRF8	ENSBTAG00000017824	18	11841331	11863438	-4.66221	0.000595791	0.00291256
gene:ENSBTAG00000052368	ENSBTAG00000052368	29	50045924	50047577	2.19021	0.000597348	0.00291911
CIDEB	ENSBTAG00000010236	10	20862516	20865361	-4.18834	0.000620503	0.00302399
LCA5	ENSBTAG00000043950	9	19102637	19160682	8.84917	0.0006245	0.00304071
AIG1	ENSBTAG00000003496	9	80508313	80778018	-9.5753	0.00062489	0.0030415
gene:ENSBTAG00000054574	ENSBTAG00000054574	1	22807641	22906567	-9.60027	0.00062489	0.0030415
H4C8	ENSBTAG00000049949	23	31696653	31708940	10.2527	0.000633604	0.00308335
RIBC2	ENSBTAG00000003594	5	115818296	115830013	6.64851	0.000642373	0.00312222
LRRC73	ENSBTAG00000025554	23	17053107	17055851	2.32237	0.000648972	0.00315299
gene:ENSBTAG00000037937	ENSBTAG00000037937	15	46229080	46235896	-5.56053	0.000650323	0.00315841
gene:ENSBTAG00000047904	ENSBTAG00000047904	17	52808442	52809534	-5.93317	0.000650323	0.00315841
VIPR1	ENSBTAG00000006567	22	14658101	14689960	-8.42769	0.000658675	0.00319434
ENAM	ENSBTAG00000010346	6	86004177	86021548	40.7883	0.000671093	0.00324928
gene:ENSBTAG00000051504	ENSBTAG00000051504	8	50920778	51000560	40.312	0.000671093	0.00324928
TAS2R40	ENSBTAG00000040040	4	106631619	106633622	40.8827	0.000671093	0.00324928
gene:ENSBTAG00000051528	ENSBTAG00000051528	11	80654319	80742828	-7.86017	0.000672781	0.00325568
gene:ENSBTAG00000054948	ENSBTAG00000054948	21	2024251	2052382	2.08455	0.000672948	0.0032559
AGR3	ENSBTAG00000045578	4	25349572	25366158	-7.68618	0.000673837	0.00325844
PTN	ENSBTAG00000002317	4	100885904	100995239	-15.1665	0.000676256	0.00326954
gene:ENSBTAG00000000715	ENSBTAG00000000715	4	113349197	113356352	-35.2322	0.000695989	0.00335226
gene:ENSBTAG00000031828	ENSBTAG00000031828	11	49302384	49306958	-35.2322	0.000695989	0.00335226
gene:ENSBTAG00000054870	ENSBTAG00000054870	5	99970278	99994406	-32.4777	0.000695989	0.00335226
MLN	ENSBTAG00000015550	23	7921501	7928988	-32.55	0.000695989	0.00335226
C6H4orf54	ENSBTAG00000046333	6	24975009	24980385	2.74872	0.000696874	0.00335591
SLC15A1	ENSBTAG00000004440	12	75634638	75662955	2.146	0.00070103	0.00337471
RASL12	ENSBTAG00000000062	10	11993896	12010945	4.72995	0.00071094	0.00341935
MELTF	ENSBTAG00000002998	1	71476618	71500652	-2.10769	0.00073473	0.00352365
LYPD8	ENSBTAG00000030711	7	42512362	42523170	-5.25273	0.000762253	0.00364586
gene:ENSBTAG00000050121	ENSBTAG00000050121	26	18299327	18300386	2.84485	0.000766303	0.00366084
ODF3	ENSBTAG00000001730	11	82862821	82866369	5.83471	0.000783891	0.00373869
F2R	ENSBTAG00000020199	10	7945903	7963558	-10.9767	0.000806718	0.00383981
F7	ENSBTAG00000007411	12	86491627	86497941	-10.9564	0.000806718	0.00383981
APOC2	ENSBTAG00000020558	18	52654219	52657199	-4.53246	0.000813976	0.00387115
CHGA	ENSBTAG00000009836	21	57571703	57585058	-4.84786	0.000863371	0.00408793
CALHM6	ENSBTAG00000006549	9	34245854	34248411	-9.03306	0.000864113	0.00409
GJB1	ENSBTAG00000020512	X	79421764	79428791	-8.04787	0.000882114	0.00416858
DIRAS3	ENSBTAG00000012182	3	77246898	77249257	3.6621	0.000884608	0.00417949
BRINP2	ENSBTAG00000013715	16	58500205	58558936	38.8551	0.000887627	0.00418799
gene:ENSBTAG00000047121	ENSBTAG00000047121	17	71092572	71125064	-4.45719	0.000891809	0.00420402
gene:ENSBTAG00000048690	ENSBTAG00000048690	10	82866901	82867964	13.4574	0.000892426	0.00420471
TMEM26	ENSBTAG00000014484	28	17262963	17324416	13.8989	0.000892426	0.00420471
20ALPHA-HSD	ENSBTAG00000037453	13	43804269	43821591	39.5092	0.000900662	0.00423904
gene:ENSBTAG00000030994	ENSBTAG00000030994	5	62889232	63318266	38.3541	0.000900662	0.00423904
MCOLN3	ENSBTAG00000016982	3	59055509	59090386	38.6634	0.000900662	0.00423904
OR10D3	ENSBTAG00000016647	29	26991186	26992324	39.2959	0.000900662	0.00423904
ANXA13_2	ENSBTAG00000005585	14	16165839	16200097	-2.90357	0.000920523	0.00432341
gene:ENSBTAG00000053742	ENSBTAG00000053742	3	3060133	3065193	2.06684	0.000947929	0.00444512
FNDC4	ENSBTAG00000018164	11	72190118	72192915	35.1424	0.000952425	0.00446308
TIGIT	ENSBTAG00000011921	1	58926906	58945271	7.76509	0.00097913	0.00457781
gene:ENSBTAG00000015047	ENSBTAG00000015047	6	84949479	84986700	-3.80965	0.000996342	0.0046518
5S_rRNA_315	ENSBTAG00000052179	27	99493	99612	3.31885	0.00100552	0.00468975
gene:ENSBTAG00000023978	ENSBTAG00000023978	X	35737388	35738755	2.46939	0.0010172	0.00473927
C8B	ENSBTAG00000003775	3	89165718	89209186	-29.7161	0.00101999	0.00474978
CHPT1	ENSBTAG00000002490	5	65511774	65543424	-5.46859	0.0010217	0.00475693
IPCEF1	ENSBTAG00000003489	9	90897822	91060026	-29.745	0.00102739	0.00477926
gene:ENSBTAG00000050402	ENSBTAG00000050402	3	32049914	32057649	-29.745	0.00102804	0.00478146
gene:ENSBTAG00000003389	ENSBTAG00000003389	3	120024988	120028930	-29.745	0.00102877	0.00478402
CD6	ENSBTAG00000018367	29	37311027	37367705	-29.745	0.0010294	0.00478613
LYPD5	ENSBTAG00000037888	18	51993587	51998232	2.11836	0.00103154	0.00479441
ACSM3	ENSBTAG00000006447	25	18491966	18539999	-14.1518	0.00103876	0.00482465
DMC1	ENSBTAG00000005936	5	110197350	110230629	5.67798	0.00104433	0.00484883
OLFM4	ENSBTAG00000022779	12	10641502	10665121	-3.92782	0.0010479	0.0048612
CCDC116	ENSBTAG00000006173	17	72117339	72121854	8.32637	0.00105882	0.0049093
gene:ENSBTAG00000049355	ENSBTAG00000049355	20	14333574	14336410	3.77605	0.00108447	0.00501955
FANCB	ENSBTAG00000016433	X	128633410	128661957	3.61296	0.00109507	0.0050651
IL21R	ENSBTAG00000019567	25	24941957	25002153	-2.5606	0.00110428	0.00510242
BTNL2	ENSBTAG00000034939	23	25858686	25883331	-4.7956	0.00111588	0.00515248
DSCAML1	ENSBTAG00000016692	15	28095215	28194601	13.0781	0.00113303	0.00522268
ANKRD37	ENSBTAG00000018453	27	15651436	15654048	-4.88377	0.00113973	0.00525174
RUBCNL	ENSBTAG00000013371	12	16369991	16408879	2.28409	0.00114372	0.00526742
MAGEB3	ENSBTAG00000013995	X	113428152	113430601	9.29528	0.00114986	0.00529385
gene:ENSBTAG00000037539	ENSBTAG00000037539	3	42593884	42616930	-10.3221	0.00117085	0.00538201
TNNI2	ENSBTAG00000010880	29	49645727	49648440	-10.398	0.00117085	0.00538201
ZNF502	ENSBTAG00000007020	22	16468573	16478227	-2.33237	0.00117101	0.00538201
FAM180A	ENSBTAG00000017427	4	99532569	99546135	-29.8526	0.00117919	0.00541216
gene:ENSBTAG00000034323	ENSBTAG00000034323	16	44379635	44407097	-32.3896	0.00117919	0.00541216
gene:ENSBTAG00000053066	ENSBTAG00000053066	16	5030044	5066582	-32.3896	0.00117919	0.00541216
SCRG1	ENSBTAG00000012535	8	5783454	5795853	-29.7756	0.00117919	0.00541216
gene:ENSBTAG00000051010	ENSBTAG00000051010	21	325430	328570	-7.79505	0.0011869	0.00544545
KIAA2012	ENSBTAG00000034192	2	90611065	90737262	-4.5041	0.00119025	0.00545544
HCLS1	ENSBTAG00000001009	1	66112081	66145729	-5.27222	0.00126728	0.00578574
TMEM236	ENSBTAG00000053135	13	32184989	32225378	2.31541	0.00129819	0.00592017
ST8SIA1	ENSBTAG00000000593	5	87876154	88043505	-3.2711	0.00130177	0.0059342
CDH6	ENSBTAG00000012992	20	42209779	42354761	-2.31749	0.00131811	0.00600209
SOD3	ENSBTAG00000013980	6	44387090	44393158	-7.14546	0.00133615	0.00607431
gene:ENSBTAG00000045914	ENSBTAG00000045914	7	20022562	20022973	-2.17983	0.00134221	0.00609878
GPA33	ENSBTAG00000009148	3	1675899	1728605	-2.95548	0.00137205	0.00622802
gene:ENSBTAG00000052834	ENSBTAG00000052834	11	20230869	20279438	-3.20634	0.00139698	0.00633583
ARL9	ENSBTAG00000010615	6	71874724	71889296	3.566	0.0014047	0.00636868
GBA3	ENSBTAG00000020363	6	42263475	42395393	-5.49181	0.00142535	0.00645354
ADAD2	ENSBTAG00000034283	18	10479600	10487540	4.3841	0.00145537	0.00657946
ADGRG3	ENSBTAG00000006221	18	25644890	25674917	3.40946	0.0014585	0.00659254
PMCH	ENSBTAG00000013008	5	66019469	66021457	2.03165	0.00146362	0.00661341
gene:ENSBTAG00000054882	ENSBTAG00000054882	24	61844174	61850625	-9.24443	0.00147862	0.0066711
ZNF467	ENSBTAG00000019844	4	112614753	112621523	-2.33508	0.0014921	0.00672852
gene:ENSBTAG00000050136	ENSBTAG00000050136	17	70907832	70916026	-5.86769	0.00151447	0.00681793
GUCA2B	ENSBTAG00000007194	3	104021060	104024316	-5.90247	0.00151447	0.00681793
IP6K3	ENSBTAG00000033603	23	7852685	7877221	-7.47184	0.00154618	0.00695248
GIP	ENSBTAG00000005045	19	37567759	37573005	-4.88806	0.00155856	0.00700463
MAOB	ENSBTAG00000001288	X	99790476	99912393	-4.85378	0.00155856	0.00700463
C29H11orf86	ENSBTAG00000022246	29	44978757	44980433	-3.69051	0.00156707	0.00703816
gene:ENSBTAG00000052422	ENSBTAG00000052422	27	6432006	6503305	-9.19653	0.00157891	0.00708303
NHSL2	ENSBTAG00000045565	X	78531954	78603765	5.40676	0.00161094	0.00721825
GBP5	ENSBTAG00000015060	3	54094946	54111586	-13.1496	0.00161348	0.00722601
TBC1D16	ENSBTAG00000003192	19	52544477	52628757	-13.2305	0.00161348	0.00722601
PBX4	ENSBTAG00000009975	7	3711138	3768733	2.06978	0.0016267	0.00728157
FAM166B	ENSBTAG00000032509	8	59785445	59787520	35.6937	0.00165974	0.00741462
FCRL6	ENSBTAG00000017786	3	9870118	9891157	34.8507	0.00165974	0.00741462
gene:ENSBTAG00000050417	ENSBTAG00000050417	5	74480532	74487043	35.2456	0.00165974	0.00741462
gene:ENSBTAG00000052243	ENSBTAG00000052243	9	83930201	83934202	33.7957	0.00165974	0.00741462
GABRA3	ENSBTAG00000006691	X	34602112	34842545	2.46438	0.00169424	0.00755868
PDGFRB	ENSBTAG00000002804	7	61474500	61511284	-2.06348	0.00170077	0.00758146
GIMAP5	ENSBTAG00000004894	4	113328042	113338736	-9.7787	0.0017129	0.00762792
HAAO	ENSBTAG00000004674	11	25110251	25125594	-9.72927	0.0017129	0.00762792
MRC1	ENSBTAG00000038048	13	32239913	32352564	-9.78525	0.0017129	0.00762792
RIC3	ENSBTAG00000004863	15	44368148	44429697	-9.82026	0.0017129	0.00762792
SDR9C7	ENSBTAG00000013443	5	56545368	56554855	-9.87031	0.0017129	0.00762792
gene:ENSBTAG00000051131	ENSBTAG00000051131	29	43957439	43959001	4.11682	0.00171384	0.00762961
FXYD1	ENSBTAG00000017816	18	45864082	45868525	8.73802	0.00173829	0.00772946
GRP	ENSBTAG00000004796	24	58203515	58216348	3.42264	0.00174218	0.00774417
gene:ENSBTAG00000023563	ENSBTAG00000023563	23	27139268	27146479	-5.47984	0.00183794	0.00813476
UGT1A1	ENSBTAG00000026181	3	113300771	113425176	-3.79128	0.00185847	0.00821615
gene:ENSBTAG00000050311	ENSBTAG00000050311	3	119733371	119736703	-12.2564	0.00193063	0.00850708
MMP2	ENSBTAG00000019267	18	23752890	23780118	-3.67391	0.00194648	0.0085727
LIPI	ENSBTAG00000038512	1	22966534	22989880	3.0828	0.00197469	0.00868693
FGF9	ENSBTAG00000048237	12	35378339	35406261	31.2136	0.00201589	0.00886093
ACSM1	ENSBTAG00000001417	25	18233576	18298233	-29.546	0.00203516	0.0089339
GCG	ENSBTAG00000000730	2	34292568	34302949	-29.6223	0.00203516	0.0089339
GIMAP7_2	ENSBTAG00000001198	4	112958075	112958969	-29.546	0.00203516	0.0089339
VPREB3	ENSBTAG00000051134	17	71220219	71222109	-29.546	0.00203516	0.0089339
gene:ENSBTAG00000052348	ENSBTAG00000052348	2	18202481	18207871	31.2803	0.0020545	0.00901289
gene:ENSBTAG00000051132	ENSBTAG00000051132	24	61907406	61913758	-3.81894	0.00207674	0.0090941
gene:ENSBTAG00000048341	ENSBTAG00000048341	25	36887928	36889641	4.63214	0.00208008	0.00910725
TCEA3	ENSBTAG00000038865	2	129421760	129471183	-5.41544	0.00211388	0.00924617
TRIM58	ENSBTAG00000007470	7	41228074	41242020	8.40436	0.00214809	0.00938508
SDSL	ENSBTAG00000008945	17	61005834	61018993	-2.74797	0.00216385	0.0094495
PPP1R1B	ENSBTAG00000006035	19	40006304	40015041	-3.62882	0.00217587	0.00949562
LGR5	ENSBTAG00000013256	5	1094236	1220337	4.52812	0.00220208	0.00960062
CPLX1	ENSBTAG00000050808	6	117489823	117530963	-2.97738	0.00225249	0.00980124
COL2A1	ENSBTAG00000013155	5	32283179	32313172	33.0039	0.00228085	0.009915
RNF212B	ENSBTAG00000025755	10	21629667	21670962	33.008	0.00228085	0.009915
FLT3	ENSBTAG00000018572	12	31991149	32060002	-5.86868	0.00231941	0.0100679
RNF112	ENSBTAG00000000540	19	34063775	34069380	3.20787	0.00233984	0.0101468
HSPB2	ENSBTAG00000000440	15	22246336	22248004	2.14363	0.00234687	0.010174
gene:ENSBTAG00000050611	ENSBTAG00000050611	27	5960715	5968525	-7.86692	0.0023684	0.0102606
gene:ENSBTAG00000051726	ENSBTAG00000051726	21	59287810	59295395	11.3393	0.00238584	0.0103262
gene:ENSBTAG00000012363	ENSBTAG00000012363	2	120102430	120106292	-3.61757	0.00244163	0.0105506
gene:ENSBTAG00000050258	ENSBTAG00000050258	1	40974783	41183078	29.4964	0.00246864	0.0106553
H2AC7	ENSBTAG00000053792	23	31766347	31766740	2.15388	0.00247944	0.0106968
KCTD16	ENSBTAG00000019012	7	55312291	55622382	-2.63247	0.00251057	0.0108258
RPS6KA5	ENSBTAG00000010906	10	102478629	102673838	-2.90331	0.00251984	0.0108571
DNAJC5G	ENSBTAG00000018262	11	72359158	72362283	-9.17689	0.00252642	0.0108784
gene:ENSBTAG00000037510	ENSBTAG00000037510	4	113314339	113317506	-9.16203	0.00252642	0.0108784
PKIB	ENSBTAG00000004394	9	28522080	28642574	-9.15564	0.00252642	0.0108784
gene:ENSBTAG00000046161	ENSBTAG00000046161	21	337975	338969	-12.1681	0.00253543	0.0109102
SLC27A6	ENSBTAG00000004860	7	25037024	25117897	-12.311	0.00253543	0.0109102
PRR7	ENSBTAG00000011398	7	38952341	38953698	7.22039	0.00255092	0.0109726
gene:ENSBTAG00000050778	ENSBTAG00000050778	X	32050651	32051440	4.96287	0.00255134	0.0109726
H2BC6	ENSBTAG00000031776	23	31779434	31779815	10.9404	0.00255742	0.0109925
CLEC3B	ENSBTAG00000018331	22	54159392	54165625	-6.30475	0.00264985	0.0113443
IRAG1	ENSBTAG00000007129	15	41959235	42098627	-5.44207	0.00264985	0.0113443
GDF1	ENSBTAG00000020923	7	4333079	4334822	2.04401	0.00267085	0.0114196
OVOL3	ENSBTAG00000015001	18	46771433	46773377	4.48083	0.00271015	0.0115784
SFRP1	ENSBTAG00000027625	27	36211719	36255293	-3.89482	0.00271915	0.011615
gene:ENSBTAG00000025920	ENSBTAG00000025920	6	83688443	83711845	-8.64378	0.00275941	0.0117701
SLC38A8	ENSBTAG00000040086	18	10344783	10382141	4.50673	0.00278755	0.0118807
NRAP	ENSBTAG00000019327	26	34061694	34145490	-2.80421	0.00279333	0.0119015
gene:ENSBTAG00000048857	ENSBTAG00000048857	25	27007830	27010937	4.65139	0.00283938	0.0120862
TMEM233	ENSBTAG00000048560	17	55795741	55830506	-8.56159	0.00284497	0.0121061
GLIS1	ENSBTAG00000017986	3	92479528	92739937	10.6366	0.002909	0.0123601
PALM3	ENSBTAG00000046744	7	11631610	11640783	3.40129	0.00291794	0.012395
FOXE3	ENSBTAG00000051575	3	98850502	98852477	2.91364	0.00292229	0.012408
gene:ENSBTAG00000053253	ENSBTAG00000053253	4	79872129	79873179	6.18532	0.00297987	0.012638
ZNF536	ENSBTAG00000007262	18	40827491	41221033	2.74032	0.00299321	0.0126886
GOLT1A	ENSBTAG00000010177	16	1964114	1978208	-4.14022	0.00305497	0.0129328
ADAM33	ENSBTAG00000013163	13	51512828	51523330	4.29014	0.00316074	0.0133481
7SK_82	ENSBTAG00000043935	17	51454129	51454444	31.2047	0.00316198	0.0133491
SCN2B	ENSBTAG00000054592	15	28855736	28871689	31.6104	0.00316198	0.0133491
gene:ENSBTAG00000053579	ENSBTAG00000053579	23	51760847	51773921	-11.2856	0.003295	0.0138627
gene:ENSBTAG00000050090	ENSBTAG00000050090	18	48944809	48946172	29.6266	0.00331922	0.0139514
ZNF169	ENSBTAG00000005017	8	85538947	85540420	29.6483	0.00333882	0.0140272
gene:ENSBTAG00000045991	ENSBTAG00000045991	1	97337536	97342603	-3.45551	0.00335151	0.0140739
KCNH6	ENSBTAG00000016613	19	47841786	47864567	5.23872	0.00339619	0.0142459
gene:ENSBTAG00000053277	ENSBTAG00000053277	11	78618778	78623286	3.01427	0.00348115	0.0145863
ADM	ENSBTAG00000021048	15	42377563	42380500	2.26963	0.0035332	0.0147813
SGCE	ENSBTAG00000021282	4	11992414	12063687	-26.7012	0.00358299	0.0149802
gene:ENSBTAG00000045156	ENSBTAG00000045156	12	16334655	16334800	29.365	0.00364403	0.0152236
CALB1	ENSBTAG00000015924	14	73654319	73676317	-8.58608	0.00375758	0.0156516
FAM111B	ENSBTAG00000036016	15	82243027	82258716	-8.60491	0.00375758	0.0156516
FLI1	ENSBTAG00000008283	29	32051548	32184256	-8.55819	0.00375758	0.0156516
ACSL5	ENSBTAG00000006707	26	32906516	32957882	-3.21836	0.00377753	0.0157249
gene:ENSBTAG00000050409	ENSBTAG00000050409	20	5388842	5390985	4.00751	0.00380696	0.0158302
CACNA1B	ENSBTAG00000007882	11	106722391	106933600	2.04752	0.00381323	0.01585
PLD4	ENSBTAG00000015160	21	69348992	69356401	-4.98037	0.00385676	0.0160051
C22H3orf18	ENSBTAG00000010165	22	49790595	49799038	3.62323	0.00386788	0.0160397
gene:ENSBTAG00000009656	ENSBTAG00000009656	23	25583082	25589209	-3.94359	0.00393442	0.0162996
ARMH1	ENSBTAG00000011822	3	101292351	101355267	-8.00966	0.00400313	0.016574
BIN2	ENSBTAG00000008897	5	28477744	28515837	-11.1644	0.00403256	0.0166855
gene:ENSBTAG00000047529	ENSBTAG00000047529	17	70736537	70736948	-11.1644	0.00403256	0.0166855
gene:ENSBTAG00000051611	ENSBTAG00000051611	11	47200136	47207624	-11.2112	0.00403256	0.0166855
gene:ENSBTAG00000050342	ENSBTAG00000050342	3	119985956	119987671	5.04095	0.00406368	0.0168091
gene:ENSBTAG00000024960	ENSBTAG00000024960	3	12021858	12154133	-6.483	0.00408248	0.0168764
SLC51A	ENSBTAG00000012347	1	70809679	70827658	-6.46155	0.00408248	0.0168764
gene:ENSBTAG00000050182	ENSBTAG00000050182	3	53488571	53529451	2.11615	0.00412165	0.0170252
gene:ENSBTAG00000055064	ENSBTAG00000055064	11	105862462	105869980	7.4687	0.00414064	0.0170879
MMD2	ENSBTAG00000021913	25	39065692	39127923	7.6877	0.00414064	0.0170879
GUCA1B	ENSBTAG00000012439	23	15900393	15911894	5.42103	0.00420981	0.0173546
CHST11	ENSBTAG00000010644	5	68044446	68306547	2.57826	0.00422237	0.0174037
CPA5	ENSBTAG00000013476	4	94063806	94118110	2.13587	0.00422768	0.0174203
C19H17orf50	ENSBTAG00000045621	19	14614633	14615948	-4.85373	0.00436181	0.0179261
gene:ENSBTAG00000054994	ENSBTAG00000054994	6	102967553	102982615	-5.39007	0.00438503	0.0180132
SLC13A3	ENSBTAG00000000873	13	75255201	75339020	6.34181	0.00441927	0.0181483
KBTBD13	ENSBTAG00000017471	10	12018683	12020060	28.0028	0.00442431	0.0181579
KCTD8	ENSBTAG00000038659	6	62835527	63097599	29.2952	0.00442431	0.0181579
OVOS2	ENSBTAG00000005243	5	100679984	100732005	29.2209	0.00442431	0.0181579
TBX19	ENSBTAG00000002952	3	234606	260894	29.3997	0.00442431	0.0181579
SLC44A4	ENSBTAG00000005675	23	27480742	27494225	-4.646	0.00446004	0.0182961
gene:ENSBTAG00000051140	ENSBTAG00000051140	7	15177708	15179274	2.37691	0.00451967	0.0185153
KCNH4	ENSBTAG00000001195	19	42283856	42299780	2.48886	0.00452101	0.0185179
PHACTR1	ENSBTAG00000012039	23	43276358	43794630	2.35674	0.00456591	0.0186761
CFAP43	ENSBTAG00000014574	26	24695459	24826062	2.79623	0.00457121	0.0186893
C19H17orf107	ENSBTAG00000047992	19	26487420	26488183	-2.69446	0.00460288	0.018813
gene:ENSBTAG00000049026	ENSBTAG00000049026	18	53119114	53121453	6.57653	0.00461573	0.0188626
SMOC2	ENSBTAG00000013176	9	102645194	102803012	-4.00984	0.00466525	0.0190389
gene:ENSBTAG00000052901	ENSBTAG00000052901	16	75690224	75736094	-3.05072	0.00468139	0.0190931
gene:ENSBTAG00000048959	ENSBTAG00000048959	3	53907631	53926336	-4.9408	0.00471086	0.0192104
CRABP2	ENSBTAG00000005716	3	14124442	14130828	2.57564	0.00474068	0.0193291
CSF1R	ENSBTAG00000012771	7	61380053	61411558	3.73233	0.00474318	0.0193363
KIR3DL2	ENSBTAG00000054818	18	62655624	62662605	-3.05439	0.00477614	0.019447
CYFIP2	ENSBTAG00000008916	7	68943175	69076275	3.14419	0.00487176	0.0197762
HBE1_1	ENSBTAG00000037815	15	48336978	48338849	-7.39645	0.00488952	0.0198363
TSPAN32	ENSBTAG00000002702	29	49265270	49282523	3.3166	0.00489897	0.0198596
gene:ENSBTAG00000052620	ENSBTAG00000052620	16	75614110	75615244	-2.00144	0.00494285	0.0200224
SLC34A2	ENSBTAG00000001545	6	45178484	45205946	-3.43829	0.00497531	0.0201417
gene:ENSBTAG00000002773	ENSBTAG00000002773	19	56700259	56719162	-8.01241	0.00498068	0.0201604
HPN	ENSBTAG00000003829	18	45782387	45802719	2.60953	0.00499868	0.0202241
gene:ENSBTAG00000049291	ENSBTAG00000049291	6	84497381	84513073	-4.04137	0.00504409	0.0203924
PON3	ENSBTAG00000034645	4	12593908	12631421	-3.66959	0.00506438	0.0204652
ZC2HC1B	ENSBTAG00000008159	9	81316748	81361312	2.09573	0.00510471	0.0206157
IL31RA	ENSBTAG00000004351	20	23284999	23352421	3.03722	0.00510807	0.0206262
IRX4	ENSBTAG00000015907	20	70777556	70786491	-2.5178	0.00517524	0.0208691
SGCA	ENSBTAG00000003956	19	36482930	36491920	-2.85639	0.00518087	0.0208887
PRKCB	ENSBTAG00000020921	25	21504999	21881068	4.8949	0.00519858	0.0209412
PTPRC	ENSBTAG00000023144	16	77600495	77669271	-5.34371	0.00525199	0.0211347
gene:ENSBTAG00000050309	ENSBTAG00000050309	11	73955063	73957787	9.75586	0.00526247	0.0211731
gene:ENSBTAG00000048648	ENSBTAG00000048648	27	4284457	4287678	2.70009	0.00541384	0.0217137
C3H1orf54	ENSBTAG00000021485	3	20363110	20369973	-2.98858	0.00544033	0.0218069
PNMA2	ENSBTAG00000037986	8	73748633	73756508	-10.2855	0.00545418	0.0218526
PLBD1	ENSBTAG00000015562	5	95273951	95362982	-10.2329	0.00547816	0.0219274
gene:ENSBTAG00000051436	ENSBTAG00000051436	11	97395618	97397832	6.68119	0.00549181	0.0219738
SMPD1	ENSBTAG00000015628	15	46648922	46653387	-4.09369	0.00551898	0.0220625
gene:ENSBTAG00000049905	ENSBTAG00000049905	18	62206128	62212564	2.33641	0.00560332	0.0223565
AKAP12	ENSBTAG00000014788	9	88290612	88401329	-6.13085	0.00562847	0.0224402
GNLY	ENSBTAG00000053497	11	49258416	49260854	-6.10959	0.00562847	0.0224402
HTR4	ENSBTAG00000010837	7	59874120	60068120	-6.12731	0.00562847	0.0224402
ALOX5AP	ENSBTAG00000013201	12	30108986	30138259	-7.9906	0.00563648	0.0224554
CES3	ENSBTAG00000040413	18	34655282	34668466	-8.03151	0.00563648	0.0224554
DEFB4A	ENSBTAG00000053557	27	7138872	7140876	-7.95008	0.00563648	0.0224554
gene:ENSBTAG00000051444	ENSBTAG00000051444	7	55310199	55312271	-7.98995	0.00563648	0.0224554
SLC5A4	ENSBTAG00000008117	17	70627687	70655990	-7.99325	0.00563648	0.0224554
LYZ	ENSBTAG00000026779	5	44506988	44515796	-3.05943	0.00572067	0.0227672
ABCB4	ENSBTAG00000005653	4	33006668	33080056	-6.1619	0.00573097	0.0228048
BOLA-DMB	ENSBTAG00000012451	23	7246581	7253835	-3.25383	0.00591604	0.0234889
STEAP2	ENSBTAG00000003506	4	74405138	74430946	3.52733	0.00592524	0.023515
HNF1B	ENSBTAG00000004710	19	13971351	14036151	2.47718	0.00592906	0.0235267
TNFRSF9	ENSBTAG00000003313	16	45439405	45457866	4.82058	0.00593769	0.0235574
NID1	ENSBTAG00000007244	28	8687267	8784180	4.53524	0.00597157	0.0236778
NFE2	ENSBTAG00000001562	5	25770430	25777479	6.03959	0.00613825	0.0243049
SAC3D1	ENSBTAG00000002248	29	43254528	43256984	2.01204	0.00614906	0.0243384
GPBAR1	ENSBTAG00000003923	2	106290032	106293245	2.32866	0.00617552	0.0244323
SLC2A6	ENSBTAG00000001824	11	104361550	104368899	2.56593	0.00620282	0.0245294
gene:ENSBTAG00000053420	ENSBTAG00000053420	29	47553301	47555559	27.5287	0.00625163	0.0246933
gene:ENSBTAG00000054465	ENSBTAG00000054465	19	35154280	35160412	27.4161	0.00625163	0.0246933
PIWIL2	ENSBTAG00000015835	8	69591400	69669500	27.5159	0.00625163	0.0246933
LAPTM5	ENSBTAG00000005477	2	122807358	122833480	-3.01461	0.00631549	0.0249235
gene:ENSBTAG00000048049	ENSBTAG00000048049	21	198677	206914	-5.53905	0.00631884	0.0249331
GPR4	ENSBTAG00000018398	18	53188838	53190580	2.2749	0.00633635	0.0249948
gene:ENSBTAG00000052602	ENSBTAG00000052602	3	64421007	64423014	-2.66596	0.00635658	0.0250635
MAP2K6	ENSBTAG00000001609	19	61130414	61236793	-3.50819	0.00637415	0.0251254
DNASE1L2	ENSBTAG00000009964	25	1761807	1764862	-2.84168	0.00639336	0.02519
gene:ENSBTAG00000050654	ENSBTAG00000050654	18	4429592	4432836	-2.84445	0.00643938	0.0252826
ABCA9	ENSBTAG00000006896	19	61493352	61539725	-24.1273	0.00644459	0.0252826
BLK	ENSBTAG00000005049	8	7822290	7874394	-23.9228	0.00644459	0.0252826
CRISPLD1	ENSBTAG00000004411	14	38295063	38345541	-23.8551	0.00644459	0.0252826
DNAJC12	ENSBTAG00000010932	28	24248417	24296594	-23.8551	0.00644459	0.0252826
DNAJC5B	ENSBTAG00000015229	14	30355170	30448182	-23.8957	0.00644459	0.0252826
FMO1	ENSBTAG00000021408	16	38808521	38849071	-24.0316	0.00644459	0.0252826
gene:ENSBTAG00000045929	ENSBTAG00000045929	21	19715965	19720349	-23.8551	0.00644459	0.0252826
gene:ENSBTAG00000049337	ENSBTAG00000049337	2	109376923	109424594	-24.0589	0.00644459	0.0252826
gene:ENSBTAG00000050261	ENSBTAG00000050261	8	30110858	30113168	-23.9364	0.00644459	0.0252826
gene:ENSBTAG00000050496	ENSBTAG00000050496	17	70709254	70709792	-23.8551	0.00644459	0.0252826
MBP	ENSBTAG00000022890	24	2224462	2328579	-23.8754	0.00644459	0.0252826
MS4A1	ENSBTAG00000004580	15	83282745	83298109	-23.9907	0.00644459	0.0252826
MS4A10	ENSBTAG00000001734	29	37137408	37147081	-23.8754	0.00644459	0.0252826
OXER1	ENSBTAG00000004076	11	25106733	25107870	-23.8551	0.00644459	0.0252826
PLA2G5	ENSBTAG00000039122	2	132630419	132665213	-23.8551	0.00644459	0.0252826
RFTN2	ENSBTAG00000007652	2	86102213	86178287	-23.8551	0.00644459	0.0252826
SERPINA1	ENSBTAG00000018843	21	59075305	59087375	-24.0316	0.00644459	0.0252826
SPINK7	ENSBTAG00000044183	7	59718859	59723703	-23.9907	0.00644459	0.0252826
TOPAZ1	ENSBTAG00000044167	22	16209292	16269704	-23.9907	0.00644459	0.0252826
U1_53	ENSBTAG00000028421	19	14874859	14875020	-23.9364	0.00644459	0.0252826
URAD	ENSBTAG00000013819	12	32066531	32076509	-23.9907	0.00644459	0.0252826
HSD17B2	ENSBTAG00000003234	18	8586360	8679888	-4.05302	0.00647169	0.0253793
AOC1	ENSBTAG00000005419	4	113450546	113463258	-11.1915	0.00649441	0.0254534
gene:ENSBTAG00000054270	ENSBTAG00000054270	18	12071653	12138581	-10.2353	0.00649441	0.0254534
RHPN1	ENSBTAG00000002104	14	1262193	1269340	-10.2888	0.00649441	0.0254534
H4C12	ENSBTAG00000054176	23	30982647	31002313	6.96132	0.00653355	0.0255881
gene:ENSBTAG00000002786	ENSBTAG00000002786	21	19763826	19771209	2.58299	0.00655488	0.0256549
gene:ENSBTAG00000051950	ENSBTAG00000051950	19	27824420	27825794	2.01295	0.00662006	0.0258891
PLXNC1	ENSBTAG00000011245	5	23915774	24071389	-2.75628	0.00665012	0.0259991
HEMGN	ENSBTAG00000032206	8	63102556	63121637	6.31561	0.00665359	0.0260051
gene:ENSBTAG00000050341	ENSBTAG00000050341	4	28417812	28421508	-4.74279	0.00667436	0.0260749
CCDC65	ENSBTAG00000015825	5	30885532	30893751	2.48474	0.00669124	0.026137
ACSS3	ENSBTAG00000018694	5	10671182	10846953	-3.71285	0.00671382	0.0262099
gene:ENSBTAG00000027319	ENSBTAG00000027319	4	8735636	8740694	-2.70281	0.00671799	0.0262224
TXNDC16	ENSBTAG00000010399	10	11623048	11719602	2.47745	0.00675014	0.0263363
COX4I2	ENSBTAG00000016171	13	61199608	61205430	-2.72163	0.00676378	0.026378
CYTH4	ENSBTAG00000014237	5	75703657	75734563	-3.99606	0.00677718	0.0264226
EMID1	ENSBTAG00000017738	17	68507314	68547592	-4.27217	0.00677718	0.0264226
EFNB3	ENSBTAG00000052025	19	27403078	27409148	2.13784	0.00679045	0.0264628
HEPACAM2	ENSBTAG00000012456	4	10541019	10595196	-6.57881	0.00686521	0.0267114
NCCRP1	ENSBTAG00000014296	18	48915265	48919376	-6.57371	0.00686521	0.0267114
CDX1	ENSBTAG00000012014	7	61521981	61539126	-4.15952	0.00686741	0.0267161
EFCAB10	ENSBTAG00000053355	4	46670648	46685149	6.57281	0.00688028	0.0267584
gene:ENSBTAG00000055295	ENSBTAG00000055295	7	13195021	13204496	-2.943	0.00698075	0.0270981
ADAMTS17	ENSBTAG00000019823	21	6331523	6739118	-2.13376	0.00699107	0.0271342
gene:ENSBTAG00000038058	ENSBTAG00000038058	15	82005438	82044563	6.37758	0.00702754	0.0272639
gene:ENSBTAG00000054668	ENSBTAG00000054668	13	58456059	58457612	2.24224	0.00705767	0.027365
IL12RB1	ENSBTAG00000011481	7	5124964	5142553	6.01735	0.00711189	0.0275433
NR2E1	ENSBTAG00000013991	9	41936618	41957320	2.08339	0.00721906	0.0279341
KCNMB3	ENSBTAG00000009235	1	87793358	87870663	2.46815	0.00729081	0.0282036
DMTN	ENSBTAG00000045887	8	69370988	69394273	5.01381	0.00732359	0.0283182
PPM1L	ENSBTAG00000001274	1	106405112	106727070	5.77054	0.00733569	0.0283568
CHST6	ENSBTAG00000040000	18	2827664	2831660	4.32312	0.00734788	0.0283834
CYP27A1	ENSBTAG00000013489	2	106739388	106782307	-3.5731	0.00744474	0.0287286
gene:ENSBTAG00000054652	ENSBTAG00000054652	12	48805737	49048411	-2.05507	0.00745039	0.0287463
ACBD7	ENSBTAG00000002858	13	29654034	29660465	-2.22342	0.00759075	0.0292415
gene:ENSBTAG00000001041	ENSBTAG00000001041	19	42921501	42933320	-2.01729	0.00766425	0.0294823
gene:ENSBTAG00000055249	ENSBTAG00000055249	3	109734600	109735611	5.75614	0.00767821	0.0295275
gene:ENSBTAG00000049854	ENSBTAG00000049854	16	42315234	42331786	5.75614	0.00768123	0.0295349
gene:ENSBTAG00000021359	ENSBTAG00000021359	23	15025398	15039091	4.01803	0.00768485	0.0295446
SLC28A1	ENSBTAG00000020250	21	22524663	22586295	2.7109	0.00773023	0.0296977
gene:ENSBTAG00000049500	ENSBTAG00000049500	18	57915964	57917005	-5.12981	0.00775804	0.029796
FES	ENSBTAG00000002941	21	21768205	21780459	-5.81335	0.00779823	0.0299204
gene:ENSBTAG00000053057	ENSBTAG00000053057	27	7220612	7228081	-5.78388	0.00779823	0.0299204
ADRA1B	ENSBTAG00000040253	7	71500742	71562032	2.27815	0.00784143	0.0300603
gene:ENSBTAG00000055227	ENSBTAG00000055227	2	111680784	111683583	4.12021	0.0079279	0.0303484
ACER1	ENSBTAG00000008095	7	18105650	18128839	-6.16369	0.00793954	0.0303874
F12	ENSBTAG00000018872	7	38898275	38910067	-2.15369	0.00794983	0.0304193
VWA3B	ENSBTAG00000034384	11	3393890	3560303	-2.95032	0.00804651	0.0307453
EPOP	ENSBTAG00000048067	19	39275927	39277067	2.33173	0.00815551	0.0311352
PTP4A3	ENSBTAG00000046467	14	2553479	2585780	-3.21215	0.00819063	0.0312604
PDE4C	ENSBTAG00000010652	7	5001614	5013738	6.62279	0.0082551	0.0314885
gene:ENSBTAG00000005559	ENSBTAG00000005559	27	19002362	19004406	3.5034	0.00830273	0.0316522
SNX31	ENSBTAG00000011271	14	63707069	63789288	4.80585	0.00832844	0.0317456
gene:ENSBTAG00000053749	ENSBTAG00000053749	21	69361255	69375486	-2.35092	0.0083671	0.031884
CD300A	ENSBTAG00000000812	19	56935113	56953144	4.01558	0.00838599	0.0319468
gene:ENSBTAG00000015866	ENSBTAG00000015866	18	65047406	65050896	-3.56433	0.00839333	0.0319663
PDE6A	ENSBTAG00000012945	7	61195050	61269840	-2.5155	0.00844436	0.0321327
CCL8	ENSBTAG00000014113	19	15807709	15809743	-7.37739	0.00852811	0.0323457
gene:ENSBTAG00000037634	ENSBTAG00000037634	3	54187432	54276697	-7.39489	0.00852811	0.0323457
gene:ENSBTAG00000038233	ENSBTAG00000038233	3	54715931	54782223	-7.35672	0.00852811	0.0323457
gene:ENSBTAG00000038397	ENSBTAG00000038397	23	25795674	25809471	-7.36306	0.00852811	0.0323457
gene:ENSBTAG00000047073	ENSBTAG00000047073	16	80402497	80405323	-7.44373	0.00852811	0.0323457
gene:ENSBTAG00000050871	ENSBTAG00000050871	21	34727437	34730647	-7.43002	0.00852811	0.0323457
GSTM3	ENSBTAG00000001842	3	33652465	33655778	-7.37735	0.00852811	0.0323457
LPAR1	ENSBTAG00000009654	8	100355968	100518129	-7.37703	0.00852811	0.0323457
LYZ1_1	ENSBTAG00000011941	5	44119610	44125565	-7.36306	0.00852811	0.0323457
TREM2	ENSBTAG00000007275	23	15082500	15105534	-7.384	0.00852811	0.0323457
TTR	ENSBTAG00000010991	24	25544096	25553148	-7.34697	0.00852811	0.0323457
FGF5	ENSBTAG00000017348	6	94954619	94979098	-6.8225	0.00864985	0.0327334
PIF1	ENSBTAG00000007638	10	45270352	45277456	2.59666	0.00887142	0.0334726
EPDR1	ENSBTAG00000033197	4	49750582	49787423	23.904	0.00892612	0.0336222
gene:ENSBTAG00000006851	ENSBTAG00000006851	5	100099707	100111353	25.502	0.00892612	0.0336222
gene:ENSBTAG00000011654	ENSBTAG00000011654	12	21738589	21779227	25.4141	0.00892612	0.0336222
gene:ENSBTAG00000050280	ENSBTAG00000050280	19	14055691	14075277	25.3461	0.00892612	0.0336222
gene:ENSBTAG00000050938	ENSBTAG00000050938	19	55061732	55065387	23.8872	0.00892612	0.0336222
gene:ENSBTAG00000054111	ENSBTAG00000054111	12	21829269	21830510	24.141	0.00892612	0.0336222
RASSF2	ENSBTAG00000017346	13	47134625	47157586	23.8872	0.00892612	0.0336222
STOX1	ENSBTAG00000019028	28	25111846	25171619	24.0071	0.00892612	0.0336222
UBE2U	ENSBTAG00000040268	3	81244950	81315175	4.17626	0.00900268	0.0339011
CES2	ENSBTAG00000005093	18	34638137	34650196	-2.81237	0.00903884	0.0340229
TSKS	ENSBTAG00000019179	18	56116158	56132067	2.02336	0.00911461	0.0342744
PLA2G4F	ENSBTAG00000032068	10	37533180	37547704	2.27912	0.00929409	0.0349003
MGC148328	ENSBTAG00000045940	X	28351935	28352665	-2.22319	0.00933337	0.0350331
gene:ENSBTAG00000050377	ENSBTAG00000050377	18	48525182	48527414	3.54412	0.00942557	0.0353351
CCIN	ENSBTAG00000021696	8	60445846	60448238	-2.33936	0.00948188	0.0355198
RAB21_2	ENSBTAG00000019370	X	92026275	92026920	4.16178	0.00951152	0.035622
CT47B1	ENSBTAG00000049471	X	5568549	5572125	2.12524	0.00960343	0.035911
CDC20B	ENSBTAG00000021959	20	23940883	24005261	3.86862	0.00963171	0.0360067
gene:ENSBTAG00000048206	ENSBTAG00000048206	X	71159113	71160016	-6.14231	0.00965578	0.0360866
gene:ENSBTAG00000039346	ENSBTAG00000039346	2	120062270	120065184	-9.30587	0.00967221	0.036138
gene:ENSBTAG00000052041	ENSBTAG00000052041	1	128064858	128066292	-5.15347	0.00971501	0.0362777
SULF2	ENSBTAG00000007490	13	76156610	76282301	-2.58864	0.00973475	0.0363463
gene:ENSBTAG00000048304	ENSBTAG00000048304	23	27112293	27125633	-4.42858	0.0098079	0.036594
RAI2	ENSBTAG00000039049	X	125703831	125705403	23.7182	0.00986522	0.0367822
TBX2	ENSBTAG00000014278	19	11683157	11692577	-6.11274	0.00991337	0.0369463

## Sheet: Table S3
Table S3: Differentially expressed genes identified from the contrast of wildtype MAC-T cells infected with Mycobacterium avium subsp. Paratuberculosis (WT-MAP) vs. the IL10Rα-knockout MAC-T cells infected with Mycobacterium avium subsp. Paratuberculosis (KO-MAP)
Gene	Ensembl ID	Chromosome	Start	End	Fold change	p-value	FDR p-value correction
ABO	ENSBTAG00000012525	11	104176839	104214809	-2.34881	< 5.03E-306	< 1.54-304
ADAMTS7	ENSBTAG00000001396	21	30312314	30373658	-3.18695	< 5.03E-306	< 1.54-304
ADGRG2	ENSBTAG00000000576	X	124420341	124463689	-67.8369	< 5.03E-306	< 1.54-304
ADIRF	ENSBTAG00000032774	28	41580543	41583091	-2.56241	< 5.03E-306	< 1.54-304
ADSS1	ENSBTAG00000017616	21	69197941	69214268	-2.05915	< 5.03E-306	< 1.54-304
AKR1B1	ENSBTAG00000009902	4	98115287	98132148	-2.35001	< 5.03E-306	< 1.54-304
ALDOC	ENSBTAG00000013099	19	20030281	20034197	-2.11512	< 5.03E-306	< 1.54-304
ANO1	ENSBTAG00000009997	29	47168666	47358095	-9.22597	< 5.03E-306	< 1.54-304
ASAP3	ENSBTAG00000012263	2	129367151	129417868	-2.38108	< 5.03E-306	< 1.54-304
BMF	ENSBTAG00000012180	10	35737730	35757288	-2.02118	< 5.03E-306	< 1.54-304
BPIFC	ENSBTAG00000011071	5	71042372	71086800	-3.18799	< 5.03E-306	< 1.54-304
C4H7orf57	ENSBTAG00000035064	4	7668475	7697356	-2.18479	< 5.03E-306	< 1.54-304
CA13	ENSBTAG00000001000	14	77321660	77371770	-4.4604	< 5.03E-306	< 1.54-304
CALML5	ENSBTAG00000013854	13	43143555	43144390	-2.39275	< 5.03E-306	< 1.54-304
CAMK2N1	ENSBTAG00000009156	2	132136806	132139923	-2.14886	< 5.03E-306	< 1.54-304
CCDC88C	ENSBTAG00000000838	21	56040105	56183841	-3.41927	< 5.03E-306	< 1.54-304
CCN3	ENSBTAG00000002080	14	44848526	44856903	-3.26316	< 5.03E-306	< 1.54-304
CEACAM19	ENSBTAG00000015313	18	52446739	52465524	-2.11602	< 5.03E-306	< 1.54-304
CKMT1A	ENSBTAG00000007502	21	55322422	55328813	-2.52784	< 5.03E-306	< 1.54-304
CLCA2	ENSBTAG00000038215	3	57607298	57648396	-2.12166	< 5.03E-306	< 1.54-304
CLU	ENSBTAG00000005574	8	11176837	11194518	-4.92259	< 5.03E-306	< 1.54-304
COL17A1	ENSBTAG00000002430	26	24591191	24638064	-3.03539	< 5.03E-306	< 1.54-304
COL4A6	ENSBTAG00000013760	X	56803356	57140369	-2.78005	< 5.03E-306	< 1.54-304
COL6A1	ENSBTAG00000011802	1	145668948	145687210	-15.5627	< 5.03E-306	< 1.54-304
COL6A2	ENSBTAG00000019269	1	145807168	145837649	-2.99502	< 5.03E-306	< 1.54-304
CPZ	ENSBTAG00000014803	6	114791953	114816294	-2.33038	< 5.03E-306	< 1.54-304
CROT	ENSBTAG00000021535	4	33083034	33144192	-2.34505	< 5.03E-306	< 1.54-304
CSPG4	ENSBTAG00000012219	21	33182724	33218500	-2.64614	< 5.03E-306	< 1.54-304
CTNS	ENSBTAG00000000831	19	24339843	24360349	-3.18654	< 5.03E-306	< 1.54-304
CYP1B1	ENSBTAG00000010531	11	20470964	20476592	-3.54228	< 5.03E-306	< 1.54-304
DLX2	ENSBTAG00000005741	2	24448618	24451184	-2.26421	< 5.03E-306	< 1.54-304
DPYD	ENSBTAG00000031358	3	45408336	46330781	-2.14461	< 5.03E-306	< 1.54-304
DSG1	ENSBTAG00000013831	24	25777695	25821610	-2.05415	< 5.03E-306	< 1.54-304
ECM1	ENSBTAG00000003806	3	20183479	20191176	-2.05098	< 5.03E-306	< 1.54-304
EDIL3	ENSBTAG00000044033	7	83846107	84324020	-2.34136	< 5.03E-306	< 1.54-304
EPHB2	ENSBTAG00000045902	2	129898023	130038309	-16.6742	< 5.03E-306	< 1.54-304
FABP4	ENSBTAG00000037526	14	44676541	44681059	-101.707	< 5.03E-306	< 1.54-304
FAM20C	ENSBTAG00000003607	25	42135191	42169725	-2.59383	< 5.03E-306	< 1.54-304
FAM83A	ENSBTAG00000005877	14	16588054	16609466	-3.30861	< 5.03E-306	< 1.54-304
FER1L6	ENSBTAG00000013537	14	15865227	15995482	-2.09061	< 5.03E-306	< 1.54-304
FGFR3	ENSBTAG00000007164	6	116766294	116780691	-3.1844	< 5.03E-306	< 1.54-304
FHOD1	ENSBTAG00000032427	18	34857828	34874225	-2.1841	< 5.03E-306	< 1.54-304
FOS	ENSBTAG00000004322	10	86488644	86492108	-3.21681	< 5.03E-306	< 1.54-304
FRY	ENSBTAG00000006771	12	28747720	28997274	-2.10241	< 5.03E-306	< 1.54-304
FUOM	ENSBTAG00000005715	26	25645861	25648860	-2.38254	< 5.03E-306	< 1.54-304
FXYD6	ENSBTAG00000014354	15	28497533	28534109	-2.42202	< 5.03E-306	< 1.54-304
gene:ENSBTAG00000023169	ENSBTAG00000023169	13	10758599	10817097	-2.26905	< 5.03E-306	< 1.54-304
gene:ENSBTAG00000040019	ENSBTAG00000040019	5	27420178	27424954	-13.5133	< 5.03E-306	< 1.54-304
gene:ENSBTAG00000048781	ENSBTAG00000048781	11	104128202	104131916	-2.47659	< 5.03E-306	< 1.54-304
gene:ENSBTAG00000053103	ENSBTAG00000053103	3	18619534	18627090	-2.83733	< 5.03E-306	< 1.54-304
GJA1	ENSBTAG00000001835	9	29748659	29761667	-2.4533	< 5.03E-306	< 1.54-304
GJB2	ENSBTAG00000017425	12	36079692	36081883	-2.06498	< 5.03E-306	< 1.54-304
GPNMB	ENSBTAG00000000604	4	31876898	31903130	-3.03845	< 5.03E-306	< 1.54-304
GPR68	ENSBTAG00000006738	21	55998494	56001659	-2.1605	< 5.03E-306	< 1.54-304
GSAP	ENSBTAG00000018430	4	43815425	43913447	-2.08342	< 5.03E-306	< 1.54-304
HAS3	ENSBTAG00000050602	18	36307735	36332056	-2.39662	< 5.03E-306	< 1.54-304
HSPB8	ENSBTAG00000001303	17	56156717	56169968	-2.25541	< 5.03E-306	< 1.54-304
HTR7	ENSBTAG00000008783	26	12388406	12476123	-2.77395	< 5.03E-306	< 1.54-304
IER5L	ENSBTAG00000030521	11	99627618	99629173	-2.58071	< 5.03E-306	< 1.54-304
IL10RA	ENSBTAG00000005215	15	28659559	28672319	-2.06941	< 5.03E-306	< 1.54-304
INHBB	ENSBTAG00000049058	2	72108053	72113653	-5.18932	< 5.03E-306	< 1.54-304
INHBE	ENSBTAG00000006599	5	56005013	56006928	-2.16294	< 5.03E-306	< 1.54-304
INPP1	ENSBTAG00000007584	2	5934747	5970809	-2.20806	< 5.03E-306	< 1.54-304
IQANK1	ENSBTAG00000048486	14	1006975	1027840	-2.03642	< 5.03E-306	< 1.54-304
KCNC4	ENSBTAG00000007352	3	33193739	33216772	-3.81902	< 5.03E-306	< 1.54-304
KRT14	ENSBTAG00000007583	19	41792381	41796909	-3.66367	< 5.03E-306	< 1.54-304
KRT6A	ENSBTAG00000039425	5	27384130	27389818	-2.99405	< 5.03E-306	< 1.54-304
KRT79	ENSBTAG00000012676	5	27098479	27108554	-6.81689	< 5.03E-306	< 1.54-304
L3MBTL3	ENSBTAG00000017393	9	68181812	68285685	-2.01467	< 5.03E-306	< 1.54-304
LINGO1	ENSBTAG00000023147	21	32764173	32782312	-2.74687	< 5.03E-306	< 1.54-304
LRATD1	ENSBTAG00000004948	11	83673038	83676241	-2.58313	< 5.03E-306	< 1.54-304
LTBP1	ENSBTAG00000019839	11	15473231	15930122	-3.20909	< 5.03E-306	< 1.54-304
MAF	ENSBTAG00000044192	18	6508022	6526480	-2.92882	< 5.03E-306	< 1.54-304
MAN1A1	ENSBTAG00000024381	9	31675671	31849229	-2.53713	< 5.03E-306	< 1.54-304
MGLL	ENSBTAG00000018248	22	59639049	59826846	-2.20772	< 5.03E-306	< 1.54-304
MMP13	ENSBTAG00000015059	15	5670941	5681601	-6.22352	< 5.03E-306	< 1.54-304
MST1R	ENSBTAG00000015046	22	50357167	50370270	-2.29586	< 5.03E-306	< 1.54-304
MSX1	ENSBTAG00000010875	6	104281505	104285802	-2.0942	< 5.03E-306	< 1.54-304
NAV3	ENSBTAG00000009852	5	7300921	7681263	-2.23213	< 5.03E-306	< 1.54-304
NCAM1	ENSBTAG00000005710	15	23712340	23832796	-2.04727	< 5.03E-306	< 1.54-304
NCKAP5	ENSBTAG00000005238	2	64157471	64872456	-2.67996	< 5.03E-306	< 1.54-304
NDRG1	ENSBTAG00000000711	14	8073207	8129604	-2.04437	< 5.03E-306	< 1.54-304
NOTCH3	ENSBTAG00000043971	7	7910634	7950476	-2.82092	< 5.03E-306	< 1.54-304
NRP1	ENSBTAG00000019866	13	19635323	19782189	-7.21502	< 5.03E-306	< 1.54-304
NRP2	ENSBTAG00000011971	2	94028624	94145404	-2.92426	< 5.03E-306	< 1.54-304
NUPR1	ENSBTAG00000018016	25	26082046	26083376	-2.56729	< 5.03E-306	< 1.54-304
PAOX	ENSBTAG00000018321	26	25600414	25628907	-2.12061	< 5.03E-306	< 1.54-304
PAQR8	ENSBTAG00000025494	23	24783270	24826623	-2.06778	< 5.03E-306	< 1.54-304
PDK1	ENSBTAG00000016836	2	24026649	24069014	-2.12878	< 5.03E-306	< 1.54-304
PIK3IP1	ENSBTAG00000010667	17	70094431	70105136	-2.0533	< 5.03E-306	< 1.54-304
PKP1	ENSBTAG00000046350	16	79787222	79824967	-3.6604	< 5.03E-306	< 1.54-304
PTGS2	ENSBTAG00000014127	16	67728005	67735629	-2.65577	< 5.03E-306	< 1.54-304
PXDN	ENSBTAG00000050986	8	112103039	112167792	-2.46756	< 5.03E-306	< 1.54-304
RHOV	ENSBTAG00000053721	10	36410170	36412885	-2.65406	< 5.03E-306	< 1.54-304
RNASEL	ENSBTAG00000009091	16	63614242	63633749	-2.94567	< 5.03E-306	< 1.54-304
RNF144B	ENSBTAG00000009055	23	39178910	39266796	-2.33791	< 5.03E-306	< 1.54-304
RPL36A	ENSBTAG00000019253	X	50819016	50835992	-2.00506	< 5.03E-306	< 1.54-304
S100A12	ENSBTAG00000012638	3	17102721	17104173	-3.77631	< 5.03E-306	< 1.54-304
S100A9	ENSBTAG00000006505	3	17115127	17117984	-4.59612	< 5.03E-306	< 1.54-304
S100B	ENSBTAG00000004777	1	146272606	146280008	-2.32708	< 5.03E-306	< 1.54-304
SEMA4G	ENSBTAG00000018604	26	21809187	21822827	-2.24445	< 5.03E-306	< 1.54-304
SEMA5A	ENSBTAG00000005021	20	63654368	64216207	-4.31992	< 5.03E-306	< 1.54-304
SESN3	ENSBTAG00000004034	15	15192649	15264115	-2.69282	< 5.03E-306	< 1.54-304
SH3PXD2A	ENSBTAG00000044153	26	24168681	24185907	-2.49863	< 5.03E-306	< 1.54-304
SHC4	ENSBTAG00000022583	10	61284099	61419065	-2.19104	< 5.03E-306	< 1.54-304
SHPK	ENSBTAG00000000829	19	24321970	24339712	-2.50617	< 5.03E-306	< 1.54-304
SLC43A2	ENSBTAG00000011482	19	22690662	22730143	-3.0273	< 5.03E-306	< 1.54-304
SLIT3	ENSBTAG00000017746	20	447372	1163533	-2.10671	< 5.03E-306	< 1.54-304
SORBS3	ENSBTAG00000014401	8	69848987	69878635	-2.17324	< 5.03E-306	< 1.54-304
SORCS2	ENSBTAG00000027434	6	113628520	114121393	-2.18376	< 5.03E-306	< 1.54-304
SOX15	ENSBTAG00000005461	19	27319234	27321042	-4.37986	< 5.03E-306	< 1.54-304
STK32C	ENSBTAG00000011562	26	51855014	51927423	-3.28754	< 5.03E-306	< 1.54-304
SYNE4	ENSBTAG00000019679	18	46675915	46680973	-2.01496	< 5.03E-306	< 1.54-304
TCF7	ENSBTAG00000001002	7	45768912	45800957	-2.72537	< 5.03E-306	< 1.54-304
TGFB2	ENSBTAG00000005359	16	21808002	21900539	-2.57342	< 5.03E-306	< 1.54-304
TMEM45A	ENSBTAG00000004459	1	44948234	45061338	-5.11694	< 5.03E-306	< 1.54-304
TMPRSS4	ENSBTAG00000021518	15	28761625	28802624	-3.06721	< 5.03E-306	< 1.54-304
TRPV3	ENSBTAG00000000020	19	24239064	24273712	-3.17649	< 5.03E-306	< 1.54-304
TSC22D3	ENSBTAG00000045877	X	56329794	56397086	-2.00057	< 5.03E-306	< 1.54-304
TSPAN1	ENSBTAG00000013320	3	99895906	99901044	-3.02563	< 5.03E-306	< 1.54-304
VSIR	ENSBTAG00000010888	28	27894349	27920827	-2.10256	< 5.03E-306	< 1.54-304
WNT4	ENSBTAG00000051083	2	130696820	130711436	-3.01366	< 5.03E-306	< 1.54-304
WNT5B	ENSBTAG00000054367	5	108138473	108154024	-2.12797	< 5.03E-306	< 1.54-304
AMTN	ENSBTAG00000002928	6	85903761	85917242	-106.281	5.03174e-306	1.53962e-304
PAPLN	ENSBTAG00000011680	10	84702265	84737572	-7.71826	5.5938e-292	1.70965e-290
SPARC	ENSBTAG00000014835	7	62874445	62897221	-22.8315	1.46478e-280	4.47174e-279
SLC16A2	ENSBTAG00000002585	X	76549544	76681860	-19.9611	8.38446e-279	2.55674e-277
CPXM2	ENSBTAG00000018941	26	43495814	43632754	-21.3363	1.17643e-272	3.58331e-271
WNT6	ENSBTAG00000013990	2	106822086	106835094	-15.7905	1.37408e-265	4.18058e-264
NCKAP1L	ENSBTAG00000019686	5	25547485	25592783	-13.642	1.57961e-261	4.80045e-260
ROBO1	ENSBTAG00000009851	1	26116519	26265576	-17.6987	5.07961e-251	1.54195e-249
SCEL	ENSBTAG00000032821	12	52683428	52808583	4.78203	1.31961e-229	4.00121e-228
LPAR3	ENSBTAG00000003791	3	59185580	59269352	-10.2855	7.01484e-228	2.12458e-226
gene:ENSBTAG00000005448	ENSBTAG00000005448	25	34549738	34572255	-5.03643	1.42549e-226	4.31252e-225
DHRS9	ENSBTAG00000004557	2	27067551	27092118	3.9144	7.47798e-225	2.25975e-223
MUC20	ENSBTAG00000032819	1	70460151	70476679	-18.219	1.16253e-224	3.50905e-223
KRT6B	ENSBTAG00000038033	5	27403485	27408998	-11.1692	7.89136e-223	2.3793e-221
TNFSF18	ENSBTAG00000047412	16	40651794	40663004	-8.90675	1.41345e-222	4.25687e-221
ZDHHC14	ENSBTAG00000018464	9	94011801	94302733	-93.3005	4.02695e-219	1.21143e-217
C2	ENSBTAG00000007450	23	27421809	27433479	-6.67793	1.11772e-217	3.35868e-216
SYT12	ENSBTAG00000003369	29	45010119	45033531	-16.8443	1.95661e-213	5.87291e-212
CDH17	ENSBTAG00000021964	14	70104354	70207101	4.56526	2.40563e-213	7.21259e-212
gene:ENSBTAG00000019018	ENSBTAG00000019018	11	82978839	82979892	-11.2973	1.44283e-212	4.32106e-211
TMEM229B	ENSBTAG00000012900	10	79345987	79359617	-4.18627	2.15867e-212	6.45771e-211
RNF150	ENSBTAG00000049010	17	16638202	16919320	-42.3136	1.56127e-207	4.66537e-206
ARFGEF3	ENSBTAG00000017370	9	75966229	76132574	17.3421	1.08374e-195	3.2348e-194
SARDH	ENSBTAG00000004510	11	104521667	104582043	6.6697	1.02954e-193	3.06961e-192
TGM3	ENSBTAG00000001785	13	52793537	52836265	-11.062	8.32476e-193	2.4793e-191
E2F1	ENSBTAG00000003971	13	63129138	63138330	6.48475	1.17934e-192	3.50844e-191
SPDYC	ENSBTAG00000005772	29	43386612	43388631	-5.44685	2.98589e-191	8.87293e-190
RAB27B	ENSBTAG00000002788	24	54084315	54254593	5.64657	2.44857e-181	7.26011e-180
SBSPON	ENSBTAG00000017249	14	36436042	36467110	-6.04928	8.42528e-179	2.49537e-177
ADAM12	ENSBTAG00000012444	26	45513530	45903613	-15.328	3.41371e-178	1.00995e-176
S100A8	ENSBTAG00000012640	3	17085576	17086827	-6.413	1.0565e-172	3.12221e-171
IL1A	ENSBTAG00000010349	11	46482542	46493673	3.87428	4.23535e-172	1.25027e-170
ALDH3B1	ENSBTAG00000013093	29	45537446	45557692	7.86454	1.08513e-170	3.19977e-169
EXO1	ENSBTAG00000009396	16	34954132	35000907	3.88576	1.53542e-166	4.52257e-165
MN1	ENSBTAG00000010464	17	67173545	67221633	-3.44695	7.08503e-165	2.0846e-163
SLC2A9	ENSBTAG00000039197	6	104996576	105216475	-6.32022	3.47992e-163	1.02276e-161
LRFN4	ENSBTAG00000037404	29	44871010	44874127	2.43826	1.15038e-157	3.37731e-156
KRT78	ENSBTAG00000039967	5	27084246	27092894	-6.47696	1.12438e-155	3.29735e-154
SBSN	ENSBTAG00000015915	18	46186097	46190745	-21.9965	7.93879e-155	2.32559e-153
PDLIM5	ENSBTAG00000012818	6	29911321	30142653	2.26575	9.06946e-153	2.65391e-151
SSLP1	ENSBTAG00000052794	29	29084973	29092470	-45.9695	4.03125e-152	1.17834e-150
gene:ENSBTAG00000051277	ENSBTAG00000051277	29	32744427	32775702	-19.9546	1.63373e-150	4.77022e-149
POLA2	ENSBTAG00000011455	29	43477494	43504482	3.83369	1.6744e-150	4.88365e-149
CADPS2	ENSBTAG00000005110	4	86734599	87314496	-119.962	8.23857e-149	2.40029e-147
AGMO	ENSBTAG00000034154	4	23557609	23947179	11.9705	1.09878e-145	3.19779e-144
PDCD1	ENSBTAG00000011543	3	120837822	120848740	29.641	8.80243e-144	2.55623e-142
ITGA1	ENSBTAG00000016525	20	26108410	26283573	2.04344	3.11353e-143	9.02218e-142
CHI3L1	ENSBTAG00000018223	16	968433	978542	-121.75	2.05773e-141	5.9563e-140
PITX1	ENSBTAG00000004602	7	46474431	46481011	-6.04129	1.77735e-139	5.13918e-138
UPK3BL1	ENSBTAG00000020524	25	34519492	34524678	-4.63749	1.62896e-138	4.70504e-137
MCAM	ENSBTAG00000006835	15	29886713	29894602	7.63961	3.03339e-138	8.75209e-137
gene:ENSBTAG00000012026	ENSBTAG00000012026	5	100181621	100199602	-1298.07	7.31945e-137	2.10957e-135
C10orf99	ENSBTAG00000050197	28	39143737	39153814	-37.9642	3.30072e-135	9.50296e-134
KRT75	ENSBTAG00000016121	5	27456254	27467771	-5.58985	4.13312e-135	1.18867e-133
DHRS3	ENSBTAG00000024493	16	41110222	41160245	-3.99566	2.99197e-133	8.57721e-132
SLC19A3	ENSBTAG00000021325	2	115812582	115843935	-4.07799	3.69614e-133	1.05845e-131
MYBL2	ENSBTAG00000007783	13	72231693	72258247	3.42379	1.35843e-130	3.87769e-129
DMKN	ENSBTAG00000015912	18	46166500	46178470	-12.0361	4.29456e-130	1.22459e-128
RGS16	ENSBTAG00000004305	16	63646669	63652245	-4.99604	7.42923e-130	2.11619e-128
WNT3A	ENSBTAG00000039397	7	3035809	3087361	17.6706	5.04217e-129	1.43472e-127
SCARB1	ENSBTAG00000014269	17	50929374	51022457	2.87422	2.61813e-126	7.44182e-125
KRT8	ENSBTAG00000000836	5	27039436	27047690	2.05076	1.4785e-125	4.19806e-124
TOM1L1	ENSBTAG00000007013	19	5021191	5083084	-22.135	9.70202e-125	2.75188e-123
PID1	ENSBTAG00000037640	2	117023745	117290403	-1141.96	1.22801e-123	3.47944e-122
SELENOP	ENSBTAG00000054085	20	31761769	31771443	-8.59487	2.51056e-123	7.09841e-122
LY6E	ENSBTAG00000017040	14	1422651	1426356	-95.1603	2.31834e-122	6.54802e-121
ADAMTS20	ENSBTAG00000000395	5	36905168	37122215	-21.6003	3.78314e-122	1.0674e-120
TCHHL1	ENSBTAG00000015854	3	18643148	18648444	-13.0368	3.33848e-119	9.39963e-118
MCM5	ENSBTAG00000015595	5	73633312	73651860	3.28485	7.93934e-118	2.23067e-116
ARHGAP29	ENSBTAG00000004190	3	49238268	49319832	2.58885	3.92138e-117	1.10061e-115
BGN	ENSBTAG00000005250	X	36728397	36742298	-6.05831	7.40519e-117	2.07624e-115
NPR2	ENSBTAG00000011434	8	59956218	59974722	6.58374	1.29118e-116	3.61638e-115
COL12A1	ENSBTAG00000020056	9	14663441	14776366	2.37109	9.01302e-116	2.52176e-114
MCM6	ENSBTAG00000015172	2	61489616	61524285	2.52182	4.7315e-115	1.32245e-113
ADCY7	ENSBTAG00000006208	18	18655906	18720625	2.17316	8.48004e-114	2.36523e-112
AEBP1	ENSBTAG00000012237	4	77200839	77209981	-4.64848	3.1512e-112	8.78011e-111
FAM131C	ENSBTAG00000034680	2	136013444	136037002	3.31034	4.9982e-112	1.39119e-110
CHAF1B	ENSBTAG00000011880	1	148657612	148683915	2.93785	6.5997e-111	1.83505e-109
USP26	ENSBTAG00000021344	X	16900603	16903294	4.72924	9.51559e-111	2.64307e-109
OLFML3	ENSBTAG00000011327	3	29390849	29394608	6.19265	3.81197e-110	1.05772e-108
LIPG	ENSBTAG00000048916	24	49207794	49241327	2.84137	2.78484e-109	7.71921e-108
MMP3	ENSBTAG00000037768	15	5779176	5785763	5.33336	3.23128e-108	8.94745e-107
RRM2	ENSBTAG00000008216	11	87488673	87495961	3.57243	4.72176e-107	1.30476e-105
gene:ENSBTAG00000050853	ENSBTAG00000050853	21	2083654	2091368	2.2379	6.10804e-103	1.6861e-101
SLC29A1	ENSBTAG00000015131	23	17730855	17741105	3.47909	8.16934e-103	2.25279e-101
HAPLN4	ENSBTAG00000001765	7	4011048	4015600	5.08876	1.15747e-102	3.18858e-101
gene:ENSBTAG00000054678	ENSBTAG00000054678	13	61394793	61399897	2.93053	3.22775e-102	8.88262e-101
TMEM176B	ENSBTAG00000016766	4	113400402	113408319	-36.2394	4.75421e-102	1.30565e-100
MYT1	ENSBTAG00000006352	13	53682430	53743786	45.1372	3.46909e-100	9.50771e-99
PTGER4	ENSBTAG00000014972	20	33747132	33759226	2.19147	6.20207e-100	1.69633e-98
MCM4	ENSBTAG00000017021	14	19551600	19563221	2.83613	9.73144e-100	2.65893e-98
gene:ENSBTAG00000050581	ENSBTAG00000050581	19	41705325	41713040	-15.9979	2.41965e-99	6.60451e-98
MCM2	ENSBTAG00000014380	22	59896020	59912780	2.94815	9.78066e-98	2.66695e-96
FADS1	ENSBTAG00000022294	29	40244037	40351218	4.69334	1.78969e-97	4.87508e-96
CCN2	ENSBTAG00000006367	9	69887188	69890613	4.63414	2.15567e-97	5.86604e-96
MYRFL	ENSBTAG00000014829	5	43516702	43642194	-7.00866	8.71666e-96	2.36959e-94
TUBB6	ENSBTAG00000046337	24	42799983	42808150	2.63905	4.97277e-95	1.35046e-93
JAM2	ENSBTAG00000000603	1	10702386	10787934	3.91068	1.74334e-94	4.7296e-93
EMP3	ENSBTAG00000018013	18	55038413	55042752	4.36376	7.67164e-94	2.07918e-92
GCNT3	ENSBTAG00000009443	10	50634342	50639462	4.97665	8.60209e-94	2.32899e-92
POLD1	ENSBTAG00000011083	18	56550375	56572361	2.33352	3.84338e-93	1.03954e-91
gene:ENSBTAG00000048511	ENSBTAG00000048511	18	53132123	53138383	3.41324	2.43697e-92	6.57148e-91
SDK2	ENSBTAG00000044195	19	57874965	58018225	-27.158	3.58937e-92	9.6693e-91
DYRK1B	ENSBTAG00000012509	18	49368216	49388224	-3.42127	1.45172e-91	3.90682e-90
SLC4A9	ENSBTAG00000021775	7	51558950	51572952	-3.38106	2.72859e-91	7.33571e-90
BMP2	ENSBTAG00000005111	13	49151440	49185579	-4.03882	2.77356e-91	7.44916e-90
CEP72	ENSBTAG00000011405	20	71491865	71529187	4.56738	4.12656e-91	1.10719e-89
KIAA0408	ENSBTAG00000003919	9	23829765	23859383	-35.4836	5.99949e-91	1.6081e-89
VASN	ENSBTAG00000046339	25	3526089	3536771	2.08769	8.09898e-91	2.16868e-89
ALDH1A1	ENSBTAG00000008103	8	49053227	49106706	2.08263	1.26372e-90	3.38052e-89
SPOCK1	ENSBTAG00000003502	7	48367042	48947295	-38.2181	3.36509e-90	8.9928e-89
BRCA1	ENSBTAG00000022520	19	43069371	43139018	2.46424	1.04077e-89	2.77855e-88
UHRF1	ENSBTAG00000002224	7	19223876	19257053	4.23054	1.32081e-89	3.52269e-88
CRIM1	ENSBTAG00000009020	11	18812763	19022665	2.11214	3.53211e-89	9.411e-88
NTN1	ENSBTAG00000012137	19	28447223	28649129	2.15862	4.35903e-89	1.15912e-87
SMC2	ENSBTAG00000008772	8	93707083	93754793	3.72227	1.8743e-88	4.97412e-87
ACP5	ENSBTAG00000004826	7	15911385	15915021	3.52925	2.06853e-88	5.47874e-87
SFXN1	ENSBTAG00000014536	10	5613865	5674977	2.10546	4.81705e-88	1.27334e-86
DOK5	ENSBTAG00000047975	13	81893783	82044527	-7.74256	1.85295e-86	4.89324e-85
MCM3	ENSBTAG00000010721	23	24694543	24712140	3.8182	3.68017e-85	9.709e-84
gene:ENSBTAG00000046565	ENSBTAG00000046565	X	32228115	32228901	2.82934	3.58534e-84	9.4125e-83
TLR10	ENSBTAG00000014042	6	58034092	58059082	-4.96808	2.58756e-83	6.78639e-82
POLE	ENSBTAG00000000590	17	44523015	44583195	3.46243	3.00918e-83	7.88446e-82
ELMOD1	ENSBTAG00000002691	15	17111121	17196356	2.03712	1.56405e-82	4.08605e-81
CLSPN	ENSBTAG00000002826	3	110021002	110047343	3.95126	3.29521e-82	8.60027e-81
KNTC1	ENSBTAG00000019278	17	52854277	52922614	2.87866	9.36188e-82	2.43864e-80
FOXRED2	ENSBTAG00000000015	5	74905030	74919112	4.09871	1.08912e-81	2.83424e-80
ECE1	ENSBTAG00000002977	2	131324607	131449347	2.16631	1.59805e-81	4.15461e-80
KIF26A	ENSBTAG00000021904	21	68658628	68701100	-5.79937	4.59e-81	1.19216e-79
CENPV	ENSBTAG00000013274	19	33274632	33282679	3.955	2.62279e-80	6.80553e-79
BASP1	ENSBTAG00000048565	20	55908761	55964145	2.98695	3.42753e-80	8.88506e-79
SPADH1	ENSBTAG00000010796	26	42549882	42558677	-20.2357	4.94995e-80	1.28192e-78
TMEM176A	ENSBTAG00000012078	4	113407641	113413255	-19.5818	4.96438e-80	1.28441e-78
PCSK6	ENSBTAG00000006675	21	28971504	29143668	-8.88675	4.99888e-80	1.29209e-78
SIMC1	ENSBTAG00000034998	10	5026116	5109495	2.13523	4.71596e-79	1.21662e-77
LPIN2	ENSBTAG00000012060	24	37140991	37214261	2.05317	1.46093e-78	3.76528e-77
GALNT16	ENSBTAG00000009998	10	81046036	81147943	3.42187	2.48403e-77	6.39597e-76
MBOAT1	ENSBTAG00000016519	23	37723595	37834307	2.3989	3.36393e-77	8.65324e-76
C1R	ENSBTAG00000008612	5	103358821	103387417	-3.38292	8.38805e-77	2.15564e-75
KRTDAP	ENSBTAG00000005330	18	46152618	46156092	-34.615	9.10334e-77	2.33722e-75
LUZP2	ENSBTAG00000001043	29	20080972	20365371	-14.9003	1.91951e-76	4.91879e-75
DGKB	ENSBTAG00000021905	4	22389766	23262263	19.5631	2.53167e-76	6.48127e-75
NCAPG	ENSBTAG00000021582	6	37277322	37378124	3.39111	3.23284e-75	8.25266e-74
STMN1	ENSBTAG00000013761	2	127152812	127183806	2.31173	5.83512e-75	1.48673e-73
ADGRA3	ENSBTAG00000004653	6	41984734	42116814	2.40436	6.09294e-75	1.55095e-73
RPS6KA2	ENSBTAG00000021741	9	101395793	101728198	-5.06908	7.47049e-75	1.8998e-73
H2BC11	ENSBTAG00000054812	23	31363372	31363753	3.51849	1.01376e-74	2.57562e-73
SEMA3A	ENSBTAG00000018133	4	36254735	36631147	2.16616	1.13197e-74	2.87324e-73
ORC1	ENSBTAG00000002719	3	93962135	93993700	3.93731	1.84812e-73	4.68656e-72
TRIQK	ENSBTAG00000047532	14	71303538	71417926	-4.56565	2.57827e-73	6.53193e-72
MVB12B	ENSBTAG00000050426	11	97112229	97306620	2.29762	3.72617e-73	9.43119e-72
ANKRD6	ENSBTAG00000003455	9	60560039	60742901	-8.33055	4.47506e-73	1.1316e-71
CLDN4	ENSBTAG00000026278	25	33477755	33479301	2.20306	6.45947e-73	1.63185e-71
gene:ENSBTAG00000051111	ENSBTAG00000051111	21	33076908	33116939	-3.59295	3.86331e-72	9.75068e-71
ESM1	ENSBTAG00000004221	20	24108177	24117011	2.11845	4.80049e-72	1.21046e-70
gene:ENSBTAG00000003921	ENSBTAG00000003921	9	23783734	23829745	-37.4092	5.48525e-71	1.37794e-69
MELK	ENSBTAG00000021686	8	60775330	60848414	2.60998	2.24429e-70	5.62205e-69
NDC1	ENSBTAG00000006625	3	92391224	92452345	2.22272	2.44874e-70	6.12847e-69
SOCS3	ENSBTAG00000008441	19	53840158	53840858	-2.8566	7.50775e-70	1.87722e-68
DSN1	ENSBTAG00000013915	13	65811648	65827589	3.54395	2.53787e-69	6.3397e-68
SH3TC1	ENSBTAG00000047876	6	114487979	114552108	10.6579	3.14785e-69	7.85614e-68
FEN1	ENSBTAG00000000064	29	40236820	40241623	2.81631	6.66272e-69	1.65819e-67
BCAS1	ENSBTAG00000000835	13	81424937	81524746	2.17842	3.73346e-68	9.24878e-67
SEMA6B	ENSBTAG00000031658	7	19574477	19584168	3.56351	3.84179e-68	9.50833e-67
CHTF18	ENSBTAG00000019743	25	669579	678220	3.16571	6.53911e-68	1.61543e-66
ANKRD1	ENSBTAG00000011734	26	12533094	12542796	2.43612	1.15659e-67	2.84677e-66
CCN1	ENSBTAG00000009844	3	58488377	58491302	3.55328	4.35424e-66	1.0678e-64
FANCI	ENSBTAG00000009097	21	20722979	20787646	2.3552	4.3781e-66	1.07268e-64
ADGRB2	ENSBTAG00000010657	2	121953226	121990032	2.0952	1.43944e-65	3.51712e-64
LMNB1	ENSBTAG00000002882	7	27122941	27175858	2.48385	2.92964e-65	7.14522e-64
CXCL5	ENSBTAG00000009812	6	88897011	88899124	2.92393	2.98678e-65	7.27797e-64
CNFN	ENSBTAG00000031004	18	50916108	50918408	2.27919	4.56331e-65	1.11094e-63
DNMT1	ENSBTAG00000002736	7	14686994	14730720	2.00596	2.7805e-64	6.73247e-63
NCAPD3	ENSBTAG00000002260	15	83443175	83503594	2.68083	5.22691e-64	1.26332e-62
NES	ENSBTAG00000015794	3	14159892	14168905	6.04741	7.26343e-64	1.75237e-62
TRIP13	ENSBTAG00000006972	20	71375340	71390362	4.2863	1.43937e-63	3.4695e-62
CACNA1S	ENSBTAG00000047491	16	79599107	79660665	-6.95341	7.41695e-63	1.7862e-61
MFNG	ENSBTAG00000015043	5	75887877	75903492	2.60636	2.66276e-62	6.40687e-61
EPGN	ENSBTAG00000004052	6	89244963	89251433	-3.2155	3.1716e-62	7.62436e-61
SIPA1	ENSBTAG00000013884	29	43816351	43829063	2.99369	1.31606e-61	3.15808e-60
PTPRU	ENSBTAG00000012848	2	124237183	124325673	-5.18072	6.79527e-61	1.62625e-59
gene:ENSBTAG00000013507	ENSBTAG00000013507	3	17753491	17755310	-4.54125	2.15903e-60	5.1578e-59
CHL1	ENSBTAG00000002471	22	25984690	26207536	-5.85105	5.50537e-60	1.31286e-58
WDHD1	ENSBTAG00000019120	10	67450965	67504493	2.1119	1.1038e-59	2.62289e-58
ARSH	ENSBTAG00000047161	X	138618425	138639472	2.62097	2.46168e-59	5.84437e-58
CDH26	ENSBTAG00000020261	13	56552857	56590691	-7.13087	3.83741e-59	9.10247e-58
DDAH1	ENSBTAG00000034776	3	58618305	58775117	3.937	7.7266e-59	1.83116e-57
RAC2	ENSBTAG00000011043	5	75656455	75673313	-3.58876	5.96814e-57	1.40571e-55
gene:ENSBTAG00000012748	ENSBTAG00000012748	X	34548451	34552995	3.1601	9.53789e-57	2.24258e-55
NCAPG2	ENSBTAG00000016131	4	119334800	119408828	2.80443	2.18745e-56	5.12969e-55
VRK1	ENSBTAG00000014230	21	61641999	61722292	2.2002	2.60894e-56	6.11276e-55
AMN	ENSBTAG00000015750	21	67610925	67621574	-426.712	4.68963e-55	1.09591e-53
SACS	ENSBTAG00000001867	12	34588235	34668349	2.6069	6.91979e-55	1.61566e-53
CRB2	ENSBTAG00000014391	11	94503777	94525383	17.6195	9.38427e-55	2.18917e-53
JAK3	ENSBTAG00000020904	7	5306152	5323991	4.31801	1.35582e-54	3.16013e-53
KCNJ10	ENSBTAG00000002414	3	9603029	9638172	-7.04508	1.03006e-53	2.39253e-52
RMI2	ENSBTAG00000026375	25	9989194	9994633	3.77526	1.08785e-53	2.52457e-52
LYN	ENSBTAG00000020034	14	23134994	23244752	-10.6785	2.24017e-53	5.18081e-52
PLAC8A	ENSBTAG00000009849	6	97946766	97980661	4.13768	2.8735e-53	6.63978e-52
FIGNL1	ENSBTAG00000001500	4	5454468	5459002	2.81892	8.22677e-53	1.89768e-51
SPDL1	ENSBTAG00000008180	20	1477148	1510229	3.25993	1.29982e-52	2.99316e-51
RAD51	ENSBTAG00000002918	10	36255231	36291194	2.17156	1.56718e-52	3.60573e-51
MSRA	ENSBTAG00000021632	8	8755176	9169658	2.07037	3.77882e-52	8.68674e-51
CDT1	ENSBTAG00000000638	18	14008411	14012515	3.17669	4.41795e-52	1.01473e-50
GPR173	ENSBTAG00000017767	X	90534289	90555981	2.22508	6.39477e-52	1.46751e-50
FGG	ENSBTAG00000006745	17	2840841	2848781	-6.07595	6.64419e-52	1.52345e-50
CEP192	ENSBTAG00000013380	24	43219451	43293516	2.11364	7.29785e-52	1.67189e-50
PLK4	ENSBTAG00000039552	17	29774987	29792009	2.07129	1.09396e-51	2.50406e-50
RAD54L	ENSBTAG00000019901	3	99817881	99844140	3.71618	1.26508e-51	2.89328e-50
CDCA7	ENSBTAG00000003458	2	23340521	23353696	2.24945	1.50982e-51	3.45005e-50
ZGRF1	ENSBTAG00000026936	6	12992268	13044915	2.12113	1.75062e-51	3.9969e-50
SLC1A1	ENSBTAG00000019125	8	39928080	40003010	2.63923	1.97751e-51	4.51109e-50
EMX2	ENSBTAG00000003027	26	37830785	37837033	-13.8316	2.35123e-51	5.35905e-50
CDC6	ENSBTAG00000010384	19	40524611	40546357	4.40911	2.42453e-51	5.52142e-50
NECAB3	ENSBTAG00000003946	13	63108922	63127630	7.24333	3.05483e-51	6.9509e-50
MS4A8	ENSBTAG00000009289	29	37057598	37073704	2.16703	3.34361e-51	7.60153e-50
UPK3B	ENSBTAG00000021430	25	34504083	34509114	-2.71621	7.73004e-50	1.75293e-48
ABCG4	ENSBTAG00000011800	15	29730978	29745435	3.07024	1.06067e-49	2.39918e-48
gene:ENSBTAG00000054259	ENSBTAG00000054259	7	20437391	20439636	5.95118	1.30907e-49	2.95854e-48
SELENBP1	ENSBTAG00000008091	3	19442660	19451510	11.6964	1.60718e-49	3.62923e-48
GSDMC	ENSBTAG00000017478	14	10798272	10815142	-20.229	1.79838e-49	4.05756e-48
SKP2	ENSBTAG00000013562	20	38040007	38088539	2.59676	1.9003e-49	4.28391e-48
SLC24A1	ENSBTAG00000025826	10	12524012	12550520	-3.28469	5.65728e-49	1.27106e-47
CLCN4	ENSBTAG00000011121	X	132548506	132617488	2.06535	6.19255e-49	1.39016e-47
SERPINA5	ENSBTAG00000004063	21	59460077	59465438	-14.384	3.44563e-48	7.7028e-47
CENPH	ENSBTAG00000014246	20	10483633	10502446	2.28641	4.59685e-48	1.02678e-46
LCP1	ENSBTAG00000007079	12	16207286	16313140	2.26535	1.03529e-47	2.30865e-46
JAKMIP1	ENSBTAG00000011170	6	103013173	103169423	-4.0317	1.05696e-47	2.35501e-46
DTNA	ENSBTAG00000012307	24	22130832	22449938	-2.5528	1.10302e-47	2.45356e-46
FOXM1	ENSBTAG00000015875	5	106886686	106900663	3.14754	1.2709e-47	2.82465e-46
KRT80	ENSBTAG00000007204	5	27732716	27757234	2.8251	1.29509e-47	2.87602e-46
SKA1	ENSBTAG00000018216	24	49963942	49995093	3.22222	5.61793e-47	1.24243e-45
DIAPH3	ENSBTAG00000012443	12	2180987	2743479	2.64307	6.24619e-47	1.38024e-45
CNGB1	ENSBTAG00000005702	18	25813884	25882542	34.9725	8.13476e-47	1.79608e-45
ZNF367	ENSBTAG00000006587	8	83091017	83115232	2.35475	9.92999e-47	2.18884e-45
SLC17A9	ENSBTAG00000001829	13	54445510	54460268	2.14847	2.12507e-46	4.66889e-45
INCENP	ENSBTAG00000050061	29	40599705	40634288	2.14532	2.27878e-46	5.00249e-45
gene:ENSBTAG00000038770	ENSBTAG00000038770	19	6107084	6131518	6.18414	3.32577e-46	7.29492e-45
GGT1	ENSBTAG00000046900	17	71455670	71471655	12.4007	3.3915e-46	7.43302e-45
SOX6	ENSBTAG00000044185	15	35833979	36542301	20.3412	4.12285e-46	9.0285e-45
DRAM1	ENSBTAG00000017287	5	65703173	65738912	4.89492	4.96113e-46	1.08465e-44
FANCD2	ENSBTAG00000010077	22	16737948	16789121	2.69821	8.03726e-46	1.75289e-44
PCDH17	ENSBTAG00000010420	12	5106602	5221533	18.1108	1.88834e-45	4.11171e-44
gene:ENSBTAG00000053268	ENSBTAG00000053268	13	51301836	51304939	3.55982	2.19415e-45	4.76984e-44
CD34	ENSBTAG00000010562	16	75466074	75489259	-2.89999	4.41754e-45	9.57218e-44
DTYMK	ENSBTAG00000015408	3	120728098	120736657	2.25251	7.74123e-45	1.67201e-43
TMEM98	ENSBTAG00000008913	19	17287824	17300526	3.98573	7.82821e-45	1.68943e-43
RAD51AP1	ENSBTAG00000040065	5	105578162	105595893	3.32898	1.01706e-44	2.19141e-43
SLC7A8	ENSBTAG00000007415	10	21683778	21737239	-28.7256	1.51654e-44	3.26238e-43
PLA2R1	ENSBTAG00000032515	2	36271242	36405254	-3.71381	2.24453e-44	4.81299e-43
IGSF9B	ENSBTAG00000014224	29	33104034	33160157	2.07126	3.29726e-44	7.06473e-43
gene:ENSBTAG00000050877	ENSBTAG00000050877	13	56543257	56546979	-11.4747	4.36121e-44	9.32945e-43
GZMK	ENSBTAG00000005164	20	24073110	24083959	3.29052	7.50395e-44	1.59885e-42
HMGB2	ENSBTAG00000015101	8	5735150	5737485	2.09016	9.23268e-44	1.96563e-42
TCEAL1	ENSBTAG00000049730	X	52393461	52395674	-3.47247	2.38464e-43	5.0648e-42
SEMA6D	ENSBTAG00000016800	10	62638619	62697268	-4.01249	3.29214e-43	6.9812e-42
gene:ENSBTAG00000049289	ENSBTAG00000049289	8	59950293	59954953	4.62427	6.48326e-43	1.37048e-41
TYMS	ENSBTAG00000007003	24	35553463	35564144	3.2305	1.07432e-42	2.26563e-41
TAGLN	ENSBTAG00000007196	15	27888816	27894507	6.63257	1.21923e-42	2.56719e-41
RORA	ENSBTAG00000015904	10	48892524	49702163	-7.61059	2.87349e-42	6.01727e-41
LNX1	ENSBTAG00000020658	6	69006786	69194162	2.37433	5.85127e-42	1.22148e-40
EPB41L2	ENSBTAG00000005960	9	68939449	69149312	4.90408	9.31619e-42	1.93875e-40
TSPAN9	ENSBTAG00000049163	5	106553213	106745949	3.59237	1.10763e-41	2.30326e-40
ADGRF1	ENSBTAG00000021609	23	20213987	20258614	2.58149	1.12371e-41	2.33488e-40
GRHL1	ENSBTAG00000007485	11	87587450	87637666	-2.23979	1.25178e-41	2.59897e-40
WIPF3	ENSBTAG00000016220	4	66423127	66443623	5.96186	1.34092e-41	2.78189e-40
DTL	ENSBTAG00000018142	16	71416164	71464237	2.6416	1.46218e-41	3.0311e-40
UNC13D	ENSBTAG00000013556	19	55770278	55785637	3.94864	1.94217e-41	4.02303e-40
CHAF1A	ENSBTAG00000008181	7	19676721	19701793	3.16984	4.91953e-41	1.01668e-39
COL5A3	ENSBTAG00000010179	7	14542634	14587292	-5.28846	6.74263e-41	1.3913e-39
MMS22L	ENSBTAG00000000629	9	52495547	52617857	2.84689	8.8874e-41	1.83245e-39
STAG3	ENSBTAG00000010496	25	36205144	36235822	2.78802	9.16411e-41	1.88805e-39
ELAPOR2	ENSBTAG00000004023	4	33398731	33619877	3.55405	1.08453e-40	2.22927e-39
ARHGAP4	ENSBTAG00000047531	X	37125129	37141024	13.7617	3.6821e-40	7.55125e-39
MRGPRF	ENSBTAG00000015185	29	46354536	46364270	17.6808	3.71697e-40	7.61695e-39
IL17REL	ENSBTAG00000045808	5	119366046	119390141	-3.29272	4.09917e-40	8.38733e-39
CDCA5	ENSBTAG00000026971	29	43280452	43297228	3.43228	4.90129e-40	1.00133e-38
WNK2	ENSBTAG00000008301	8	84552272	84699098	2.91493	4.92661e-40	1.00573e-38
NLN	ENSBTAG00000016903	20	13752970	13853634	2.1032	6.5208e-40	1.32915e-38
SLC16A6	ENSBTAG00000003074	19	61867802	61877805	2.66805	7.02694e-40	1.43015e-38
BARD1	ENSBTAG00000033690	2	102760019	102854286	2.4516	8.26146e-40	1.67758e-38
CDKN2C	ENSBTAG00000011059	3	95337690	95342769	2.70325	1.21744e-39	2.47026e-38
gene:ENSBTAG00000053856	ENSBTAG00000053856	21	2093502	2122385	2.59627	1.33435e-39	2.70544e-38
GALNT18	ENSBTAG00000002914	15	41064072	41420001	-6.89485	1.6504e-39	3.34119e-38
C24H18orf54	ENSBTAG00000008169	24	53744052	53791986	3.11217	3.73722e-39	7.53175e-38
WNT3	ENSBTAG00000016012	19	45384548	45434296	-35.5925	4.41143e-39	8.88385e-38
MICAL1	ENSBTAG00000008147	9	40698479	40710698	-2.73344	6.55408e-39	1.31494e-37
gene:ENSBTAG00000048488	ENSBTAG00000048488	26	24218635	24353733	-2.40422	7.19834e-39	1.44311e-37
SYT17	ENSBTAG00000014229	25	16711128	16799832	4.02235	7.65831e-39	1.53303e-37
PFN2	ENSBTAG00000011150	1	118213387	118220074	2.37176	8.9163e-39	1.78353e-37
gene:ENSBTAG00000025920	ENSBTAG00000025920	6	83688443	83711845	-21.5709	1.18405e-38	2.36492e-37
IQGAP3	ENSBTAG00000006882	3	14259698	14299013	2.4285	1.78557e-38	3.55839e-37
E2F2	ENSBTAG00000014400	2	129326861	129343702	3.00396	1.92336e-38	3.83014e-37
PGLYRP4	ENSBTAG00000054765	3	17126511	17142568	-4.65695	1.92613e-38	3.83282e-37
GLI1	ENSBTAG00000006631	5	55992685	56003064	-4.34175	2.80169e-38	5.56682e-37
LTB4R	ENSBTAG00000010238	10	20853777	20855801	-2.67926	3.02671e-38	6.00947e-37
GSTA1	ENSBTAG00000021516	23	25122358	25137232	-3.98369	3.84495e-38	7.62843e-37
NUSAP1	ENSBTAG00000010774	10	36788933	36819852	2.54292	8.31215e-38	1.64306e-36
ASZ1	ENSBTAG00000000169	4	51002520	51078365	-65.2072	8.74505e-38	1.72609e-36
NYNRIN	ENSBTAG00000007149	10	20755324	20776134	3.30279	9.9008e-38	1.95133e-36
SGO1	ENSBTAG00000000752	1	157392690	157410804	2.38641	1.49936e-37	2.9464e-36
MUC15	ENSBTAG00000027126	15	57270886	57284289	-28.9464	1.65369e-37	3.24729e-36
FAT3	ENSBTAG00000004081	29	1996703	2635494	-24.3333	2.13098e-37	4.18147e-36
VAV3	ENSBTAG00000031575	3	35311501	35742106	-4.51601	2.3373e-37	4.57961e-36
RNF39	ENSBTAG00000052499	23	28904288	28908861	3.36014	2.86697e-37	5.61331e-36
SPNS2	ENSBTAG00000007429	19	24986776	25023355	2.11974	3.44487e-37	6.73005e-36
gene:ENSBTAG00000055194	ENSBTAG00000055194	X	32362809	32365520	8.18121	4.88379e-37	9.52037e-36
gene:ENSBTAG00000054738	ENSBTAG00000054738	11	99896893	99915863	-2.66316	5.2476e-37	1.02147e-35
ZNF750	ENSBTAG00000015406	19	49854333	49863765	-4.15134	6.64876e-37	1.29328e-35
HMGB3	ENSBTAG00000005150	X	33603507	33611381	2.19067	7.88217e-37	1.52986e-35
STYK1	ENSBTAG00000015351	5	98891930	98945941	2.38036	8.64052e-37	1.67462e-35
KCNMB1	ENSBTAG00000002985	20	2255765	2270188	-18.5408	1.07003e-36	2.06934e-35
PLEKHA4	ENSBTAG00000009177	18	55447603	55471328	-2.18411	1.10712e-36	2.13798e-35
CDH23	ENSBTAG00000021497	28	27570722	27963222	-2.41042	1.46337e-36	2.82188e-35
SLC12A7	ENSBTAG00000006775	20	71281293	71301030	-2.32661	2.1486e-36	4.13433e-35
FOSB	ENSBTAG00000008182	18	53074887	53081288	13.1494	2.43375e-36	4.67288e-35
PRKACB	ENSBTAG00000011953	3	59884332	60026329	2.88451	2.92966e-36	5.61706e-35
FST	ENSBTAG00000003329	20	25580149	25586931	2.67445	3.32366e-36	6.36793e-35
CENPT	ENSBTAG00000006404	18	35338637	35344538	2.40996	4.47428e-36	8.55411e-35
CCNB1	ENSBTAG00000014239	20	10507978	10517702	2.36893	5.93694e-36	1.13343e-34
MCM10	ENSBTAG00000016406	13	27854517	27891168	2.0842	7.36656e-36	1.40436e-34
DENND5B	ENSBTAG00000020315	5	78374550	78590351	3.23913	7.74327e-36	1.47513e-34
DMXL2	ENSBTAG00000000737	10	58738960	58904048	3.096	8.2737e-36	1.57506e-34
STARD13	ENSBTAG00000021815	12	27785641	28012399	3.41881	8.68818e-36	1.65279e-34
CCL2	ENSBTAG00000037811	19	15902776	15905368	-24.4679	8.78711e-36	1.66924e-34
MYL9	ENSBTAG00000011473	13	65646953	65655870	3.2471	1.22522e-35	2.3242e-34
CEP135	ENSBTAG00000009471	6	71357446	71431834	2.25718	1.39374e-35	2.642e-34
FAM71F1	ENSBTAG00000009867	4	92695803	92711399	-4.00687	1.74739e-35	3.3077e-34
PSMC3IP	ENSBTAG00000020907	19	42650229	42654921	2.92724	2.15887e-35	4.07797e-34
CEP128	ENSBTAG00000021708	10	91776871	92255659	2.22023	3.85274e-35	7.26222e-34
BRI3BP	ENSBTAG00000001543	17	50813517	50834720	2.70296	4.4188e-35	8.31752e-34
PCLAF	ENSBTAG00000039462	10	45645745	45653956	2.59767	4.7308e-35	8.89855e-34
PALB2	ENSBTAG00000006405	25	21268378	21293162	2.42291	4.97245e-35	9.34653e-34
TICRR	ENSBTAG00000002418	21	21011536	21053211	2.0084	5.38775e-35	1.00988e-33
gene:ENSBTAG00000050536	ENSBTAG00000050536	18	62917598	62924121	-14.182	7.69165e-35	1.43971e-33
gene:ENSBTAG00000048505	ENSBTAG00000048505	X	32380839	32383550	7.1065	8.15157e-35	1.52474e-33
SETD4	ENSBTAG00000018682	1	148306237	148341194	-2.71263	9.32395e-35	1.7416e-33
PPM1K	ENSBTAG00000005754	6	36449101	36471153	2.82994	1.07406e-34	2.00341e-33
CDC45	ENSBTAG00000004286	17	72716769	72732379	2.14391	1.67157e-34	3.11361e-33
DEPDC1B	ENSBTAG00000017026	20	18560197	18649542	3.16003	1.92228e-34	3.57315e-33
LPL	ENSBTAG00000012855	8	66989664	67016690	-267.414	7.28015e-34	1.34577e-32
IL20RA	ENSBTAG00000015638	9	74969096	75002580	-7.44729	7.74995e-34	1.43163e-32
EXPH5	ENSBTAG00000008253	15	18190682	18291205	-4.43474	9.25028e-34	1.70761e-32
ERCC6L	ENSBTAG00000005607	X	78440505	78470166	2.85978	1.26587e-33	2.33199e-32
FCHO1	ENSBTAG00000002136	7	5368409	5395426	-2.72037	1.41517e-33	2.60523e-32
CIB3	ENSBTAG00000016179	7	6849011	6859468	-6.04506	1.51746e-33	2.7878e-32
GGH	ENSBTAG00000007534	14	28047726	28070375	2.44415	3.75222e-33	6.85579e-32
gene:ENSBTAG00000050403	ENSBTAG00000050403	6	90388694	90391522	-17.6146	4.65012e-33	8.47327e-32
TCF19	ENSBTAG00000014435	23	27988580	27992408	2.67815	4.72964e-33	8.61231e-32
E2F8	ENSBTAG00000017446	29	25699092	25717254	3.33405	7.3975e-33	1.3452e-31
TPX2	ENSBTAG00000018775	13	61285804	61340092	2.12046	1.10943e-32	2.01472e-31
MFSD6L	ENSBTAG00000039012	19	28289945	28292101	3.61658	1.8375e-32	3.32112e-31
METTL27	ENSBTAG00000001374	25	33472200	33476894	-2.06211	1.91648e-32	3.46154e-31
CARD9	ENSBTAG00000006572	11	103824219	103831359	5.45604	1.96018e-32	3.5381e-31
NDC80	ENSBTAG00000021673	24	36860565	36894144	2.47824	2.10244e-32	3.79232e-31
KCNT1	ENSBTAG00000018975	11	103335987	103387085	-21.1262	2.2403e-32	4.03826e-31
DDIAS	ENSBTAG00000011636	29	12723281	12728390	2.53871	3.6115e-32	6.49683e-31
CD40	ENSBTAG00000020736	13	74842190	74853116	2.90237	3.70182e-32	6.65483e-31
UROS	ENSBTAG00000005791	26	45300493	45324610	-2.45718	3.73534e-32	6.71059e-31
MAPK4	ENSBTAG00000009907	24	50107769	50281083	2.08911	5.13643e-32	9.20915e-31
PARPBP	ENSBTAG00000039709	5	65952795	66019889	2.16931	5.35256e-32	9.59025e-31
gene:ENSBTAG00000000195	ENSBTAG00000000195	18	64632168	64640989	-3.14421	5.69791e-32	1.02022e-30
PLA2G16	ENSBTAG00000015248	29	41963965	41994238	2.06502	6.53249e-32	1.16887e-30
CIP2A	ENSBTAG00000017140	1	53314657	53338782	2.50854	7.84695e-32	1.4022e-30
IL17RE	ENSBTAG00000010833	22	16841732	16851718	-2.94625	9.08331e-32	1.61989e-30
gene:ENSBTAG00000053039	ENSBTAG00000053039	7	65822405	65924750	59.8423	9.32851e-32	1.66251e-30
CENPM	ENSBTAG00000009956	5	112916657	112928741	2.33691	9.74645e-32	1.73584e-30
AXIN2	ENSBTAG00000030162	19	62212832	62240091	5.16378	1.11299e-31	1.97829e-30
RHEX	ENSBTAG00000008513	16	3826241	3851218	25.7046	1.93807e-31	3.44026e-30
LAMA1	ENSBTAG00000018160	24	39951774	40062824	3.04163	2.07892e-31	3.68786e-30
AZIN2	ENSBTAG00000020548	2	120568183	120614958	-2.46101	2.79447e-31	4.94736e-30
BARX2	ENSBTAG00000020643	29	32611044	32693235	-16.336	2.82657e-31	5.00089e-30
EDNRB	ENSBTAG00000005299	12	53037255	53068390	-18.5459	2.8315e-31	5.0063e-30
KRT3	ENSBTAG00000045662	5	27135902	27142693	-29.0741	3.58163e-31	6.31591e-30
C16H1orf112	ENSBTAG00000014793	16	37442915	37493120	2.38131	3.74106e-31	6.59272e-30
GFPT2	ENSBTAG00000002215	7	864921	910376	4.89141	4.10624e-31	7.22203e-30
TMEM132B	ENSBTAG00000006626	17	50309612	50687263	-15.3484	4.82112e-31	8.46824e-30
KCNJ6	ENSBTAG00000037616	1	149814195	150141048	-11.0608	5.48734e-31	9.63213e-30
CCNA2	ENSBTAG00000004943	6	3425573	3431686	2.33677	6.41448e-31	1.12448e-29
TENM2	ENSBTAG00000025071	7	79741697	80302099	-10.9106	7.52859e-31	1.31807e-29
ASRGL1	ENSBTAG00000006910	29	40756508	40776202	2.60335	8.42772e-31	1.47452e-29
CCNE2	ENSBTAG00000004906	14	69448182	69460811	2.67312	8.72069e-31	1.5228e-29
DPPA4	ENSBTAG00000038103	1	54084685	54095829	-13.4915	1.035e-30	1.80378e-29
gene:ENSBTAG00000054824	ENSBTAG00000054824	7	19584463	19585512	3.22464	2.36443e-30	4.10202e-29
ENDOU	ENSBTAG00000012275	5	32563232	32580351	-3.94956	2.50046e-30	4.33521e-29
CKS2	ENSBTAG00000001938	8	88791394	88796446	2.09438	2.93145e-30	5.07916e-29
ESCO2	ENSBTAG00000006551	8	10992673	11019066	3.32343	2.94212e-30	5.09436e-29
INPP4B	ENSBTAG00000014111	17	15374563	15824212	-2.06576	2.98753e-30	5.16964e-29
STIL	ENSBTAG00000017844	3	98940130	98990375	2.44429	6.54736e-30	1.12786e-28
AHRR_1	ENSBTAG00000026527	20	71681785	71694743	2.89337	7.99079e-30	1.37386e-28
gene:ENSBTAG00000039524	ENSBTAG00000039524	5	74501673	74571162	3.9039	8.20915e-30	1.40869e-28
ABCA13	ENSBTAG00000003531	4	7205759	7598351	2.62783	9.37311e-30	1.60535e-28
ALPL	ENSBTAG00000008951	2	131181415	131245100	3.21874	1.27717e-29	2.18324e-28
IL18RAP	ENSBTAG00000033748	11	7203303	7233720	2.70712	1.96435e-29	3.34514e-28
ANKRD37	ENSBTAG00000018453	27	15651436	15654048	-9.28862	2.36139e-29	4.01616e-28
ENPP3	ENSBTAG00000020196	9	69599028	69687302	-3.92995	2.89787e-29	4.92546e-28
CRLF1	ENSBTAG00000007741	7	4593527	4598872	-6.34772	3.178e-29	5.39134e-28
KNL1	ENSBTAG00000053398	10	36179162	36240615	2.00558	3.35555e-29	5.68894e-28
FUT6	ENSBTAG00000000414	7	18515025	18516457	-5.20272	5.03438e-29	8.5083e-28
RHOBTB1	ENSBTAG00000019164	28	16637437	16777483	-2.7467	5.47389e-29	9.23361e-28
RAB3IL1	ENSBTAG00000015745	29	40416999	40438948	2.88768	5.49145e-29	9.2574e-28
DCXR_1	ENSBTAG00000047043	19	50854404	50856944	-6.78916	6.25752e-29	1.05422e-27
CD3G	ENSBTAG00000006453	15	29025581	29032726	4.48262	8.01864e-29	1.34838e-27
CCDC187	ENSBTAG00000023064	11	103748129	103771510	2.51363	1.13571e-28	1.90617e-27
SAMD11	ENSBTAG00000008739	16	51526681	51544095	-2.9266	1.39182e-28	2.33268e-27
KIF23	ENSBTAG00000009983	10	16268431	16328199	2.17911	1.50065e-28	2.50926e-27
ERG	ENSBTAG00000011001	1	150668925	150803833	-3.00295	1.75851e-28	2.93677e-27
ATP8B3	ENSBTAG00000020229	7	44124691	44145536	-2.00896	3.06833e-28	5.09563e-27
H2BC13	ENSBTAG00000052713	23	31002489	31002870	2.6823	3.84283e-28	6.36609e-27
AP3M2	ENSBTAG00000001243	27	37031654	37049363	5.25565	5.38325e-28	8.9022e-27
CCR7	ENSBTAG00000015133	19	40775266	40786420	-7.91949	7.48966e-28	1.23464e-26
ATP6V1B1	ENSBTAG00000010620	11	13454347	13480401	-7.6736	1.2531e-27	2.05809e-26
MAFB	ENSBTAG00000003396	13	69378599	69379571	-24.7552	1.2917e-27	2.1202e-26
CD59	ENSBTAG00000002302	15	64346581	64368108	-4.21209	1.39014e-27	2.27758e-26
TONSL	ENSBTAG00000007749	14	496270	507275	2.0998	1.82442e-27	2.97276e-26
CIT	ENSBTAG00000008963	17	55569765	55740689	2.01275	1.93481e-27	3.15071e-26
LIPH	ENSBTAG00000001535	1	81636266	81688516	2.13097	2.50264e-27	4.07044e-26
CENPK	ENSBTAG00000044175	20	13999287	14036032	2.65492	4.0152e-27	6.5108e-26
NDUFA4L2	ENSBTAG00000031503	5	56205858	56208161	-5.35416	4.53596e-27	7.34634e-26
PI3	ENSBTAG00000039028	13	73547862	73555170	-2.86154	5.70417e-27	9.21607e-26
FOXA1	ENSBTAG00000013888	21	47777669	47782907	2.53764	1.10709e-26	1.78547e-25
FBXO5	ENSBTAG00000021193	9	89878672	89889302	2.82241	1.21972e-26	1.96475e-25
BICD1	ENSBTAG00000006734	5	77487499	77732164	-8.17383	1.58844e-26	2.55255e-25
gene:ENSBTAG00000052746	ENSBTAG00000052746	21	32832866	32857979	-5.19692	2.65353e-26	4.25136e-25
LRG1	ENSBTAG00000031647	7	19596243	19599321	-7.2153	3.2989e-26	5.27588e-25
GEN1	ENSBTAG00000020059	11	80822885	80851879	2.48978	3.46546e-26	5.53894e-25
IGFBP5	ENSBTAG00000054218	2	104659122	104680014	-3.22621	3.60711e-26	5.75849e-25
CGAS	ENSBTAG00000000892	9	12934832	12958092	2.17392	4.14795e-26	6.60224e-25
KIF1A	ENSBTAG00000011538	3	120040006	120127795	2.18035	4.35236e-26	6.92349e-25
BLM	ENSBTAG00000020301	21	21840567	21933720	2.69438	4.58253e-26	7.28098e-25
SNX20	ENSBTAG00000003961	18	19065511	19074769	3.10448	4.60391e-26	7.31062e-25
KIAA0319	ENSBTAG00000021903	23	33101993	33175242	2.76621	4.86874e-26	7.722e-25
DNM3	ENSBTAG00000014319	16	39259083	39909380	-4.54471	5.09349e-26	8.07367e-25
CALCB_1	ENSBTAG00000047380	15	37508182	37513889	-6.629	6.41223e-26	1.01221e-24
SHCBP1	ENSBTAG00000033441	18	14881868	14919139	2.36129	9.55964e-26	1.5055e-24
gene:ENSBTAG00000055100	ENSBTAG00000055100	X	32702217	32704770	2.65027	1.01625e-25	1.59857e-24
MASTL	ENSBTAG00000017271	13	17750046	17773222	2.2011	1.78931e-25	2.7998e-24
gene:ENSBTAG00000025398	ENSBTAG00000025398	23	29027761	29074861	3.72024	1.96749e-25	3.07681e-24
TMPRSS11D	ENSBTAG00000001925	6	83534117	83573690	-4.53294	2.23015e-25	3.48351e-24
MCTP1	ENSBTAG00000054976	7	94029770	94398651	214.65	2.24244e-25	3.49862e-24
gene:ENSBTAG00000052709	ENSBTAG00000052709	2	18333413	18335770	2.40406	2.29846e-25	3.58394e-24
SEC14L2	ENSBTAG00000017404	17	69398666	69421341	2.38116	3.15353e-25	4.90867e-24
SCAMP5	ENSBTAG00000021318	21	33697289	33718541	3.16329	3.1611e-25	4.9176e-24
TMEM132D	ENSBTAG00000002950	17	47426663	48084896	2.08163	5.17236e-25	7.99312e-24
ALOX15B	ENSBTAG00000008779	19	27695195	27704006	-7.34683	5.50635e-25	8.49208e-24
BRIP1	ENSBTAG00000012068	19	11232241	11410164	2.28364	7.28576e-25	1.11849e-23
MKI67	ENSBTAG00000002444	26	47507653	47537887	2.13345	8.61946e-25	1.32247e-23
PPARGC1A	ENSBTAG00000017024	6	43380462	43501184	18.4086	9.97892e-25	1.52843e-23
RASA3	ENSBTAG00000019967	12	86908879	86988568	2.73712	1.04104e-24	1.59361e-23
AOX4	ENSBTAG00000038878	2	89283573	89354608	-20.7873	1.25265e-24	1.91535e-23
H2AC18	ENSBTAG00000038476	3	20758496	20763522	2.71153	1.30164e-24	1.98799e-23
gene:ENSBTAG00000038680	ENSBTAG00000038680	7	15962824	15963943	3.98791	1.36252e-24	2.07978e-23
UBE2C	ENSBTAG00000016746	13	74586516	74593327	2.2853	1.45887e-24	2.22432e-23
gene:ENSBTAG00000014329	ENSBTAG00000014329	13	73593274	73596222	-9.31286	1.91152e-24	2.90786e-23
KIF2C	ENSBTAG00000015280	3	101248620	101266875	2.28753	1.97584e-24	3.00229e-23
CD36	ENSBTAG00000017866	4	40380300	40443336	7.52574	2.08271e-24	3.1611e-23
SPC25	ENSBTAG00000010048	2	27248578	27260964	2.85532	2.49777e-24	3.78892e-23
AURKA	ENSBTAG00000013009	13	59555285	59570430	2.34971	3.12298e-24	4.72394e-23
PNLIPRP3	ENSBTAG00000019690	26	36856469	36899597	-323.699	3.16545e-24	4.78549e-23
SYT14	ENSBTAG00000046723	16	73169606	73359804	-2.17443	3.87679e-24	5.85428e-23
DEPDC1	ENSBTAG00000001343	3	76768173	76788676	2.10457	3.88514e-24	5.86359e-23
CRNN	ENSBTAG00000054069	3	18280344	18286663	4.17848	5.37338e-24	8.08692e-23
ADGRG7	ENSBTAG00000012140	1	45082064	45145326	-4.27886	5.95018e-24	8.93494e-23
ROR2	ENSBTAG00000005092	8	85905345	86141520	-7.11149	5.97337e-24	8.96474e-23
KCNJ15	ENSBTAG00000000973	1	150591083	150595749	-2.08997	6.31003e-24	9.4647e-23
NEFH	ENSBTAG00000013147	17	68684706	68692551	-11.0499	7.25513e-24	1.08641e-22
ASF1B	ENSBTAG00000004085	7	11577423	11589850	2.43676	8.18945e-24	1.22358e-22
GLS2	ENSBTAG00000009284	5	56910793	56923321	2.24051	8.30279e-24	1.23844e-22
MDM1	ENSBTAG00000019738	5	45446652	45475170	3.66009	1.00768e-23	1.49972e-22
CENPJ	ENSBTAG00000017048	12	36486711	36521339	2.08994	1.05043e-23	1.56247e-22
MTMR11	ENSBTAG00000012496	3	20672617	20680889	2.79934	1.0763e-23	1.59918e-22
PHYHD1	ENSBTAG00000038831	11	99424316	99441357	-2.08388	1.08899e-23	1.61714e-22
DRD3	ENSBTAG00000002132	1	58791090	58837917	-6.83032	1.39704e-23	2.06886e-22
SLC52A3	ENSBTAG00000003977	13	60290407	60306877	-2.16636	1.5315e-23	2.26673e-22
MCIDAS	ENSBTAG00000047087	20	23907746	23913997	2.01477	1.78292e-23	2.63593e-22
PGLYRP3	ENSBTAG00000021443	3	17147377	17162773	-8.88394	1.81196e-23	2.67738e-22
IL22RA1	ENSBTAG00000001100	2	128753715	128780202	2.95471	2.00109e-23	2.95522e-22
TH	ENSBTAG00000026768	29	49383348	49391410	-2.18148	2.15225e-23	3.1767e-22
LHFPL1	ENSBTAG00000032485	X	61079935	61150849	-8.96608	2.48436e-23	3.66084e-22
CD5	ENSBTAG00000013730	29	37422742	37445044	19.4895	2.87034e-23	4.22033e-22
CDHR5	ENSBTAG00000047914	29	50687388	50694307	2.06891	3.32335e-23	4.88105e-22
TNFAIP2	ENSBTAG00000035995	21	67816187	67826211	2.65747	3.4736e-23	5.09893e-22
ATAD5	ENSBTAG00000018383	19	18061034	18096596	2.29897	3.61653e-23	5.30582e-22
gene:ENSBTAG00000052579	ENSBTAG00000052579	27	6023983	6025923	-2.66579	4.18381e-23	6.13138e-22
RFC4	ENSBTAG00000014727	1	80452884	80467441	2.10322	4.58248e-23	6.70463e-22
IGFALS	ENSBTAG00000033299	25	1367531	1371456	3.84064	6.50144e-23	9.49671e-22
HASPIN	ENSBTAG00000032372	19	24398954	24401936	2.41454	7.32345e-23	1.06626e-21
COL11A2	ENSBTAG00000000601	23	7350322	7378810	-5.44401	1.29976e-22	1.88012e-21
TGM6	ENSBTAG00000037464	13	52698859	52728425	-15.426	2.86691e-22	4.12257e-21
CKAP2L	ENSBTAG00000002298	11	46451746	46473972	2.20912	3.80923e-22	5.46003e-21
MDGA1	ENSBTAG00000005888	23	11546126	11611239	-2.87775	6.17702e-22	8.82564e-21
LMX1B	ENSBTAG00000049695	11	97399923	97486808	9.12619	9.04499e-22	1.29027e-20
RGCC	ENSBTAG00000034885	12	11594526	11610166	2.31331	1.05575e-21	1.50363e-20
PARM1	ENSBTAG00000015919	6	89847731	89973563	-2.22758	1.44853e-21	2.05758e-20
LRRC27	ENSBTAG00000003800	26	51937590	51962276	-2.03629	2.08574e-21	2.94709e-20
gene:ENSBTAG00000050058	ENSBTAG00000050058	3	18675999	18677838	-12.4394	2.11427e-21	2.98582e-20
TMEM45B	ENSBTAG00000017602	29	36039643	36067845	-3.28607	2.39041e-21	3.36869e-20
TMPRSS11BNL	ENSBTAG00000048377	6	83890033	83911814	-3.04497	3.09855e-21	4.3552e-20
OGG1	ENSBTAG00000007777	22	16957263	16962873	2.32162	3.30864e-21	4.64805e-20
DDR2	ENSBTAG00000004885	3	6677595	6853843	-8.11101	3.41199e-21	4.79073e-20
EFEMP1	ENSBTAG00000017448	11	38484911	38554752	-204.707	3.55297e-21	4.98085e-20
gene:ENSBTAG00000050524	ENSBTAG00000050524	21	63927108	63950331	-2.29407	3.73516e-21	5.23352e-20
ZNF512	ENSBTAG00000003902	11	72076373	72106794	-15.1437	3.77339e-21	5.28432e-20
SCG2	ENSBTAG00000021588	2	111768889	111774486	6.10556	4.08538e-21	5.71229e-20
FAM217A	ENSBTAG00000002089	23	50064703	50081070	-2.0507	4.12467e-21	5.76422e-20
SYT7	ENSBTAG00000019947	29	39984075	40047258	2.22305	5.37972e-21	7.51032e-20
MYL6B	ENSBTAG00000031217	5	57165320	57168025	2.05489	8.55421e-21	1.18925e-19
OSCAR	ENSBTAG00000001051	18	63283495	63290397	-3.36299	8.79522e-21	1.22106e-19
gene:ENSBTAG00000003447	ENSBTAG00000003447	18	65142026	65143289	-2.86493	1.63296e-20	2.25386e-19
ABCG2	ENSBTAG00000017704	6	36475376	36603209	-14.8159	2.09336e-20	2.88633e-19
gene:ENSBTAG00000053991	ENSBTAG00000053991	19	14171161	14176473	-2.40456	2.49627e-20	3.43657e-19
NR2F1	ENSBTAG00000017599	7	93052028	93062127	4.26598	2.84079e-20	3.90485e-19
PDE9A	ENSBTAG00000021899	1	142930578	143034932	-4.50699	3.21821e-20	4.41233e-19
E2F7	ENSBTAG00000016931	5	6443191	6482529	2.04622	3.96844e-20	5.43537e-19
SV2A	ENSBTAG00000001599	3	20696425	20710108	6.90608	5.01487e-20	6.84761e-19
MAP1A	ENSBTAG00000014001	21	55255840	55276709	4.05692	5.04294e-20	6.88243e-19
BATF3	ENSBTAG00000011982	16	70845327	70859124	3.02412	6.13603e-20	8.36573e-19
KIF18B	ENSBTAG00000008088	19	44629533	44650895	2.25037	6.51731e-20	8.87653e-19
MYB	ENSBTAG00000012074	9	73221493	73257783	3.21072	7.24139e-20	9.84771e-19
GPC2	ENSBTAG00000008869	25	36234802	36273129	2.28989	8.32788e-20	1.1308e-18
CCNB2	ENSBTAG00000005269	10	51184625	51209368	2.20386	1.07091e-19	1.45193e-18
gene:ENSBTAG00000047904	ENSBTAG00000047904	17	52808442	52809534	-13.8163	1.09723e-19	1.48686e-18
TTLL10	ENSBTAG00000018028	16	51299215	51327827	-3.72695	1.12336e-19	1.5215e-18
KCNMB4	ENSBTAG00000003749	5	43038799	43120159	-3.09643	1.28598e-19	1.74088e-18
LHX2	ENSBTAG00000010990	11	95125096	95144837	2.99411	1.46448e-19	1.98052e-18
EBPL	ENSBTAG00000018410	12	19203456	19233012	3.31776	1.54862e-19	2.09114e-18
DKK2	ENSBTAG00000012969	6	18125622	18254810	10.4856	1.72712e-19	2.32983e-18
H1-12	ENSBTAG00000031774	23	31770008	31771607	2.50008	2.58754e-19	3.47304e-18
gene:ENSBTAG00000031548	ENSBTAG00000031548	4	98884573	98969970	4.89966	3.22091e-19	4.31235e-18
RBM43	ENSBTAG00000016217	2	44857601	44869106	3.84753	4.40344e-19	5.87505e-18
KIF15	ENSBTAG00000016726	22	16507962	16564652	2.4637	4.62783e-19	6.17136e-18
gene:ENSBTAG00000036061	ENSBTAG00000036061	9	87207804	87226372	-3.10413	5.26613e-19	7.01558e-18
MAN1C1	ENSBTAG00000003069	2	127292651	127444339	-3.85098	7.38819e-19	9.79392e-18
DDIT4L	ENSBTAG00000010610	6	24526440	24531397	-3.40069	8.12447e-19	1.07646e-17
HJURP	ENSBTAG00000024726	3	113516125	113528914	2.07945	8.62865e-19	1.14214e-17
CENPW	ENSBTAG00000026704	9	24949871	24958580	2.76637	9.44081e-19	1.24902e-17
SCN4B	ENSBTAG00000039340	15	28825537	28845680	3.39819	1.03183e-18	1.36309e-17
IL6	ENSBTAG00000014921	4	31454748	31459131	3.6728	1.04072e-18	1.37284e-17
ESR2	ENSBTAG00000004498	10	76395355	76445041	4.5374	1.19239e-18	1.57055e-17
RPIA	ENSBTAG00000002866	11	47351625	47386204	2.16975	1.26015e-18	1.65817e-17
DOCK3	ENSBTAG00000001874	22	49387097	49668868	2.07236	1.52985e-18	2.00912e-17
KIF20A	ENSBTAG00000008758	7	49613256	49621657	2.10252	1.61066e-18	2.11421e-17
CDCA8	ENSBTAG00000014326	3	108198135	108213207	2.22486	1.70127e-18	2.23096e-17
IFNLR1	ENSBTAG00000001101	2	128718561	128742668	2.03635	1.93153e-18	2.5292e-17
BCL11A	ENSBTAG00000016534	11	43208566	43311324	-2.6104	2.34449e-18	3.05948e-17
AQP7	ENSBTAG00000020105	8	75135967	75154388	-8.45583	2.80189e-18	3.6475e-17
ESPL1	ENSBTAG00000008934	5	26730161	26752001	2.07386	3.16941e-18	4.12393e-17
NEURL1	ENSBTAG00000003741	26	24085525	24160165	-3.67856	3.45436e-18	4.48598e-17
POLR3H	ENSBTAG00000005311	5	112617057	112629599	2.18463	3.67918e-18	4.77332e-17
SNAP25	ENSBTAG00000008323	13	3478000	3561819	-26.3777	3.96413e-18	5.13555e-17
gene:ENSBTAG00000050469	ENSBTAG00000050469	14	13752506	13755288	-19.5454	5.99984e-18	7.73171e-17
KRT4	ENSBTAG00000012034	5	27117922	27124833	-7.77557	6.18317e-18	7.96032e-17
ASGR2	ENSBTAG00000025101	19	26856101	26877499	2.4384	6.4331e-18	8.27413e-17
IFIT1	ENSBTAG00000007881	26	11068423	11074395	-3.55977	7.62156e-18	9.77923e-17
gene:ENSBTAG00000049028	ENSBTAG00000049028	22	51309395	51310614	-2.21414	9.87051e-18	1.26346e-16
SLC9A2	ENSBTAG00000001706	11	7335537	7424633	17.4043	1.0841e-17	1.38504e-16
TXNRD3	ENSBTAG00000011795	22	60417816	60442172	-2.59067	2.3405e-17	2.9564e-16
LTB4R2	ENSBTAG00000040056	10	20858846	20863172	-2.46452	2.34652e-17	2.9626e-16
IFIT3	ENSBTAG00000009768	26	11043453	11054461	-2.4668	2.59562e-17	3.27403e-16
NPL	ENSBTAG00000002266	16	63847537	63886366	-5.85116	3.76068e-17	4.71695e-16
TMC7	ENSBTAG00000016505	25	16931192	16989972	-2.25466	4.44364e-17	5.56057e-16
USP2	ENSBTAG00000009749	15	29936982	29958822	2.50017	5.04198e-17	6.29754e-16
PPP1R14C	ENSBTAG00000026586	9	87305142	87396205	-56.5246	5.53552e-17	6.90754e-16
gene:ENSBTAG00000049333	ENSBTAG00000049333	21	67777863	67787794	2.80531	5.63091e-17	7.02331e-16
SPAG8	ENSBTAG00000011442	8	59974304	59977270	3.40694	5.79311e-17	7.22226e-16
gene:ENSBTAG00000052532	ENSBTAG00000052532	25	570915	573229	2.19653	6.44725e-17	8.01169e-16
gene:ENSBTAG00000001287	ENSBTAG00000001287	18	34841794	34855415	-3.14706	7.18638e-17	8.90539e-16
FNDC5	ENSBTAG00000051540	2	120805615	120811995	2.87709	8.08564e-17	1.00013e-15
OIP5	ENSBTAG00000010766	10	36780761	36789336	2.26846	1.14207e-16	1.40809e-15
POLM	ENSBTAG00000007796	4	77228349	77236566	-2.16721	1.35134e-16	1.66294e-15
AGO4	ENSBTAG00000015220	3	109947114	109977492	2.43041	1.35187e-16	1.66294e-15
TEDC1	ENSBTAG00000046857	21	69765196	69766243	2.52945	1.39749e-16	1.71827e-15
ACSL5	ENSBTAG00000006707	26	32906516	32957882	3.87805	1.50138e-16	1.84432e-15
SYDE2	ENSBTAG00000003444	3	58890025	58928166	2.01257	1.82906e-16	2.24273e-15
MGC152281	ENSBTAG00000037856	11	10211643	10218786	2.4842	1.89091e-16	2.3175e-15
POLE2	ENSBTAG00000004931	10	42673878	42705616	2.14874	2.04723e-16	2.50681e-15
VWF	ENSBTAG00000012265	5	104221023	104345680	-2.18931	2.12084e-16	2.59338e-15
PMCH	ENSBTAG00000013008	5	66019469	66021457	2.82193	2.22232e-16	2.6832e-15
NCAPH	ENSBTAG00000012925	11	2433854	2467290	2.28565	2.54885e-16	3.07053e-15
TTC12	ENSBTAG00000010008	15	23874010	23920712	-5.45171	3.04548e-16	3.66058e-15
DNA2	ENSBTAG00000002620	28	24811859	24849160	2.32409	3.06084e-16	3.6759e-15
TMEM200A	ENSBTAG00000040543	9	68537666	68539142	-2.2137	3.14983e-16	3.78093e-15
CDCA2	ENSBTAG00000002756	8	72822378	72865583	2.39278	3.79783e-16	4.54451e-15
NR4A1	ENSBTAG00000000507	5	27820351	27839685	6.33404	4.12433e-16	4.9286e-15
CCDC153	ENSBTAG00000017794	15	29776015	29780250	-43.8353	5.62867e-16	6.69644e-15
gene:ENSBTAG00000051439	ENSBTAG00000051439	7	20569598	20579152	3.22556	6.0704e-16	7.21877e-15
ACKR4	ENSBTAG00000019577	1	136981305	136983324	-17.2157	6.12714e-16	7.27978e-15
CTF1	ENSBTAG00000017697	25	26971594	26976313	2.51217	6.51782e-16	7.74053e-15
C7orf61	ENSBTAG00000016765	25	36087989	36091646	-3.85934	7.12201e-16	8.39482e-15
gene:ENSBTAG00000017670	ENSBTAG00000017670	3	54901259	54983375	2.00278	7.76407e-16	9.13156e-15
FOXF1	ENSBTAG00000000009	18	12338036	12342272	-2.00479	8.55994e-16	1.00412e-14
NEDD4L	ENSBTAG00000005412	24	57348964	57546293	2.33315	8.73299e-16	1.02397e-14
gene:ENSBTAG00000054657	ENSBTAG00000054657	20	37819256	37824379	3.22942	9.74083e-16	1.13816e-14
CSKMT	ENSBTAG00000022293	29	40996361	40998547	-2.38497	1.55431e-15	1.79965e-14
MTFR2	ENSBTAG00000007799	9	74232904	74250570	2.47319	1.62441e-15	1.88e-14
SYNE1	ENSBTAG00000009362	9	89115404	89174252	2.39232	1.78153e-15	2.05828e-14
AQP1	ENSBTAG00000000745	4	65433648	65447871	4.30419	2.49605e-15	2.85184e-14
SOX12	ENSBTAG00000027386	13	60693346	60694291	2.44807	2.69828e-15	3.07765e-14
TIGD3	ENSBTAG00000003079	29	43555589	43557005	3.22892	3.3307e-15	3.78449e-14
LIPK	ENSBTAG00000039234	26	10385329	10426417	-10.8452	3.34839e-15	3.80298e-14
EYA1	ENSBTAG00000011298	14	34786251	35146514	-2.56504	3.47041e-15	3.9399e-14
MROH6	ENSBTAG00000034613	14	1132385	1136717	2.3615	3.82193e-15	4.3298e-14
CXCR2	ENSBTAG00000038042	2	106185019	106192570	4.41615	3.87309e-15	4.3859e-14
SLC22A18	ENSBTAG00000012742	29	48692592	48712661	2.01998	4.21972e-15	4.76836e-14
KLK9	ENSBTAG00000040177	18	56980170	56986261	3.1743	4.42383e-15	4.9948e-14
MTR	ENSBTAG00000012251	28	9420370	9547987	2.01954	4.99811e-15	5.6337e-14
ZNF467	ENSBTAG00000019844	4	112614753	112621523	-4.19346	6.51749e-15	7.29415e-14
gene:ENSBTAG00000054234	ENSBTAG00000054234	18	48502538	48505540	-2.30691	6.68465e-15	7.46564e-14
CCDC150	ENSBTAG00000017695	2	85236756	85328185	2.15441	6.88687e-15	7.68509e-14
gene:ENSBTAG00000005261	ENSBTAG00000005261	18	49408224	49450004	2.97186	7.97838e-15	8.84784e-14
FADS2	ENSBTAG00000015505	29	40350388	40387558	2.32842	9.21082e-15	1.01725e-13
LOXL1	ENSBTAG00000009086	21	34663150	34687592	2.87442	1.00471e-14	1.10596e-13
NPM3	ENSBTAG00000016335	26	22514803	22517004	-41.3093	1.02767e-14	1.13031e-13
gene:ENSBTAG00000052759	ENSBTAG00000052759	4	85374621	85380893	-2.10395	1.08802e-14	1.19326e-13
TESPA1	ENSBTAG00000005120	5	59925023	59961156	11.5722	1.12016e-14	1.227e-13
gene:ENSBTAG00000052088	ENSBTAG00000052088	22	51302647	51303302	-2.23556	1.14588e-14	1.25415e-13
PTPDC1	ENSBTAG00000005803	8	85312676	85383567	3.0753	1.31313e-14	1.43252e-13
ANKRD35	ENSBTAG00000038844	3	21481383	21498215	-3.1911	1.31879e-14	1.43811e-13
CCDC171	ENSBTAG00000015788	8	28433123	28755648	5.48378	1.58613e-14	1.72124e-13
PPP1R3D	ENSBTAG00000027397	13	56608373	56609273	-2.19152	1.83857e-14	1.98714e-13
ATP8B4	ENSBTAG00000011936	10	60137818	60430447	2.20091	2.35378e-14	2.53173e-13
LY6D	ENSBTAG00000034498	14	1655469	1658189	-2.22257	2.76937e-14	2.96209e-13
gene:ENSBTAG00000049917	ENSBTAG00000049917	22	51296724	51297669	-2.39722	3.26971e-14	3.4806e-13
TRIM31	ENSBTAG00000004490	23	28868628	28879147	3.25965	3.28555e-14	3.49468e-13
CAPN6	ENSBTAG00000000828	X	59413795	59439573	-4.54885	3.52636e-14	3.73895e-13
SFR1	ENSBTAG00000047450	26	24686739	24691181	-2.05045	3.89132e-14	4.11614e-13
DLGAP5	ENSBTAG00000002331	10	67631638	67677160	2.04279	4.20155e-14	4.43729e-13
gene:ENSBTAG00000030593	ENSBTAG00000030593	1	153335375	153514351	-4.95878	4.56285e-14	4.80938e-13
gene:ENSBTAG00000049547	ENSBTAG00000049547	20	71262837	71281273	-3.34421	5.39513e-14	5.65771e-13
gene:ENSBTAG00000039341	ENSBTAG00000039341	18	64571838	64572891	-4.11438	6.06856e-14	6.35646e-13
PTK6	ENSBTAG00000044091	13	54128174	54135496	-2.35421	7.72968e-14	8.03048e-13
C5AR2	ENSBTAG00000037735	18	54337815	54342561	2.07799	1.03586e-13	1.06708e-12
FANCB	ENSBTAG00000016433	X	128633410	128661957	3.48893	1.29643e-13	1.32733e-12
gene:ENSBTAG00000015439	ENSBTAG00000015439	7	51920611	51933005	3.02973	1.497e-13	1.52918e-12
SLC30A3	ENSBTAG00000011381	11	72374143	72382875	-2.94592	1.59077e-13	1.62249e-12
ANKLE1	ENSBTAG00000012592	7	5830529	5836468	2.5077	1.612e-13	1.64289e-12
XRCC2	ENSBTAG00000030897	4	115029142	115054271	2.44271	1.68961e-13	1.71873e-12
AHSA2	ENSBTAG00000006025	11	59837505	59859806	2.15555	2.33181e-13	2.34881e-12
ADAMTS2	ENSBTAG00000014665	7	2015431	2260856	-12.4693	2.48427e-13	2.49676e-12
UBASH3A	ENSBTAG00000023398	1	142694785	142737902	3.69726	2.54635e-13	2.55723e-12
MYCN	ENSBTAG00000023372	11	82407830	82412205	-2.08047	2.85928e-13	2.86184e-12
MIS18A	ENSBTAG00000016619	1	3209823	3222938	2.2279	2.91483e-13	2.91527e-12
CDHR1	ENSBTAG00000001231	28	39161230	39184091	-3.8679	3.16683e-13	3.15905e-12
gene:ENSBTAG00000015651	ENSBTAG00000015651	26	50904504	50918043	-3.77741	3.38069e-13	3.36487e-12
NUDT13	ENSBTAG00000000313	28	29189825	29206547	-2.22389	3.41542e-13	3.39818e-12
TPH2	ENSBTAG00000020792	5	1542141	1644590	3.17553	3.43693e-13	3.41704e-12
EGR2	ENSBTAG00000046409	28	18936996	18942296	8.68002	3.87027e-13	3.83366e-12
ANKRD33B	ENSBTAG00000011337	20	62607951	62702998	2.14504	4.11637e-13	4.06541e-12
ZNF548	ENSBTAG00000048682	18	64609622	64619591	-2.60876	4.12404e-13	4.07149e-12
TTK	ENSBTAG00000005456	9	19702309	19748999	2.32849	4.19881e-13	4.1392e-12
TRIM46	ENSBTAG00000010622	3	15433667	15443429	2.84676	4.33958e-13	4.2764e-12
PPARG	ENSBTAG00000001333	22	56709247	56835386	2.35585	5.36871e-13	5.26731e-12
DRAXIN	ENSBTAG00000014359	16	41962330	41990486	-4.12924	5.50497e-13	5.39705e-12
CENPU	ENSBTAG00000018864	27	15119555	15165355	2.73373	7.60514e-13	7.39384e-12
PKDCC	ENSBTAG00000019382	11	24464834	24474936	2.18904	9.11604e-13	8.85313e-12
CENPP	ENSBTAG00000011814	8	83951573	84187164	2.42943	9.15029e-13	8.87666e-12
SOSTDC1	ENSBTAG00000005377	4	24961800	24966045	-21.4044	9.3189e-13	9.02724e-12
gene:ENSBTAG00000048410	ENSBTAG00000048410	10	37241616	37243484	9.43287	1.0812e-12	1.04322e-11
CBX2	ENSBTAG00000038306	19	52751727	52760319	2.00524	1.12047e-12	1.08033e-11
WIPF1	ENSBTAG00000001585	2	22130032	22259090	6.80333	1.22555e-12	1.17867e-11
H2AC11	ENSBTAG00000048599	23	31362658	31363051	3.00782	1.26215e-12	1.21214e-11
SSPO	ENSBTAG00000008542	4	112625940	112677619	-5.21576	1.30164e-12	1.24917e-11
MCM8	ENSBTAG00000014623	13	48123957	48166976	2.13447	1.31775e-12	1.26372e-11
SEMA7A	ENSBTAG00000011446	21	34234870	34258160	2.29129	1.33983e-12	1.28444e-11
TMEM40	ENSBTAG00000000161	22	56388053	56420506	-2.19192	1.5848e-12	1.50956e-11
CHP2	ENSBTAG00000012541	25	21401700	21406270	-94.9336	1.67024e-12	1.58925e-11
ACER2	ENSBTAG00000010821	8	24864802	24891849	-2.08793	1.7838e-12	1.69429e-11
GINS4	ENSBTAG00000017133	27	36454818	36470324	2.50242	1.80312e-12	1.71204e-11
ASPHD2	ENSBTAG00000037832	17	66098792	66107865	2.61831	2.20013e-12	2.07648e-11
gene:ENSBTAG00000050527	ENSBTAG00000050527	26	51237158	51239153	-2.07797	2.29747e-12	2.16379e-11
OTOP2	ENSBTAG00000021257	19	56490533	56499714	97.3118	2.36079e-12	2.22264e-11
SCGB1C1	ENSBTAG00000022142	11	82860037	82861977	-3.21785	2.52076e-12	2.36909e-11
SLAMF9	ENSBTAG00000007241	3	9730537	9733707	2.44755	2.66812e-12	2.50495e-11
SPOCK2	ENSBTAG00000008827	28	28145188	28170447	-2.02688	2.74564e-12	2.57502e-11
PELI2	ENSBTAG00000005141	10	68531859	68727049	-3.2532	2.89321e-12	2.70777e-11
TERT	ENSBTAG00000012567	20	71145308	71162695	-3.6142	2.92549e-12	2.73699e-11
gene:ENSBTAG00000053720	ENSBTAG00000053720	19	44704035	44707865	85.7427	3.02692e-12	2.82695e-11
HHEX	ENSBTAG00000014217	26	14075881	14081682	2.20588	3.04514e-12	2.84298e-11
gene:ENSBTAG00000055200	ENSBTAG00000055200	7	52501561	52505627	-3.66005	3.41348e-12	3.1736e-11
gene:ENSBTAG00000054317	ENSBTAG00000054317	7	18733216	18737297	-3.5968	3.49542e-12	3.24528e-11
GPR4	ENSBTAG00000018398	18	53188838	53190580	3.77617	3.74447e-12	3.4681e-11
CD48	ENSBTAG00000011238	3	8901876	8932543	-2.12655	4.36455e-12	4.02572e-11
S100A14	ENSBTAG00000021377	3	16766541	16768597	-2.12851	4.7049e-12	4.32922e-11
VMAC	ENSBTAG00000006067	7	18469285	18472439	-2.24891	6.14329e-12	5.60466e-11
SLCO4A1	ENSBTAG00000016388	13	54671724	54695783	2.20947	6.51656e-12	5.93711e-11
RAB37	ENSBTAG00000008092	19	56672775	56740010	-2.66662	6.63048e-12	6.03475e-11
CORO2B	ENSBTAG00000012681	10	15419305	15567397	3.42205	6.96212e-12	6.33444e-11
CIDEC	ENSBTAG00000007969	22	16864533	16873831	2.21126	7.14435e-12	6.49583e-11
gene:ENSBTAG00000052031	ENSBTAG00000052031	9	18782166	18814671	2.73825	1.05754e-11	9.5314e-11
PRSS48	ENSBTAG00000004633	17	6526966	6534197	-2.08305	1.14363e-11	1.02866e-10
gene:ENSBTAG00000019309	ENSBTAG00000019309	15	5396355	5452006	2.07969	1.1645e-11	1.04637e-10
THSD7A	ENSBTAG00000007680	4	19514201	19990379	2.75636	1.27685e-11	1.14196e-10
CKM	ENSBTAG00000013921	18	52956471	52966223	-2.19312	2.79498e-11	2.45548e-10
ADM2	ENSBTAG00000054072	5	119789094	119793455	-3.88845	3.13795e-11	2.74958e-10
CARD14	ENSBTAG00000015261	19	52431398	52468644	2.09272	3.37947e-11	2.9506e-10
AZGP1	ENSBTAG00000026236	25	36445777	36450266	-2.1026	3.41514e-11	2.9798e-10
gene:ENSBTAG00000051113	ENSBTAG00000051113	22	37674117	37707258	-14.4133	3.5207e-11	3.06791e-10
CCNO	ENSBTAG00000047594	20	23901696	23903855	3.08476	3.62798e-11	3.15728e-10
gene:ENSBTAG00000039337	ENSBTAG00000039337	7	7483682	7515358	5.43708	3.95773e-11	3.43645e-10
IRX4	ENSBTAG00000015907	20	70777556	70786491	-4.14337	3.98355e-11	3.45774e-10
DENND2B	ENSBTAG00000005356	15	43744113	43870868	-2.07866	4.00855e-11	3.47831e-10
WNT9A	ENSBTAG00000020267	7	3155440	3163239	-2.59144	4.08279e-11	3.54044e-10
gene:ENSBTAG00000054763	ENSBTAG00000054763	26	25782357	25786683	-3.72052	4.4221e-11	3.82725e-10
HMGCLL1	ENSBTAG00000025718	23	4789381	4986934	-3.46089	4.425e-11	3.82852e-10
C5orf49	ENSBTAG00000055034	20	65368556	65384042	-4.81395	4.81915e-11	4.14812e-10
NEIL3	ENSBTAG00000005825	27	8413461	8621182	2.48724	5.16094e-11	4.43236e-10
ENTPD1	ENSBTAG00000020589	26	17182840	17283172	-5.22148	5.21332e-11	4.47447e-10
RPGRIP1	ENSBTAG00000004694	10	25807459	25857008	-3.71254	5.40583e-11	4.63229e-10
MTSS1	ENSBTAG00000020407	14	15383761	15553664	-2.10765	6.13545e-11	5.23407e-10
GBP4	ENSBTAG00000014529	3	54451264	54507578	-7.07128	6.14784e-11	5.24297e-10
COL8A2	ENSBTAG00000010175	3	109696708	109721078	2.47866	6.40282e-11	5.45176e-10
gene:ENSBTAG00000048497	ENSBTAG00000048497	1	73253995	73257620	2.74457	6.59146e-11	5.60703e-10
SPIN2B_1	ENSBTAG00000046769	X	94099595	94101552	81.4548	7.11439e-11	6.04419e-10
ADAM33	ENSBTAG00000013163	13	51512828	51523330	10.0157	7.26964e-11	6.17413e-10
PHGR1	ENSBTAG00000049093	10	35969941	35973540	-4.3052	7.88885e-11	6.67254e-10
PPP1R16B	ENSBTAG00000000653	13	67598733	67706157	10.0444	7.94982e-11	6.72129e-10
gene:ENSBTAG00000051528	ENSBTAG00000051528	11	80654319	80742828	-82.2835	8.51397e-11	7.18088e-10
ZNF596	ENSBTAG00000049158	1	157490907	157500089	-12.8475	8.76382e-11	7.38232e-10
MEIS1	ENSBTAG00000008448	11	64808521	64951995	-2.03735	8.85069e-11	7.45082e-10
KCNAB1	ENSBTAG00000018465	1	111111923	111559606	-2.16307	9.10324e-11	7.6586e-10
SEC14L4	ENSBTAG00000031351	17	69451574	69467562	-2.69929	9.5329e-11	7.99749e-10
gene:ENSBTAG00000001041	ENSBTAG00000001041	19	42921501	42933320	-3.68246	9.88607e-11	8.286e-10
FOXO6	ENSBTAG00000024115	3	104816226	104836692	2.27972	1.0941e-10	9.13589e-10
ANK3	ENSBTAG00000019052	28	15696545	15814967	3.05886	1.25095e-10	1.03938e-09
TRAIP	ENSBTAG00000004877	22	50399201	50417063	2.26447	1.32208e-10	1.0961e-09
CSF1R	ENSBTAG00000012771	7	61380053	61411558	3.1549	1.38277e-10	1.1443e-09
CD80	ENSBTAG00000018059	1	64301488	64323696	-3.27722	1.46382e-10	1.20839e-09
DAW1	ENSBTAG00000021327	2	115992778	116028253	-12.8001	1.46832e-10	1.21173e-09
gene:ENSBTAG00000032902	ENSBTAG00000032902	5	28846445	28868817	3.74983	1.6429e-10	1.35081e-09
BOLA-DOB	ENSBTAG00000047707	23	7114057	7122883	2.73546	1.65736e-10	1.36186e-09
SRPX2	ENSBTAG00000037686	X	49647896	49678608	-2.10591	1.80999e-10	1.48409e-09
TROAP	ENSBTAG00000008499	5	30487009	30495995	2.03548	2.00904e-10	1.64378e-09
TMEM182	ENSBTAG00000038462	11	7459623	7502937	2.37801	2.36888e-10	1.92469e-09
gene:ENSBTAG00000048312	ENSBTAG00000048312	3	58314549	58326738	2.01694	2.39603e-10	1.94557e-09
RFLNA	ENSBTAG00000039688	17	51466602	51469982	-10.9411	2.44033e-10	1.97794e-09
RAB39B	ENSBTAG00000019779	X	35765820	35770072	5.76684	2.53583e-10	2.05163e-09
KRT9	ENSBTAG00000047165	19	41776858	41783309	-2.01226	2.72081e-10	2.19797e-09
CFAP126	ENSBTAG00000015856	3	8143058	8175606	-2.02794	2.75402e-10	2.22412e-09
RAPSN	ENSBTAG00000021745	15	77261075	77273571	4.85075	2.83618e-10	2.28772e-09
PHETA2	ENSBTAG00000009507	5	113035564	113040617	-2.08134	3.13827e-10	2.52607e-09
TCTEX1D4	ENSBTAG00000006128	3	101207677	101208337	-2.38839	3.26336e-10	2.62203e-09
GAS2	ENSBTAG00000021654	29	22044980	22192313	2.59217	3.31291e-10	2.65707e-09
TENM4	ENSBTAG00000007439	29	16813275	17402612	-2.68972	3.37475e-10	2.70505e-09
CXCL8	ENSBTAG00000019716	6	88810417	88814572	2.39464	3.72009e-10	2.97296e-09
gene:ENSBTAG00000053455	ENSBTAG00000053455	11	7442978	7445560	3.31554	3.73939e-10	2.9875e-09
GCA	ENSBTAG00000018446	2	34070352	34087612	3.12652	4.00597e-10	3.19381e-09
CRACR2B	ENSBTAG00000017805	29	50542707	50547511	2.32171	4.25506e-10	3.38334e-09
gene:ENSBTAG00000055295	ENSBTAG00000055295	7	13195021	13204496	-7.16339	4.27371e-10	3.39717e-09
RAB36	ENSBTAG00000017277	17	71800733	71808096	-2.32739	4.48426e-10	3.55715e-09
gene:ENSBTAG00000016794	ENSBTAG00000016794	11	26441297	26474363	-2.58108	4.5963e-10	3.6428e-09
GPR65	ENSBTAG00000012737	10	99742349	99751572	2.60241	4.64544e-10	3.68065e-09
ABLIM2	ENSBTAG00000015926	6	114318699	114465544	-2.29669	5.09493e-10	4.03202e-09
PTPN5	ENSBTAG00000020257	29	25991832	26050347	2.04778	5.48022e-10	4.32926e-09
STAT3	ENSBTAG00000021523	19	42417948	42491771	-2.06839	5.6038e-10	4.42428e-09
FMO1	ENSBTAG00000021408	16	38808521	38849071	-19.1278	5.84191e-10	4.60143e-09
INSC	ENSBTAG00000032782	15	37342400	37482577	-16.6131	6.86024e-10	5.37981e-09
SQOR	ENSBTAG00000010365	10	64811086	64864928	-2.03107	7.88285e-10	6.16191e-09
HTRA3	ENSBTAG00000047613	6	114593969	114613187	-4.36649	7.97072e-10	6.22515e-09
PAMR1	ENSBTAG00000012630	15	65950562	66028384	3.28866	8.16245e-10	6.36933e-09
CRISP3	ENSBTAG00000012918	23	22446156	22484653	-3.5169	9.31154e-10	7.24489e-09
PLEKHG1	ENSBTAG00000009679	9	87781649	87966376	-2.34682	1.14231e-09	8.83906e-09
gene:ENSBTAG00000050359	ENSBTAG00000050359	18	59296038	59302657	2.26947	1.24258e-09	9.58174e-09
FIGN	ENSBTAG00000008704	2	32625452	32751507	-13.5441	1.26292e-09	9.73295e-09
FGF19	ENSBTAG00000017285	29	46938865	46942676	-3.57274	1.64625e-09	1.26074e-08
HS3ST3A1	ENSBTAG00000031107	19	31738491	31823297	-2.65283	1.64706e-09	1.261e-08
gene:ENSBTAG00000053707	ENSBTAG00000053707	16	79521257	79540935	-3.07462	1.65163e-09	1.26415e-08
CCDC160	ENSBTAG00000036349	X	18020714	18029096	-6.4299	1.71846e-09	1.31379e-08
gene:ENSBTAG00000051094	ENSBTAG00000051094	26	22462448	22478958	-3.0128	1.81681e-09	1.38779e-08
CPA4	ENSBTAG00000046648	4	94046268	94070532	2.05194	1.84334e-09	1.40726e-08
NT5E	ENSBTAG00000048655	9	63953758	64026731	-4.55836	1.92186e-09	1.46512e-08
THRSP	ENSBTAG00000011666	29	17989040	17994955	-10.724	2.03459e-09	1.54841e-08
BNIPL	ENSBTAG00000015345	3	19737599	19745849	-2.49471	2.0366e-09	1.5495e-08
BATF2	ENSBTAG00000011467	29	43205605	43212737	76.7514	2.38253e-09	1.80501e-08
gene:ENSBTAG00000054074	ENSBTAG00000054074	18	64656231	64664583	-8.97017	2.43103e-09	1.8402e-08
KRT1	ENSBTAG00000046089	5	27227790	27233514	-7.64947	2.71072e-09	2.04671e-08
NEBL	ENSBTAG00000013339	13	22100370	22214013	-5.5019	3.14162e-09	2.36274e-08
UBE2QL1	ENSBTAG00000048851	20	66694143	66751048	-3.66744	3.16338e-09	2.37844e-08
TXK	ENSBTAG00000005055	6	66757240	66815481	3.93843	3.31577e-09	2.48882e-08
MAGEB3	ENSBTAG00000013995	X	113428152	113430601	78.89	3.37819e-09	2.53472e-08
gene:ENSBTAG00000049936	ENSBTAG00000049936	4	77210121	77215166	-3.99074	3.71645e-09	2.77868e-08
gene:ENSBTAG00000037375	ENSBTAG00000037375	18	64587440	64595246	-2.06504	3.77059e-09	2.81523e-08
KCNJ14	ENSBTAG00000000082	18	55136576	55140932	3.59185	3.78029e-09	2.82169e-08
gene:ENSBTAG00000054610	ENSBTAG00000054610	10	26925896	26926832	5.61896	3.82282e-09	2.85106e-08
MYRIP	ENSBTAG00000009430	22	12922610	13149096	24.6556	3.96699e-09	2.95446e-08
SH2D2A	ENSBTAG00000024470	3	14027672	14037569	4.36011	4.15279e-09	3.08598e-08
CXCL17	ENSBTAG00000018652	18	51500304	51506901	-12.0563	4.34453e-09	3.22221e-08
MOGAT2_1	ENSBTAG00000049519	15	54884910	54897038	-2.37602	4.48775e-09	3.3266e-08
gene:ENSBTAG00000051915	ENSBTAG00000051915	6	101781454	101787723	-2.78693	4.62281e-09	3.42387e-08
WDR72	ENSBTAG00000021876	10	56554671	56779698	-12.5383	4.75583e-09	3.52044e-08
PLXNC1	ENSBTAG00000011245	5	23915774	24071389	-4.55142	5.5867e-09	4.12296e-08
ALOX12B	ENSBTAG00000012475	19	27718182	27730008	-2.7762	5.76599e-09	4.24709e-08
SLC5A1	ENSBTAG00000012851	17	70570573	70620771	-7.57767	6.2102e-09	4.55925e-08
GPR143	ENSBTAG00000006472	X	133303368	133333184	2.78214	6.32923e-09	4.64155e-08
TLCD5	ENSBTAG00000021342	15	30911895	30918652	22.7883	6.61817e-09	4.84417e-08
MYO1H	ENSBTAG00000002695	17	63725968	63733889	-2.30497	6.63565e-09	4.85431e-08
gene:ENSBTAG00000049944	ENSBTAG00000049944	9	94010600	94011603	-66.0044	6.73727e-09	4.92462e-08
IL36RN	ENSBTAG00000039839	11	46752631	46756877	-3.57281	7.10086e-09	5.17627e-08
gene:ENSBTAG00000049538	ENSBTAG00000049538	18	24074702	24075719	4.33797	7.53805e-09	5.48452e-08
H2AC19	ENSBTAG00000046003	3	20746487	20747479	87.6568	7.69763e-09	5.59911e-08
PIK3R5	ENSBTAG00000005978	19	28354287	28428847	3.82882	8.32074e-09	6.04087e-08
gene:ENSBTAG00000054948	ENSBTAG00000054948	21	2024251	2052382	2.06274	8.7548e-09	6.34226e-08
ETNK2	ENSBTAG00000018509	16	1917346	1934237	3.26753	8.87325e-09	6.42286e-08
NEXMIF	ENSBTAG00000000300	X	76421836	76427647	-7.90854	8.94627e-09	6.46873e-08
CDSN	ENSBTAG00000021721	23	28021399	28025613	-4.78122	9.0913e-09	6.56828e-08
HMCN1	ENSBTAG00000015235	16	66706031	67245075	-2.13529	9.47361e-09	6.83344e-08
SLAIN1	ENSBTAG00000003511	12	52840662	52892666	2.2066	9.66491e-09	6.96206e-08
SLC2A4	ENSBTAG00000009190	19	26983927	26990339	4.22467	9.73564e-09	7.00924e-08
SARM1	ENSBTAG00000002816	19	19861213	19881877	-3.15838	9.85307e-09	7.08998e-08
IRF1	ENSBTAG00000031231	7	21938613	21946679	-2.11999	1.01519e-08	7.29916e-08
APBA2	ENSBTAG00000020413	21	27956751	28095169	5.6206	1.05296e-08	7.56661e-08
SNTA1	ENSBTAG00000000512	13	62888940	62915182	-2.36962	1.11485e-08	8.00065e-08
TMEM62	ENSBTAG00000013031	10	38358797	38393156	3.46495	1.32298e-08	9.44121e-08
ANKRD34C	ENSBTAG00000020195	21	25500695	25502303	-2.25832	1.3721e-08	9.78391e-08
gene:ENSBTAG00000053461	ENSBTAG00000053461	10	26911103	26912039	3.04528	1.39371e-08	9.93103e-08
SMPD1	ENSBTAG00000015628	15	46648922	46653387	-24.664	1.50739e-08	1.07173e-07
RNF128	ENSBTAG00000022920	X	55260952	55325969	-2.04524	1.54936e-08	1.1004e-07
MYOM1	ENSBTAG00000019585	24	37255783	37379159	2.80329	1.62503e-08	1.15285e-07
HROB	ENSBTAG00000004464	19	43971819	43985354	2.32808	1.81651e-08	1.28165e-07
BCHE	ENSBTAG00000011139	1	101522743	101601660	-2.63372	1.82756e-08	1.2891e-07
gene:ENSBTAG00000006864	ENSBTAG00000006864	23	27333829	27348134	-2.03095	1.84713e-08	1.30222e-07
gene:ENSBTAG00000052716	ENSBTAG00000052716	25	20274111	20355044	7.59918	1.90493e-08	1.34085e-07
gene:ENSBTAG00000038893	ENSBTAG00000038893	5	29010265	29011828	2.27684	2.16029e-08	1.51068e-07
RIBC2	ENSBTAG00000003594	5	115818296	115830013	58.7998	2.24808e-08	1.56839e-07
AHRR_2	ENSBTAG00000052375	20	71700950	71766988	2.28677	2.31432e-08	1.61293e-07
FCGR2A	ENSBTAG00000038124	3	8035857	8044343	2.96998	2.32816e-08	1.62215e-07
SLCO2B1	ENSBTAG00000015596	15	54375513	54427957	-16.1338	2.39912e-08	1.67029e-07
gene:ENSBTAG00000054877	ENSBTAG00000054877	11	105632432	105634210	-2.95891	2.4515e-08	1.70557e-07
KSR2	ENSBTAG00000044119	17	57231744	57664911	2.57153	2.64578e-08	1.83724e-07
SLC9A5	ENSBTAG00000039190	18	34875816	34894810	-4.60163	2.76204e-08	1.915e-07
EXTL1	ENSBTAG00000006349	2	127052888	127070881	-2.2038	2.84324e-08	1.96925e-07
HHATL	ENSBTAG00000033422	22	14824748	14834446	-4.11535	3.20624e-08	2.20926e-07
AMY2B	ENSBTAG00000019093	3	39784075	39858496	-2.28271	3.48003e-08	2.39115e-07
SLAMF7	ENSBTAG00000001197	3	8848947	8864962	2.69971	3.50868e-08	2.4096e-07
SMOC1	ENSBTAG00000030599	10	81593313	81739443	-4.61518	3.70768e-08	2.54041e-07
CABYR	ENSBTAG00000005638	24	32536814	32553953	2.12013	3.8217e-08	2.61385e-07
KIR2DS1	ENSBTAG00000045795	18	62754721	62761536	-2.5363	3.95796e-08	2.70378e-07
IL33	ENSBTAG00000018347	8	38472458	38546405	-8.77536	4.01791e-08	2.74245e-07
CYTIP	ENSBTAG00000008329	2	38913866	38942113	2.16351	4.25852e-08	2.89782e-07
C6H4orf54	ENSBTAG00000046333	6	24975009	24980385	4.92202	4.60464e-08	3.12859e-07
APOA1	ENSBTAG00000002258	15	27490874	27505442	-3.37114	4.78099e-08	3.24101e-07
SERPINB2	ENSBTAG00000023198	24	62075442	62093177	-4.22437	4.79087e-08	3.24607e-07
SLC6A12	ENSBTAG00000038415	5	107148044	107165693	3.22271	4.91592e-08	3.32491e-07
SCIMP	ENSBTAG00000055017	19	26281862	26301133	5.219	4.98797e-08	3.37194e-07
gene:ENSBTAG00000049082	ENSBTAG00000049082	21	69760208	69761108	2.62425	5.38322e-08	3.62451e-07
TMEM74	ENSBTAG00000039141	14	55633617	55635565	7.32801	5.46262e-08	3.6752e-07
gene:ENSBTAG00000051904	ENSBTAG00000051904	3	85911868	85964374	3.11074	5.48083e-08	3.68561e-07
ROBO3	ENSBTAG00000004355	29	28330720	28353409	13.7847	6.4931e-08	4.33477e-07
NTNG2	ENSBTAG00000007235	11	102251086	102324089	3.10189	6.76728e-08	4.50435e-07
CYFIP2	ENSBTAG00000008916	7	68943175	69076275	3.41723	6.80421e-08	4.52556e-07
gene:ENSBTAG00000048791	ENSBTAG00000048791	11	13411109	13414335	-3.79037	6.9698e-08	4.63339e-07
PDE6A	ENSBTAG00000012945	7	61195050	61269840	-4.50378	6.99579e-08	4.64952e-07
gene:ENSBTAG00000008066	ENSBTAG00000008066	5	116574926	116584877	-5.90026	7.06994e-08	4.69647e-07
ZNF536	ENSBTAG00000007262	18	40827491	41221033	5.67109	7.07365e-08	4.69778e-07
H2AC21	ENSBTAG00000032456	3	20724189	20724582	2.89883	7.10748e-08	4.71907e-07
KLK6	ENSBTAG00000030482	18	56945610	56954174	-2.97464	8.81084e-08	5.81116e-07
ARL9	ENSBTAG00000010615	6	71874724	71889296	3.25808	9.2132e-08	6.06311e-07
gene:ENSBTAG00000055063	ENSBTAG00000055063	24	62124946	62152841	2.27524	9.24905e-08	6.08372e-07
SSC4D	ENSBTAG00000003020	25	34416155	34428404	2.82458	9.39823e-08	6.17578e-07
MARK1	ENSBTAG00000010460	16	24017130	24156596	-3.56183	9.53401e-08	6.2604e-07
gene:ENSBTAG00000050417	ENSBTAG00000050417	5	74480532	74487043	3.02301	9.76727e-08	6.40572e-07
SEC1	ENSBTAG00000014514	18	55296102	55313202	4.22573	9.80247e-08	6.42724e-07
IFI6	ENSBTAG00000007554	2	125662054	125665793	5.35058	9.87344e-08	6.47219e-07
SLC25A42	ENSBTAG00000001816	7	4123913	4135054	3.24129	1.08274e-07	7.07157e-07
POF1B	ENSBTAG00000014485	X	66868307	66966819	-10.3382	1.0927e-07	7.13313e-07
FER1L5	ENSBTAG00000003963	11	2630337	2684017	-2.73852	1.12252e-07	7.31534e-07
GSTT2	ENSBTAG00000008587	17	71328579	71334085	-2.41799	1.31018e-07	8.47855e-07
TM4SF5	ENSBTAG00000003733	19	26575855	26583222	-12.0237	1.36349e-07	8.81072e-07
gene:ENSBTAG00000054461	ENSBTAG00000054461	25	27398591	27417799	2.99939	1.37228e-07	8.86325e-07
SLC9A9	ENSBTAG00000031178	1	125042862	125706599	-2.30575	1.44739e-07	9.33713e-07
NBEA	ENSBTAG00000022991	12	25769801	26441648	4.39879	1.63578e-07	1.05163e-06
ELL3	ENSBTAG00000032132	21	55393505	55397020	-6.00208	1.64468e-07	1.05666e-06
RIPK3	ENSBTAG00000018422	10	20832540	20836686	2.02307	1.64837e-07	1.05878e-06
CPED1	ENSBTAG00000002938	4	85491226	85814161	2.03695	1.80267e-07	1.15402e-06
ARHGAP33	ENSBTAG00000009714	18	46487530	46500286	2.17469	1.81483e-07	1.16097e-06
ADGRD2	ENSBTAG00000017576	11	95484185	95503624	-4.38333	1.81916e-07	1.16346e-06
IP6K3	ENSBTAG00000033603	23	7852685	7877221	-7.40125	1.89237e-07	1.20798e-06
ARHGAP44	ENSBTAG00000021938	19	31200391	31360769	-3.02209	2.05119e-07	1.30563e-06
TREML2	ENSBTAG00000015707	23	15118373	15125755	-68.1402	2.05826e-07	1.30982e-06
SPI1	ENSBTAG00000021709	15	77200843	77230554	2.15381	2.07249e-07	1.31794e-06
PHYHIP	ENSBTAG00000015757	8	69531534	69544331	-6.27776	2.11539e-07	1.34362e-06
DNASE1L3	ENSBTAG00000018294	22	43096616	43117533	-5.22079	2.16797e-07	1.37571e-06
SPINK9	ENSBTAG00000052488	7	59739537	59753439	-13.9934	2.17005e-07	1.37671e-06
AOX2	ENSBTAG00000026812	2	89366562	89441406	-4.62931	2.22421e-07	1.4094e-06
B3GNT10	ENSBTAG00000038486	8	110190746	110194281	2.98851	2.38136e-07	1.5033e-06
TMEM196	ENSBTAG00000044012	4	28422954	28496683	-6.14809	2.38581e-07	1.50575e-06
TRIM7	ENSBTAG00000020954	7	40326942	40341657	-3.23636	2.40794e-07	1.51936e-06
gene:ENSBTAG00000048980	ENSBTAG00000048980	19	14445402	14450577	-2.35376	2.61117e-07	1.64334e-06
C22H3orf49	ENSBTAG00000039133	22	37620789	37631075	-2.58525	2.65111e-07	1.66574e-06
CLDN15	ENSBTAG00000000345	25	35463188	35468712	2.4088	2.99478e-07	1.87202e-06
H2AC8	ENSBTAG00000048743	23	31758290	31758683	2.11228	3.03421e-07	1.89516e-06
CLDN3	ENSBTAG00000040432	25	33507967	33509181	2.52352	3.18573e-07	1.98721e-06
GATA6	ENSBTAG00000005734	24	34163202	34192624	-17.798	3.51239e-07	2.18335e-06
MAP4K1	ENSBTAG00000021145	18	48365477	48382850	2.35773	3.53836e-07	2.19899e-06
GRIK5	ENSBTAG00000011723	18	51195285	51245902	2.63931	3.86296e-07	2.3935e-06
AQP4	ENSBTAG00000051072	24	30013325	30027871	-4.26638	4.17478e-07	2.58014e-06
H3C7	ENSBTAG00000048666	23	31713796	31714207	7.47013	4.29435e-07	2.65282e-06
gene:ENSBTAG00000048859	ENSBTAG00000048859	13	19891383	19907993	-15.1839	4.53093e-07	2.79564e-06
PCDHA2	ENSBTAG00000046190	7	51894457	51897914	2.63234	4.57358e-07	2.82011e-06
GBX2	ENSBTAG00000008898	3	115642950	115645047	6.47863	4.77907e-07	2.9414e-06
CILP2	ENSBTAG00000014969	7	3782379	3791397	2.08845	5.92692e-07	3.61222e-06
DRD2	ENSBTAG00000010860	15	23969722	23982733	-61.5128	6.07498e-07	3.69825e-06
EID2	ENSBTAG00000015644	18	49208887	49210381	6.26998	6.1802e-07	3.75888e-06
CSN3	ENSBTAG00000039787	6	85645853	85658926	-7.41493	6.68102e-07	4.05246e-06
MAFA	ENSBTAG00000026344	14	1225046	1226102	-6.40628	7.29561e-07	4.41725e-06
PALM3	ENSBTAG00000046744	7	11631610	11640783	2.77819	7.48462e-07	4.52351e-06
DYSF	ENSBTAG00000013290	11	12899572	13123869	5.98181	7.58092e-07	4.57965e-06
gene:ENSBTAG00000037981	ENSBTAG00000037981	18	64803006	64808625	-8.55785	7.75892e-07	4.68507e-06
gene:ENSBTAG00000052359	ENSBTAG00000052359	29	49454013	49466538	2.10279	7.93293e-07	4.7826e-06
KLK7	ENSBTAG00000030483	18	56959220	56966133	-19.6713	7.99681e-07	4.82002e-06
gene:ENSBTAG00000051436	ENSBTAG00000051436	11	97395618	97397832	48.6615	8.32873e-07	5.0122e-06
CYP17A1	ENSBTAG00000049558	26	23411941	23419174	59.106	8.81363e-07	5.29569e-06
JAZF1	ENSBTAG00000019024	4	67992970	68321145	-2.56907	8.97386e-07	5.38833e-06
CCDC116	ENSBTAG00000006173	17	72117339	72121854	8.95993	9.64366e-07	5.75958e-06
gene:ENSBTAG00000048648	ENSBTAG00000048648	27	4284457	4287678	3.73865	9.85944e-07	5.87899e-06
POSTN	ENSBTAG00000012409	12	24218975	24254116	-4.33353	9.8612e-07	5.87899e-06
ZNF660	ENSBTAG00000055104	22	16416499	16417480	-49.1352	1.00092e-06	5.9659e-06
NSG1	ENSBTAG00000005711	6	104705028	104738615	-2.43251	1.15587e-06	6.85443e-06
gene:ENSBTAG00000014335	ENSBTAG00000014335	26	23450402	23456668	9.80002	1.24141e-06	7.33247e-06
gene:ENSBTAG00000051726	ENSBTAG00000051726	21	59287810	59295395	-58.5212	1.28636e-06	7.58292e-06
SULT1E1	ENSBTAG00000011952	6	85309029	85365114	-49.417	1.28945e-06	7.59783e-06
SLC2A6	ENSBTAG00000001824	11	104361550	104368899	3.47449	1.40802e-06	8.26015e-06
gene:ENSBTAG00000011094	ENSBTAG00000011094	24	17841990	17843559	7.6135	1.43169e-06	8.38796e-06
SH3BGRL2	ENSBTAG00000055014	9	19256541	19330621	-2.75758	1.44157e-06	8.44215e-06
MTMR7	ENSBTAG00000010372	27	19848024	19948594	2.08424	1.46952e-06	8.60021e-06
BCAT1	ENSBTAG00000013825	5	85057072	85174596	4.90233	1.65334e-06	9.62555e-06
gene:ENSBTAG00000047411	ENSBTAG00000047411	X	84661087	84663445	4.10662	1.70659e-06	9.92265e-06
KCNH1	ENSBTAG00000008710	16	72205828	72642416	-2.1893	1.7334e-06	1.00654e-05
gene:ENSBTAG00000048623	ENSBTAG00000048623	X	32356041	32358769	3.98601	1.77495e-06	1.03023e-05
gene:ENSBTAG00000051131	ENSBTAG00000051131	29	43957439	43959001	3.72175	1.8791e-06	1.08832e-05
CRTAC1	ENSBTAG00000008102	26	19019142	19170819	-3.48649	1.89173e-06	1.0954e-05
VWA5B2	ENSBTAG00000040399	1	82933516	82945153	-2.10457	1.91331e-06	1.10741e-05
gene:ENSBTAG00000049288	ENSBTAG00000049288	10	13717397	13756914	4.16398	2.10996e-06	1.2152e-05
gene:ENSBTAG00000053295	ENSBTAG00000053295	3	116044910	116051383	3.31431	2.11128e-06	1.2157e-05
STEAP4	ENSBTAG00000002340	4	72378037	72407341	-23.1986	2.21164e-06	1.27076e-05
IL1RL2	ENSBTAG00000005704	11	7031919	7057285	-4.43146	2.46567e-06	1.41067e-05
SLC2A5	ENSBTAG00000007302	14	82359770	82387445	-2.55902	2.60412e-06	1.48639e-05
LY6G6D	ENSBTAG00000053561	23	27592578	27595228	8.90853	2.67092e-06	1.52225e-05
IFI27	ENSBTAG00000003152	21	58735481	58744443	4.05726	2.77175e-06	1.57668e-05
KIAA2012	ENSBTAG00000034192	2	90611065	90737262	-5.63565	2.80054e-06	1.59173e-05
DMC1	ENSBTAG00000005936	5	110197350	110230629	5.83728	2.91158e-06	1.65098e-05
gene:ENSBTAG00000006060	ENSBTAG00000006060	15	61692630	62145149	-2.74531	3.03655e-06	1.71604e-05
PHEX	ENSBTAG00000000419	X	121080646	121291280	3.71952	3.0461e-06	1.72107e-05
ADAMTS5	ENSBTAG00000000648	1	9440972	9491324	3.41117	3.11094e-06	1.7566e-05
GPBAR1	ENSBTAG00000003923	2	106290032	106293245	2.0748	3.13488e-06	1.76825e-05
gene:ENSBTAG00000048835	ENSBTAG00000048835	24	61862825	61887768	-4.36424	3.23818e-06	1.82345e-05
gene:ENSBTAG00000039346	ENSBTAG00000039346	2	120062270	120065184	-44.7276	3.31788e-06	1.86676e-05
ADGRV1	ENSBTAG00000006031	7	90154319	90667809	8.06545	3.56796e-06	1.99949e-05
CMYA5	ENSBTAG00000006823	10	10675334	10773419	46.7325	3.61145e-06	2.02259e-05
GSDMA	ENSBTAG00000010070	19	40292880	40304832	-2.34946	3.87869e-06	2.16683e-05
CABP2	ENSBTAG00000022209	29	45396983	45401741	4.49391	3.92343e-06	2.19091e-05
CAMK2B	ENSBTAG00000012653	4	77025264	77117686	-2.05868	4.07962e-06	2.27528e-05
CNN1	ENSBTAG00000011207	7	15883404	15891295	49.2181	4.47648e-06	2.48834e-05
gene:ENSBTAG00000027274	ENSBTAG00000027274	19	45160545	45189379	2.42295	4.56016e-06	2.53275e-05
ELF5	ENSBTAG00000012460	15	65019975	65067265	-3.98143	4.60744e-06	2.55742e-05
gene:ENSBTAG00000003957	ENSBTAG00000003957	21	29231422	29236481	-2.17714	4.95003e-06	2.73681e-05
TMEM117	ENSBTAG00000032148	5	36014714	36610297	-9.0828	5.07307e-06	2.80253e-05
gene:ENSBTAG00000054516	ENSBTAG00000054516	26	23431708	23438006	6.50888	5.28179e-06	2.91004e-05
gene:ENSBTAG00000053794	ENSBTAG00000053794	15	54896120	54898516	-2.65649	5.29754e-06	2.91751e-05
H4C14_1	ENSBTAG00000032453	3	20750776	20767701	2.47107	5.3263e-06	2.93215e-05
TRIM2	ENSBTAG00000008816	17	4309173	4436986	-11.385	5.44132e-06	2.99239e-05
ESPNL	ENSBTAG00000010164	3	117441782	117464352	5.03129	5.82802e-06	3.19456e-05
NCR3LG1	ENSBTAG00000050060	15	35121217	35134817	-2.13963	5.96626e-06	3.267e-05
C26H10orf90	ENSBTAG00000011587	26	45938325	46185629	-40.6392	6.08345e-06	3.32845e-05
KIF19	ENSBTAG00000004617	19	57052693	57110943	-4.01223	6.25043e-06	3.41007e-05
gene:ENSBTAG00000000242	ENSBTAG00000000242	1	57798616	57799321	-2.54465	6.81017e-06	3.70413e-05
gene:ENSBTAG00000030890	ENSBTAG00000030890	3	76829817	76830333	-40.5596	7.50517e-06	4.06812e-05
DQX1	ENSBTAG00000016609	11	10114071	10120751	2.1952	7.62236e-06	4.1283e-05
SLC28A1	ENSBTAG00000020250	21	22524663	22586295	3.97838	8.29734e-06	4.47849e-05
CSPG4B	ENSBTAG00000003200	20	24198617	24270349	8.31342	8.35011e-06	4.50516e-05
ZNF793	ENSBTAG00000047219	18	47238022	47242438	-6.34036	8.42301e-06	4.54175e-05
PYY	ENSBTAG00000046022	19	43821265	43822992	2.52332	8.43521e-06	4.5465e-05
gene:ENSBTAG00000046324	ENSBTAG00000046324	5	100457855	100506412	-20.1583	8.82345e-06	4.75098e-05
NPM2	ENSBTAG00000046918	8	69336617	69351459	4.02552	9.04258e-06	4.86311e-05
NPNT	ENSBTAG00000006686	6	19173925	19254856	4.22148	9.39559e-06	5.04587e-05
gene:ENSBTAG00000051687	ENSBTAG00000051687	19	8977292	8978228	41.3928	9.40526e-06	5.05005e-05
SIT1	ENSBTAG00000011411	8	59827545	59829096	4.16127	9.58249e-06	5.14109e-05
MROH7	ENSBTAG00000044141	3	91567417	91621073	-2.01393	9.97046e-06	5.34496e-05
gene:ENSBTAG00000053863	ENSBTAG00000053863	6	117370641	117371895	2.84118	1.01853e-05	5.44921e-05
FAM72A	ENSBTAG00000020227	16	3986154	3998589	2.04509	1.04342e-05	5.57572e-05
gene:ENSBTAG00000012276	ENSBTAG00000012276	13	38669955	38670985	-2.14384	1.05624e-05	5.64312e-05
SULF2	ENSBTAG00000007490	13	76156610	76282301	-2.58759	1.08312e-05	5.77867e-05
TPK1	ENSBTAG00000017676	4	107718448	108101163	2.02735	1.08347e-05	5.77937e-05
gene:ENSBTAG00000054065	ENSBTAG00000054065	X	34138111	34144794	6.59277	1.11545e-05	5.94168e-05
FABP5	ENSBTAG00000047330	14	44488894	44494877	-9.18598	1.13652e-05	6.04309e-05
ZNF618	ENSBTAG00000025659	8	103087292	103285983	-3.7604	1.14912e-05	6.1089e-05
ASCL2	ENSBTAG00000026769	29	49311816	49313692	2.20465	1.16277e-05	6.17898e-05
IL21R	ENSBTAG00000019567	25	24941957	25002153	-7.65952	1.20062e-05	6.37256e-05
ACBD7	ENSBTAG00000002858	13	29654034	29660465	-3.30232	1.28267e-05	6.7946e-05
ATP2B2	ENSBTAG00000001305	22	54363222	54662992	-2.09638	1.28632e-05	6.81123e-05
SNAI1	ENSBTAG00000014554	13	78036326	78042585	-2.38612	1.33769e-05	7.07488e-05
KCNH4	ENSBTAG00000001195	19	42283856	42299780	4.31785	1.3637e-05	7.2025e-05
MTUS1	ENSBTAG00000039682	27	19567095	19632311	-45.3992	1.42652e-05	7.51651e-05
RIC3	ENSBTAG00000004863	15	44368148	44429697	-9.25943	1.44445e-05	7.6035e-05
ADGRE3	ENSBTAG00000002937	7	11127787	11181459	-2.63806	1.48504e-05	7.80798e-05
EXD1	ENSBTAG00000008363	10	36677941	36704017	-4.11477	1.55463e-05	8.16105e-05
gene:ENSBTAG00000053893	ENSBTAG00000053893	4	76154664	76157434	-2.6919	1.5952e-05	8.36746e-05
gene:ENSBTAG00000052290	ENSBTAG00000052290	20	62498771	62513638	2.09013	1.6346e-05	8.56909e-05
gene:ENSBTAG00000002392	ENSBTAG00000002392	6	12225304	12311458	-2.80736	1.65075e-05	8.64192e-05
gene:ENSBTAG00000031866	ENSBTAG00000031866	4	92565557	92569356	8.80347	1.68928e-05	8.83329e-05
gene:ENSBTAG00000053850	ENSBTAG00000053850	25	25899987	25903444	-2.74766	1.71089e-05	8.94282e-05
C5AR1	ENSBTAG00000020872	18	54313940	54328002	-3.83345	1.73295e-05	9.05459e-05
GAS2L2	ENSBTAG00000018519	19	14621337	14628732	-5.3962	1.73917e-05	9.08533e-05
MYO7A	ENSBTAG00000003955	15	56532191	56637170	-19.336	1.7778e-05	9.27986e-05
gene:ENSBTAG00000048971	ENSBTAG00000048971	13	22333609	22474557	-15.3135	1.81562e-05	9.46256e-05
gene:ENSBTAG00000038527	ENSBTAG00000038527	4	19017934	19018355	18.1099	1.81628e-05	9.46413e-05
gene:ENSBTAG00000051373	ENSBTAG00000051373	8	28154563	28156124	-2.39926	1.84633e-05	9.61194e-05
PHACTR1	ENSBTAG00000012039	23	43276358	43794630	3.37746	1.8753e-05	9.76029e-05
SGK2	ENSBTAG00000021033	13	72150158	72175597	-10.5355	1.90643e-05	9.9127e-05
SAA3	ENSBTAG00000049589	29	26414389	26418145	10.6218	1.91041e-05	9.93147e-05
SDR16C5	ENSBTAG00000018570	14	23428403	23441042	-4.73719	2.06013e-05	0.000106663
CAMTA1	ENSBTAG00000014602	16	45620319	45673776	5.07359	2.08059e-05	0.000107702
SAC3D1	ENSBTAG00000002248	29	43254528	43256984	2.00148	2.09016e-05	0.000108177
CHRNA6	ENSBTAG00000014056	27	37508455	37521577	2.62755	2.17119e-05	0.000112175
TMEM233	ENSBTAG00000048560	17	55795741	55830506	-5.81045	2.17322e-05	0.000112258
MT1E_2	ENSBTAG00000001595	18	24034443	24035790	-2.6909	2.18353e-05	0.00011277
gene:ENSBTAG00000052443	ENSBTAG00000052443	13	72653836	72658734	6.49277	2.25159e-05	0.000116061
APOBEC1	ENSBTAG00000014683	5	101268560	101274410	5.37624	2.3246e-05	0.000119617
SRPK3	ENSBTAG00000001058	X	36998261	37002903	-2.08259	2.36442e-05	0.000121549
FERMT3	ENSBTAG00000045862	29	42511024	42529571	2.57901	2.45681e-05	0.000125961
gene:ENSBTAG00000027204	ENSBTAG00000027204	4	106102212	106107665	-3.48494	2.57405e-05	0.000131619
CFH	ENSBTAG00000023177	16	6199771	6333310	-5.13499	2.77719e-05	0.000141467
gene:ENSBTAG00000052080	ENSBTAG00000052080	10	22083861	22084989	4.89034	2.85467e-05	0.00014522
gene:ENSBTAG00000050741	ENSBTAG00000050741	17	71798188	71800713	-3.27616	2.95877e-05	0.000150202
GLIPR1	ENSBTAG00000011590	5	4987627	5034033	-2.25672	3.08816e-05	0.000156179
SCN4A	ENSBTAG00000004770	19	48140002	48192876	3.58693	3.31032e-05	0.00016666
HEMGN	ENSBTAG00000032206	8	63102556	63121637	35.9295	3.3836e-05	0.00017003
gene:ENSBTAG00000052071	ENSBTAG00000052071	X	87350109	87354018	7.72418	3.44886e-05	0.00017318
gene:ENSBTAG00000042310	ENSBTAG00000042310	5	26390251	26390395	35.6262	3.56438e-05	0.000178779
H2AC7	ENSBTAG00000053792	23	31766347	31766740	2.52902	3.59821e-05	0.000180375
SAMD15	ENSBTAG00000020471	10	88581732	88593184	2.16936	3.64498e-05	0.000182548
HKDC1	ENSBTAG00000033398	28	25595173	25634958	-3.07924	3.95657e-05	0.000197232
PSD2	ENSBTAG00000000238	7	50988390	51027492	-2.21194	3.97118e-05	0.000197924
gene:ENSBTAG00000049042	ENSBTAG00000049042	13	11211979	11212960	-2.58723	4.0662e-05	0.000202434
gene:ENSBTAG00000053987	ENSBTAG00000053987	10	4120470	4121550	4.626	4.2094e-05	0.000209252
H3C2	ENSBTAG00000050209	23	31892671	31893082	2.36469	4.21234e-05	0.00020936
OTOP3	ENSBTAG00000040111	19	56476436	56483642	6.44936	4.28348e-05	0.000212659
gene:ENSBTAG00000045574	ENSBTAG00000045574	5	37115331	37119907	-6.21079	4.58698e-05	0.000226886
SP8	ENSBTAG00000002604	4	29493046	29495564	3.34676	4.68746e-05	0.000231429
gene:ENSBTAG00000006859	ENSBTAG00000006859	18	51400716	51406445	11.5105	4.6899e-05	0.000231507
ZAN	ENSBTAG00000003432	25	35829890	35861931	-3.46165	4.81002e-05	0.000237087
DEGS2	ENSBTAG00000009294	21	65091254	65110055	2.03979	4.81857e-05	0.000237421
gene:ENSBTAG00000021501	ENSBTAG00000021501	3	57355959	57388867	-2.30524	5.06914e-05	0.000249217
ZBTB10	ENSBTAG00000003339	14	43668516	43696284	2.16586	5.08292e-05	0.000249757
ASPRV1	ENSBTAG00000006497	11	68302506	68304476	-3.56151	5.11052e-05	0.000250975
WFDC18	ENSBTAG00000039504	19	14300709	14302662	-4.39837	5.20828e-05	0.000255402
gene:ENSBTAG00000052243	ENSBTAG00000052243	9	83930201	83934202	38.8966	5.24651e-05	0.000257135
gene:ENSBTAG00000054241	ENSBTAG00000054241	11	44843368	44856180	-39.0391	5.24651e-05	0.000257135
CD3D	ENSBTAG00000006452	15	29019464	29023621	-5.26996	5.39296e-05	0.000263803
TIGIT	ENSBTAG00000011921	1	58926906	58945271	4.82343	5.49289e-05	0.000268426
gene:ENSBTAG00000026080	ENSBTAG00000026080	18	62817835	62859813	-16.7704	5.58645e-05	0.000272848
ZNF569	ENSBTAG00000004939	18	47417824	47435704	2.58177	5.68175e-05	0.000277301
gene:ENSBTAG00000054574	ENSBTAG00000054574	1	22807641	22906567	-9.70678	5.78909e-05	0.000282231
IGF2	ENSBTAG00000013066	29	49394906	49422468	5.9325	5.80527e-05	0.000282917
FOXH1	ENSBTAG00000004761	14	469131	470687	2.76008	5.96795e-05	0.00029037
MKRN2OS	ENSBTAG00000024991	22	56594305	56600812	3.23475	6.18855e-05	0.000300667
DGKG	ENSBTAG00000005091	1	80873607	81097089	-2.10814	6.28162e-05	0.000305023
ABHD15	ENSBTAG00000025167	19	20816662	20821639	3.35861	6.38696e-05	0.00030997
RNF157	ENSBTAG00000016240	19	55464957	55539900	-3.25237	6.48425e-05	0.000314122
KCNB1	ENSBTAG00000027320	13	77465720	77576217	-8.37647	6.72474e-05	0.000325243
gene:ENSBTAG00000013836	ENSBTAG00000013836	10	76507876	76538495	7.22972	7.06081e-05	0.00034027
CST6	ENSBTAG00000046587	29	44101042	44102573	3.3991	7.16343e-05	0.000344843
LY75	ENSBTAG00000017797	2	36454503	36545934	3.78537	7.29323e-05	0.000350525
FOXS1	ENSBTAG00000009206	13	61378625	61379933	2.48216	7.3133e-05	0.000351238
gene:ENSBTAG00000047514	ENSBTAG00000047514	6	101731535	101747428	-2.31536	7.33185e-05	0.000352066
KIRREL3	ENSBTAG00000006804	29	29748688	29881807	-3.33986	7.34006e-05	0.00035227
ZNF404	ENSBTAG00000012915	18	52062597	52082934	2.60131	7.45081e-05	0.000357138
gene:ENSBTAG00000053213	ENSBTAG00000053213	X	117201274	117264903	-2.03618	7.47195e-05	0.000358087
BDKRB1	ENSBTAG00000007052	21	61149333	61149924	36.0515	8.23401e-05	0.000391667
ST8SIA1	ENSBTAG00000000593	5	87876154	88043505	-36.9513	8.23401e-05	0.000391667
gene:ENSBTAG00000053874	ENSBTAG00000053874	6	116590869	116597089	-2.18322	8.24916e-05	0.000392318
gene:ENSBTAG00000049102	ENSBTAG00000049102	1	157958299	157977304	6.9254	8.34581e-05	0.000396633
LRRC9	ENSBTAG00000003090	10	72158408	72268307	7.33916	8.52694e-05	0.000404739
SNX31	ENSBTAG00000011271	14	63707069	63789288	6.09874	8.56621e-05	0.000406459
STEAP2	ENSBTAG00000003506	4	74405138	74430946	4.60569	8.94251e-05	0.000423415
CYP27C1	ENSBTAG00000038275	2	5297021	5319408	4.11231	9.16894e-05	0.000433906
gene:ENSBTAG00000051199	ENSBTAG00000051199	3	27309042	27311368	2.32108	9.32015e-05	0.000440672
gene:ENSBTAG00000054601	ENSBTAG00000054601	7	43901762	43905735	-2.19201	9.37622e-05	0.000443167
gene:ENSBTAG00000027610	ENSBTAG00000027610	15	53690340	53690661	-3.81936	9.67764e-05	0.00045677
OPRD1	ENSBTAG00000003202	2	124630566	124671398	3.96337	0.000103305	0.000485786
PPM1L	ENSBTAG00000001274	1	106405112	106727070	5.12106	0.000109406	0.000513664
CACNA1B	ENSBTAG00000007882	11	106722391	106933600	2.26847	0.000110032	0.000516333
ADAMTS4	ENSBTAG00000013210	3	8303388	8311838	-2.00721	0.000118072	0.000552031
gene:ENSBTAG00000051140	ENSBTAG00000051140	7	15177708	15179274	3.12702	0.00012296	0.000573386
UBE2U	ENSBTAG00000040268	3	81244950	81315175	31.7462	0.000124393	0.000579563
C9H6orf163	ENSBTAG00000017879	9	62541668	62569565	-2.14009	0.000128032	0.000595692
gene:ENSBTAG00000052605	ENSBTAG00000052605	7	51947790	51948198	2.30311	0.00013571	0.000630211
ADAD2	ENSBTAG00000034283	18	10479600	10487540	2.6359	0.00013676	0.000634867
gene:ENSBTAG00000050866	ENSBTAG00000050866	13	47056078	47056465	-6.97128	0.00014214	0.000658471
ELN	ENSBTAG00000019517	25	33277643	33310763	-2.70086	0.00014356	0.000664706
RBP4	ENSBTAG00000000442	26	14896079	14903110	-4.36902	0.000144464	0.000668473
gene:ENSBTAG00000033169	ENSBTAG00000033169	4	49150889	49196632	-32.2609	0.000150446	0.000694311
gene:ENSBTAG00000048959	ENSBTAG00000048959	3	53907631	53926336	-9.35543	0.000152301	0.000702024
ADAM20	ENSBTAG00000038377	10	82176145	82178847	2.36324	0.000156527	0.000720639
GGN	ENSBTAG00000005363	18	48192635	48195524	-2.44094	0.000159922	0.000735133
SPAG4	ENSBTAG00000006949	13	64841048	64845754	2.85384	0.000161236	0.000740535
gene:ENSBTAG00000052352	ENSBTAG00000052352	23	7737025	7738241	-2.05425	0.000171922	0.000787186
ADAMTS12	ENSBTAG00000012558	20	39873126	40265889	5.28818	0.000179898	0.000821603
KRT77	ENSBTAG00000045770	5	27205199	27218221	2.08888	0.00018334	0.000836324
RGS9	ENSBTAG00000017751	19	61994228	62034913	2.35521	0.000185678	0.000846269
CCDC170	ENSBTAG00000004099	9	88552141	88616854	-10.5309	0.000187342	0.000852999
INPP5D	ENSBTAG00000020173	3	112794122	112931963	3.93969	0.000200975	0.000912265
SLC4A11	ENSBTAG00000027409	13	51975287	51986307	-2.65863	0.000201519	0.000914582
CD1D	ENSBTAG00000039993	3	11914669	11919678	2.99353	0.000205157	0.000930148
gene:ENSBTAG00000026848	ENSBTAG00000026848	3	11350805	11351297	-33.2185	0.000208346	0.000943107
gene:ENSBTAG00000048281	ENSBTAG00000048281	X	38079721	38080483	32.2322	0.000208346	0.000943107
KCNK4	ENSBTAG00000008644	29	42592281	42599230	32.2632	0.000208346	0.000943107
ZNF619	ENSBTAG00000053485	22	13302896	13310529	32.2943	0.000208346	0.000943107
BEND7	ENSBTAG00000020800	13	28142113	28228457	-5.50681	0.000208766	0.000944466
KRT84	ENSBTAG00000047872	5	27505581	27513625	-3.5826	0.000210925	0.000952752
DIRAS3	ENSBTAG00000012182	3	77246898	77249257	4.31134	0.000227634	0.00102512
MZB1	ENSBTAG00000038337	7	50661347	50663428	2.7195	0.000230995	0.00103921
H1-4	ENSBTAG00000047206	23	31796097	31796757	2.22622	0.000235233	0.00105703
TNFSF4	ENSBTAG00000002894	16	40818294	40838305	-2.56517	0.000240645	0.00108026
SPON2	ENSBTAG00000004261	6	117253086	117256856	-5.45478	0.000243135	0.00109089
ZPLD1	ENSBTAG00000003666	1	46886994	46938289	6.28449	0.000244418	0.00109628
PPEF2	ENSBTAG00000015449	6	90714355	90757072	-2.55165	0.000248947	0.00111436
GALNT14	ENSBTAG00000021735	11	68772414	68987963	4.47443	0.000250227	0.0011199
gene:ENSBTAG00000052949	ENSBTAG00000052949	9	89237622	89260443	2.25213	0.000250787	0.00112222
CXCR6	ENSBTAG00000015708	22	53373616	53378958	3.17952	0.00025142	0.00112468
BFSP2	ENSBTAG00000017659	1	135950797	136027624	4.56862	0.000257462	0.00114979
gene:ENSBTAG00000016774	ENSBTAG00000016774	29	46313911	46340047	2.38381	0.000259294	0.00115739
gene:ENSBTAG00000038058	ENSBTAG00000038058	15	82005438	82044563	27.9236	0.000260192	0.00116101
gene:ENSBTAG00000031214	ENSBTAG00000031214	13	61382770	61393302	3.20918	0.000260296	0.00116128
gene:ENSBTAG00000046088	ENSBTAG00000046088	15	83472893	83474498	4.00516	0.000261085	0.00116441
PCDHA3	ENSBTAG00000046717	7	51902108	51904514	2.0391	0.000262146	0.00116895
gene:ENSBTAG00000051427	ENSBTAG00000051427	23	52016533	52037651	6.49559	0.000305401	0.0013506
gene:ENSBTAG00000053784	ENSBTAG00000053784	9	10342906	10343943	6.11596	0.000325838	0.001436
CHRND	ENSBTAG00000011390	2	120166845	120174104	3.91003	0.000329766	0.00145093
gene:ENSBTAG00000003389	ENSBTAG00000003389	3	120024988	120028930	-30.3573	0.000336156	0.00147686
gene:ENSBTAG00000052384	ENSBTAG00000052384	27	6764466	6773396	-32.0233	0.000336156	0.00147686
HNF4G	ENSBTAG00000008280	14	38801751	38831315	-30.535	0.000336156	0.00147686
SNAI3	ENSBTAG00000017528	18	13911497	13919763	30.7098	0.000336156	0.00147686
gene:ENSBTAG00000049344	ENSBTAG00000049344	2	10141972	10143244	7.3476	0.000336276	0.00147715
SCN2B	ENSBTAG00000054592	15	28855736	28871689	10.9528	0.000337167	0.00148033
gene:ENSBTAG00000050181	ENSBTAG00000050181	1	88314452	88323208	-4.26328	0.000347489	0.00152141
gene:ENSBTAG00000042963	ENSBTAG00000042963	29	1089785	1089922	2.88773	0.000349433	0.00152892
EYA4	ENSBTAG00000021970	9	71362333	71725682	4.22625	0.000350413	0.00153297
gene:ENSBTAG00000048956	ENSBTAG00000048956	6	12343428	12440341	-4.29441	0.000353222	0.001545
ZNF420	ENSBTAG00000038050	18	47496183	47523355	-2.91214	0.000362592	0.0015834
PTPRT	ENSBTAG00000000309	13	70704648	71533711	2.02903	0.00036993	0.00161439
gene:ENSBTAG00000008021	ENSBTAG00000008021	7	5735681	5737511	2.65332	0.00039694	0.00172552
KRT16	ENSBTAG00000033766	19	41824310	41827946	-4.00987	0.000407263	0.00176753
H2AC14	ENSBTAG00000051969	23	30948886	30996569	2.6322	0.000408086	0.00176996
CPXM1	ENSBTAG00000011458	13	52381586	52390072	-2.06108	0.000423727	0.00183187
SLC2A12	ENSBTAG00000019002	9	72154433	72223405	-6.47734	0.00042435	0.00183427
ADAMDEC1	ENSBTAG00000001125	8	71596637	71622275	-8.40076	0.000437702	0.00188802
GPR1	ENSBTAG00000017043	2	94507199	94552835	-2.15862	0.000452341	0.00194772
FABP1	ENSBTAG00000018054	11	47917374	47923252	-3.04543	0.000465699	0.00200138
gene:ENSBTAG00000004920	ENSBTAG00000004920	20	24418260	24418708	2.31652	0.000466548	0.00200396
gene:ENSBTAG00000051455	ENSBTAG00000051455	22	40645223	40654813	4.26111	0.000471933	0.00202557
gene:ENSBTAG00000054749	ENSBTAG00000054749	16	73894980	73903579	-2.17853	0.000472713	0.00202859
gene:ENSBTAG00000031354	ENSBTAG00000031354	13	62824629	62843810	4.79488	0.000473727	0.00203262
ZBP1	ENSBTAG00000012406	13	58563617	58574289	4.15604	0.000481507	0.00206369
FOXP2	ENSBTAG00000011246	4	53771529	54076899	4.40775	0.000488242	0.00209022
NT5M	ENSBTAG00000030820	19	34870102	34882343	-2.18836	0.00049125	0.00210141
gene:ENSBTAG00000054584	ENSBTAG00000054584	18	51187322	51193567	4.01611	0.000493795	0.00211129
gene:ENSBTAG00000052622	ENSBTAG00000052622	14	13749725	13791785	-4.9997	0.000512334	0.00218533
TSPAN18	ENSBTAG00000021484	15	74830509	75003105	-6.83418	0.00052395	0.0022292
gene:ENSBTAG00000049265	ENSBTAG00000049265	27	7049839	7051263	-3.47	0.000545779	0.0023129
ANXA6	ENSBTAG00000014809	7	62357581	62404880	-28.5709	0.000547825	0.00231973
gene:ENSBTAG00000050056	ENSBTAG00000050056	X	50608857	50632147	28.3539	0.000547825	0.00231973
gene:ENSBTAG00000050290	ENSBTAG00000050290	19	58747130	58753917	28.2395	0.000547825	0.00231973
SLC13A3	ENSBTAG00000000873	13	75255201	75339020	28.0975	0.000547825	0.00231973
ZKSCAN4	ENSBTAG00000003575	23	30441463	30450225	-27.9723	0.000553924	0.0023426
gene:ENSBTAG00000055269	ENSBTAG00000055269	11	98906988	98909535	-3.31644	0.000554214	0.00234308
LRRN3	ENSBTAG00000004399	4	57220960	57223087	27.7585	0.000555012	0.00234609
SPHKAP	ENSBTAG00000021328	2	116086972	116277103	-9.27845	0.000555167	0.00234637
MELTF	ENSBTAG00000002998	1	71476618	71500652	-2.27559	0.00055657	0.00235193
gene:ENSBTAG00000026796	ENSBTAG00000026796	15	51510993	51515291	-5.30598	0.000561147	0.00236908
gene:ENSBTAG00000055046	ENSBTAG00000055046	18	46668495	46668954	-5.08637	0.000584216	0.00245984
gene:ENSBTAG00000050591	ENSBTAG00000050591	18	12468992	12479447	3.07008	0.000585665	0.00246454
C15H11orf94	ENSBTAG00000027562	15	75938259	75938905	7.65108	0.000588247	0.00247409
FYB1	ENSBTAG00000001492	20	35232725	35331223	10.9486	0.000596376	0.0025071
COCH	ENSBTAG00000021844	21	41526380	41540316	-5.42454	0.000597234	0.00250992
TMPRSS11F	ENSBTAG00000004412	6	83750661	83789801	-5.02866	0.000603178	0.00253411
gene:ENSBTAG00000051176	ENSBTAG00000051176	16	45578385	45602488	2.012	0.000603796	0.0025363
ARHGAP36	ENSBTAG00000021189	X	15104471	15112740	-12.7039	0.000620091	0.00259783
VTCN1	ENSBTAG00000014466	3	26012213	26074278	-2.53065	0.000621822	0.00260427
ROPN1L	ENSBTAG00000003539	20	62783280	62814323	4.11691	0.000621976	0.00260451
EFNB3	ENSBTAG00000052025	19	27403078	27409148	2.20543	0.000625133	0.00261732
KRT86	ENSBTAG00000013720	5	27585436	27592399	3.00415	0.000638848	0.00267182
DMTN	ENSBTAG00000045887	8	69370988	69394273	4.96697	0.000642641	0.00268726
ZMYND12	ENSBTAG00000012979	3	103720969	103756764	3.24628	0.000649193	0.00271339
REEP1	ENSBTAG00000004824	11	48518870	48654804	6.65103	0.000650495	0.00271798
KCNH6	ENSBTAG00000016613	19	47841786	47864567	10.3221	0.000662298	0.00276428
BICC1	ENSBTAG00000010694	28	13971511	14316512	7.60761	0.000670033	0.00279352
LIPM	ENSBTAG00000013364	26	10469272	10505106	-2.07947	0.000670827	0.0027964
DUSP27	ENSBTAG00000008652	3	1605718	1673362	3.947	0.000695852	0.00289487
DNAH10	ENSBTAG00000016523	17	51794310	51952067	-2.40607	0.000696137	0.0028956
gene:ENSBTAG00000009197	ENSBTAG00000009197	29	5684572	5690844	2.7829	0.000696888	0.00289782
CUPIN1	ENSBTAG00000048804	24	53792006	53809246	2.0714	0.00070092	0.00291233
KRT89	ENSBTAG00000026880	5	27536709	27555398	-28.0418	0.00070354	0.00292231
DOCK2	ENSBTAG00000014612	20	1562431	2001666	2.90008	0.000705626	0.00293007
IFITM10	ENSBTAG00000047996	29	49725731	49736580	3.9673	0.000713677	0.00296121
gene:ENSBTAG00000015866	ENSBTAG00000015866	18	65047406	65050896	-6.30264	0.000714847	0.0029656
PARD3B	ENSBTAG00000010293	2	93255170	93626123	7.62115	0.00073662	0.00305121
SNTN	ENSBTAG00000013026	22	37750447	37764990	-3.24265	0.000748274	0.00309613
FABP2	ENSBTAG00000017045	6	5970113	5973346	-2.71239	0.000752484	0.00311019
TULP1	ENSBTAG00000034287	23	9457479	9471815	4.44986	0.000759882	0.00313786
ITGB1BP2	ENSBTAG00000012163	X	79330684	79367501	2.1674	0.000764695	0.00315725
H2BC14	ENSBTAG00000050532	23	30948089	30995670	2.29519	0.000798189	0.00328794
RASL12	ENSBTAG00000000062	10	11993896	12010945	6.86885	0.000801043	0.00329919
FA2H	ENSBTAG00000012222	18	2151215	2205687	2.0168	0.000804447	0.00331016
CCDC184	ENSBTAG00000002390	5	32109727	32111603	-8.78296	0.000804881	0.00331144
CXCR5	ENSBTAG00000046320	15	29479401	29493244	-2.2005	0.000815535	0.00335116
TBX10	ENSBTAG00000011816	29	45482025	45485782	5.03535	0.000850191	0.00348235
RAB21_2	ENSBTAG00000019370	X	92026275	92026920	3.99579	0.000859596	0.00351816
gene:ENSBTAG00000052910	ENSBTAG00000052910	26	51969567	51971119	-2.37043	0.000864387	0.00353617
CHRNA2	ENSBTAG00000002252	8	74555229	74572682	-26.0956	0.000889936	0.00363451
VWC2	ENSBTAG00000044068	4	5990885	6118221	-3.84033	0.000896011	0.00365662
gene:ENSBTAG00000038497	ENSBTAG00000038497	X	5451596	5532887	25.9631	0.00090215	0.00367735
gene:ENSBTAG00000040144	ENSBTAG00000040144	1	57570679	57586854	26.2843	0.00090215	0.00367735
PTH2R	ENSBTAG00000011992	2	96667716	96752328	26.6691	0.00090215	0.00367735
IGSF10	ENSBTAG00000001728	1	116623016	116652023	-2.30615	0.000902187	0.00367735
CX3CL1	ENSBTAG00000024869	18	25383235	25395288	-4.01372	0.00093107	0.00378816
MGAM	ENSBTAG00000046152	4	105285314	105466927	-3.00733	0.00093982	0.00382028
CHRNA5	ENSBTAG00000013657	21	30945439	30973322	11.1572	0.000946984	0.00384765
PDYN	ENSBTAG00000045520	13	53134682	53148819	5.06637	0.000958573	0.00389063
NOG	ENSBTAG00000040282	19	7389041	7389740	-2.38592	0.000980553	0.0039714
ARSK	ENSBTAG00000020178	7	94867665	94924213	3.18509	0.000994151	0.00402101
gene:ENSBTAG00000012827	ENSBTAG00000012827	11	92715935	92922596	2.78127	0.00100136	0.00404957
CDRT4	ENSBTAG00000031084	19	32923501	32946876	-2.02262	0.00100476	0.0040627
SCNN1B	ENSBTAG00000012290	25	20970084	21042943	-7.92395	0.00100891	0.00407639
SPDEF	ENSBTAG00000021993	23	8591536	8608865	10.2305	0.00101812	0.00411177
GMFG	ENSBTAG00000005390	18	49038390	49043335	25.7981	0.00102143	0.00412448
gene:ENSBTAG00000048510	ENSBTAG00000048510	7	51961574	51961982	2.76553	0.00106515	0.00429132
LRRC63	ENSBTAG00000015994	12	16313354	16346904	3.43129	0.00107751	0.00433787
FUT11	ENSBTAG00000002792	28	29662119	29665188	-3.26515	0.00108601	0.0043708
PTGIS	ENSBTAG00000017537	13	77588006	77640794	-2.07705	0.00108983	0.00438351
IFFO1	ENSBTAG00000030369	5	103857363	103869610	3.83905	0.00110504	0.0044427
MPTX	ENSBTAG00000012884	3	10458781	10462141	-3.4189	0.00110674	0.00444888
Metazoa_SRP_10	ENSBTAG00000055172	10	42820455	42820754	-2.03649	0.00114966	0.00461171
gene:ENSBTAG00000038433	ENSBTAG00000038433	1	7246093	7246462	7.98626	0.0011724	0.0046966
gene:ENSBTAG00000050311	ENSBTAG00000050311	3	119733371	119736703	-8.39643	0.0011724	0.0046966
NMUR1	ENSBTAG00000017684	2	119287462	119291748	-2.72461	0.00118644	0.00475073
gene:ENSBTAG00000049214	ENSBTAG00000049214	7	51922416	51922824	2.80644	0.00120817	0.00482978
ZNF385B	ENSBTAG00000003120	2	17076720	17440980	25.6834	0.00121278	0.00484605
gene:ENSBTAG00000053445	ENSBTAG00000053445	12	9292972	9297100	-2.32173	0.00124608	0.00497391
RIPOR3	ENSBTAG00000012297	13	78599931	78674899	3.05772	0.00125383	0.00500413
PDE6G	ENSBTAG00000000354	19	51158510	51160605	2.06588	0.00126436	0.00504313
HAPLN2	ENSBTAG00000015784	3	14207775	14213176	5.68938	0.00128288	0.00510788
KRT23	ENSBTAG00000040460	19	41116546	41134104	-5.12943	0.00131863	0.00524246
7SK_42	ENSBTAG00000045086	7	39757890	39758159	2.93385	0.00132055	0.00524929
PRSS22	ENSBTAG00000020582	25	2178122	2182818	-2.38558	0.00135066	0.00536263
RNF223	ENSBTAG00000046758	16	51406584	51407334	2.29383	0.00135086	0.00536263
gene:ENSBTAG00000052305	ENSBTAG00000052305	13	58156964	58160211	-2.70457	0.00136541	0.00541557
gene:ENSBTAG00000052898	ENSBTAG00000052898	11	103731050	103736979	2.07013	0.00137345	0.00544424
USP50	ENSBTAG00000011929	10	59775597	59796120	-2.68465	0.00139117	0.00551121
GSTO2	ENSBTAG00000040290	26	24837551	24858231	-2.59823	0.00139644	0.00552966
CDH6	ENSBTAG00000012992	20	42209779	42354761	3.64877	0.00141491	0.00559863
ACSM1	ENSBTAG00000001417	25	18233576	18298233	-11.8098	0.00145586	0.00574797
COL20A1	ENSBTAG00000004582	13	54262434	54283294	10.4308	0.00145586	0.00574797
MOBP	ENSBTAG00000009774	22	12723389	12756307	10.4727	0.00145586	0.00574797
TPO	ENSBTAG00000055050	8	112186404	112216157	-11.7232	0.00145586	0.00574797
TMEM30C	ENSBTAG00000013667	1	44483987	44511474	4.84547	0.00146393	0.0057764
DKK1	ENSBTAG00000014218	26	6846289	6849518	4.8051	0.00149434	0.00588861
ADA2	ENSBTAG00000017313	5	108855712	108879525	24.6355	0.00150194	0.00590936
BEX5	ENSBTAG00000014670	X	50182851	50185139	24.2137	0.00150194	0.00590936
NCALD	ENSBTAG00000026963	14	62384854	62715290	24.501	0.00150194	0.00590936
TOX2	ENSBTAG00000016741	13	72414395	72567739	-26.148	0.00150194	0.00590936
UNC5D	ENSBTAG00000010241	27	30732559	31370431	24.2549	0.00150194	0.00590936
ZSCAN31	ENSBTAG00000037988	23	30377189	30379817	24.5906	0.00150194	0.00590936
gene:ENSBTAG00000050341	ENSBTAG00000050341	4	28417812	28421508	-6.02513	0.00150203	0.00590936
TNF	ENSBTAG00000025471	23	27716167	27719047	2.77244	0.00151965	0.00597166
gene:ENSBTAG00000053089	ENSBTAG00000053089	22	52404637	52405957	-2.50875	0.00152858	0.00600149
PIGR	ENSBTAG00000019798	16	4712912	4731265	-2.6885	0.0016149	0.0063238
gene:ENSBTAG00000050239	ENSBTAG00000050239	15	3233111	3248238	-2.41448	0.00163306	0.00639296
CMPK2	ENSBTAG00000019979	11	90067532	90083512	-3.40105	0.00163881	0.00641266
CSPG5	ENSBTAG00000002309	22	52089752	52102048	2.89868	0.00164453	0.00643409
CES4A	ENSBTAG00000038325	18	34675657	34690343	-2.3379	0.00165311	0.00646483
RASAL1	ENSBTAG00000016739	17	61125493	61163613	-2.82682	0.00166644	0.00651318
gene:ENSBTAG00000055074	ENSBTAG00000055074	18	58646863	58649269	2.47274	0.00167117	0.00652974
RNF17	ENSBTAG00000000278	12	36524814	36562931	-2.0245	0.00168109	0.00656276
AXDND1	ENSBTAG00000002164	16	60702773	60782705	2.61183	0.00168272	0.00656817
TRBV3-1	ENSBTAG00000048852	4	105567720	105569006	4.86348	0.00170848	0.00666097
OSM	ENSBTAG00000016163	17	69282365	69286795	3.92778	0.00175937	0.00684839
KBTBD13	ENSBTAG00000017471	10	12018683	12020060	22.2006	0.00178597	0.00694792
GHRHR	ENSBTAG00000047599	4	65395786	65411689	5.33386	0.00180368	0.00701171
gene:ENSBTAG00000049275	ENSBTAG00000049275	21	69770202	69773014	6.56166	0.00183403	0.00712558
gene:ENSBTAG00000051324	ENSBTAG00000051324	21	69699934	69700769	-4.43506	0.0018354	0.00712885
MMP27	ENSBTAG00000040567	15	5950594	5964239	-3.96238	0.00185988	0.007217
WFIKKN2	ENSBTAG00000000731	19	35907558	35913414	3.27403	0.00186159	0.00722115
gene:ENSBTAG00000052834	ENSBTAG00000052834	11	20230869	20279438	-2.50581	0.00189675	0.00734159
gene:ENSBTAG00000055228	ENSBTAG00000055228	4	93964465	93966040	2.43965	0.00193049	0.00745924
gene:ENSBTAG00000048740	ENSBTAG00000048740	5	74439511	74452245	4.53045	0.00193568	0.00747825
NR4A3	ENSBTAG00000001864	8	64872310	64912348	3.46877	0.00195443	0.00754198
TCAIM	ENSBTAG00000016622	22	16271888	16309668	4.20437	0.00195598	0.00754686
gene:ENSBTAG00000000425	ENSBTAG00000000425	21	45341893	45342812	-2.03834	0.00197	0.00759442
EMILIN2	ENSBTAG00000003880	24	37076793	37135870	3.04386	0.00200522	0.00772239
gene:ENSBTAG00000012084	ENSBTAG00000012084	8	112982691	113000760	-3.94536	0.00201647	0.00775905
OR9I1	ENSBTAG00000039893	15	81258850	81280080	2.20839	0.00202338	0.00778227
gene:ENSBTAG00000054588	ENSBTAG00000054588	23	28925616	28926246	2.74742	0.00209216	0.00801921
PTP4A3	ENSBTAG00000046467	14	2553479	2585780	-2.53395	0.00210238	0.00805608
PPP2R2C	ENSBTAG00000020598	6	102716788	102881084	-2.913	0.0021229	0.00812771
LGALS4	ENSBTAG00000016312	18	48537129	48543918	-3.13225	0.00217906	0.00832728
STRC	ENSBTAG00000007503	21	55328661	55345907	4.45612	0.00221026	0.0084357
CXCR4	ENSBTAG00000001060	2	61250081	61253877	3.38808	0.00224683	0.00857037
SLC4A3	ENSBTAG00000014975	2	107548384	107563336	-2.4182	0.00225039	0.00858274
gene:ENSBTAG00000054717	ENSBTAG00000054717	21	27727596	27750375	-2.07787	0.00225225	0.00858737
KRT33B	ENSBTAG00000030519	19	41575277	41581410	-10.8729	0.0022533	0.00859017
REG3G	ENSBTAG00000007135	11	56606754	56609713	-3.02265	0.00230017	0.0087539
RHBG	ENSBTAG00000012234	3	14441106	14453937	2.41302	0.00241123	0.00914151
MTARC1	ENSBTAG00000047287	16	24269637	24292851	2.68016	0.00243161	0.00921489
KIR3DL2	ENSBTAG00000054818	18	62655624	62662605	-4.41649	0.00244002	0.00924413
PLA2G7	ENSBTAG00000019315	23	19924776	19963342	-2.44002	0.00249877	0.00945602
CA6	ENSBTAG00000009515	16	44440377	44472484	22.4318	0.0025292	0.00955096
CCL11	ENSBTAG00000004129	19	15867083	15869981	-22.1736	0.0025292	0.00955096
DEPTOR	ENSBTAG00000015341	14	81286702	81439669	-23.7756	0.0025292	0.00955096
gene:ENSBTAG00000051752	ENSBTAG00000051752	1	153472749	153543136	-22.155	0.0025292	0.00955096
gene:ENSBTAG00000053617	ENSBTAG00000053617	X	8235601	8235732	23.3727	0.0025292	0.00955096
gene:ENSBTAG00000053773	ENSBTAG00000053773	12	26441668	26452522	22.1099	0.0025292	0.00955096
gene:ENSBTAG00000053833	ENSBTAG00000053833	2	93887712	93957400	22.6512	0.0025292	0.00955096
gene:ENSBTAG00000054425	ENSBTAG00000054425	11	105464483	105465972	-22.155	0.0025292	0.00955096
GP2	ENSBTAG00000006263	25	17988331	18004842	-23.708	0.0025292	0.00955096
PRR30	ENSBTAG00000047596	11	72502082	72503279	22.1971	0.0025292	0.00955096
SLC5A10	ENSBTAG00000003700	19	34214708	34270099	23.7956	0.0025292	0.00955096
RANBP3L	ENSBTAG00000008430	20	37936882	37991125	2.89785	0.00257208	0.00970469
PLA2G4F	ENSBTAG00000032068	10	37533180	37547704	2.34431	0.00259614	0.00979093
gene:ENSBTAG00000054555	ENSBTAG00000054555	22	7039076	7042599	-2.21151	0.00271342	0.0101992
CACNA2D3	ENSBTAG00000013117	22	45924534	46818511	-3.47301	0.00279121	0.0104769
C19H17orf50	ENSBTAG00000045621	19	14614633	14615948	-2.5287	0.0028059	0.0105291
CYP2R1	ENSBTAG00000010419	15	37889792	37958129	-3.45836	0.00281101	0.0105468
IFI44L	ENSBTAG00000030932	3	66053646	66071372	2.38404	0.00283567	0.0106304
MANSC4	ENSBTAG00000030622	5	82070565	82077399	-2.32565	0.00292989	0.0109591
C2H2orf88	ENSBTAG00000026994	2	6100684	6178350	-3.18074	0.00294848	0.011024
LCN2	ENSBTAG00000014149	11	98781892	98785927	-2.02988	0.00300855	0.0112408
gene:ENSBTAG00000051264	ENSBTAG00000051264	18	12478165	12583790	2.57494	0.00309364	0.011549
GRIN2A	ENSBTAG00000007887	25	8496961	8687352	-4.20915	0.00312661	0.0116623
EFCAB10	ENSBTAG00000053355	4	46670648	46685149	9.03308	0.00313895	0.0117002
MYPN	ENSBTAG00000017509	28	24593259	24679611	4.60874	0.00318121	0.0118446
gene:ENSBTAG00000051741	ENSBTAG00000051741	15	4829960	4832465	3.49219	0.00318587	0.011857
gene:ENSBTAG00000050189	ENSBTAG00000050189	28	15866748	15951588	2.66426	0.00327169	0.0121561
GULP1	ENSBTAG00000007141	2	7839123	7933339	3.21135	0.00327502	0.0121668
gene:ENSBTAG00000048821	ENSBTAG00000048821	20	23878054	23879254	2.43009	0.00330406	0.0122679
gene:ENSBTAG00000054225	ENSBTAG00000054225	19	61976127	61982940	20.2418	0.00338001	0.0125377
gene:ENSBTAG00000001900	ENSBTAG00000001900	X	37631651	37634256	20.2418	0.00338062	0.0125383
CASR	ENSBTAG00000003865	1	66655045	66744722	20.2419	0.00338139	0.0125394
DPF3	ENSBTAG00000025458	10	84122760	84405606	-3.67672	0.00341428	0.0126544
BAMBI	ENSBTAG00000003045	13	36021692	36028577	-4.68778	0.00342028	0.0126748
SDCBP2	ENSBTAG00000021321	13	59804886	59814236	2.3955	0.00344355	0.012754
PPP1R42	ENSBTAG00000011205	14	31135384	31180312	2.19296	0.00344611	0.0127612
gene:ENSBTAG00000052585	ENSBTAG00000052585	4	105467991	105470175	-21.9063	0.00353078	0.0130555
gene:ENSBTAG00000048756	ENSBTAG00000048756	12	86636172	86640018	5.50933	0.00362251	0.0133578
GSTM1_2	ENSBTAG00000037673	3	33759203	33765942	-6.01732	0.00362251	0.0133578
KL	ENSBTAG00000013984	12	28051024	28088332	5.51516	0.00362251	0.0133578
gene:ENSBTAG00000054089	ENSBTAG00000054089	8	11418187	11504620	20.2177	0.00367558	0.0135404
LRRC4B	ENSBTAG00000006841	18	56644862	56669238	3.2734	0.00369934	0.0136205
CFI	ENSBTAG00000034501	6	15613507	15664735	-7.2111	0.00372558	0.0137066
SPAG11B	ENSBTAG00000034952	27	6063470	6068440	-7.27649	0.00372558	0.0137066
gene:ENSBTAG00000054816	ENSBTAG00000054816	5	27639399	27644675	6.85438	0.00372558	0.0137066
GUCA1B	ENSBTAG00000012439	23	15900393	15911894	6.85366	0.00372558	0.0137066
HEPH	ENSBTAG00000047416	X	94232112	94370235	6.66657	0.00372558	0.0137066
RBM20	ENSBTAG00000023891	26	31202528	31396918	2.42009	0.00379291	0.0139439
gene:ENSBTAG00000046375	ENSBTAG00000046375	13	73538135	73539889	-3.59955	0.00379495	0.0139495
NR2E1	ENSBTAG00000013991	9	41936618	41957320	2.29075	0.00394009	0.0144434
ZNF608	ENSBTAG00000016137	7	29020201	29124809	-4.19199	0.00404415	0.0147991
TP53TG5	ENSBTAG00000005184	13	73717979	73720596	4.4401	0.00422889	0.0154303
GTSF1	ENSBTAG00000018085	5	25615175	25629603	-2.03245	0.00425572	0.0155198
ESRRG	ENSBTAG00000010392	16	19907144	20149352	20.2811	0.00431023	0.0156674
FABP9	ENSBTAG00000039718	14	44660635	44664496	-21.7236	0.00431023	0.0156674
gene:ENSBTAG00000050136	ENSBTAG00000050136	17	70907832	70916026	-20.1566	0.00431023	0.0156674
gene:ENSBTAG00000051347	ENSBTAG00000051347	11	104129993	104130127	20.5893	0.00431023	0.0156674
gene:ENSBTAG00000053420	ENSBTAG00000053420	29	47553301	47555559	21.8466	0.00431023	0.0156674
gene:ENSBTAG00000053947	ENSBTAG00000053947	5	19069362	19074162	-20.0542	0.00431023	0.0156674
gene:ENSBTAG00000054638	ENSBTAG00000054638	11	61059271	61076233	-21.6874	0.00431023	0.0156674
GPR158	ENSBTAG00000023920	13	25958775	26260117	-22.0216	0.00431023	0.0156674
H4C11	ENSBTAG00000053627	23	30975865	30992426	20.2811	0.00431023	0.0156674
LORICRIN	ENSBTAG00000048718	3	17212342	17213356	-21.5441	0.00431023	0.0156674
LYZL1	ENSBTAG00000010330	13	35474946	35490959	-22.12	0.00431023	0.0156674
METTL7A	ENSBTAG00000025005	5	28996022	29007097	-22.077	0.00431023	0.0156674
RIMS4	ENSBTAG00000003382	13	73154936	73223830	20.4594	0.00431023	0.0156674
RNaseP_nuc_2	ENSBTAG00000044600	3	34455828	34456164	-21.7481	0.00431023	0.0156674
SCARNA16	ENSBTAG00000044443	19	54798501	54798689	-21.7519	0.00431023	0.0156674
TTC34	ENSBTAG00000001642	16	50249881	50263472	-22.0235	0.00431023	0.0156674
NKX3-2	ENSBTAG00000010896	6	108753569	108757070	-2.11311	0.00434777	0.0157996
FBXL13	ENSBTAG00000016324	4	44146959	44363428	-3.31403	0.00444532	0.0161257
TGM7	ENSBTAG00000015412	21	55035898	55062339	-2.84525	0.00446008	0.0161726
gene:ENSBTAG00000006397	ENSBTAG00000006397	19	28728645	28730292	-2.47045	0.00452242	0.0163787
ADRA1B	ENSBTAG00000040253	7	71500742	71562032	2.35495	0.00452562	0.0163869
SYTL3	ENSBTAG00000010334	9	95072281	95155471	-7.05947	0.00452591	0.0163869
gene:ENSBTAG00000053607	ENSBTAG00000053607	3	97292980	97293601	-4.02927	0.00456833	0.0165361
SMCO1	ENSBTAG00000013319	1	71044904	71052495	4.98215	0.00457965	0.0165703
NRAP	ENSBTAG00000019327	26	34061694	34145490	-2.96377	0.00465061	0.0168157
RGSL1	ENSBTAG00000018220	16	63544116	63602942	-4.46681	0.00468903	0.0169409
SLC26A9	ENSBTAG00000001382	16	3642002	3662797	-5.34903	0.00468903	0.0169409
CCL5	ENSBTAG00000053649	19	14508969	14516896	-2.51321	0.00472674	0.0170657
gene:ENSBTAG00000049704	ENSBTAG00000049704	3	58286870	58290197	2.50285	0.0047418	0.0171109
HK3	ENSBTAG00000014898	7	38332118	38352118	-3.81192	0.00474394	0.0171162
LOXL4	ENSBTAG00000020895	26	19336343	19358875	2.18458	0.00479906	0.0172895
gene:ENSBTAG00000039446	ENSBTAG00000039446	13	73497773	73555155	-2.54564	0.00487605	0.017548
gene:ENSBTAG00000049950	ENSBTAG00000049950	10	95245243	95246552	4.87293	0.00490393	0.0176365
gene:ENSBTAG00000052934	ENSBTAG00000052934	4	118160152	118162532	4.23839	0.00514851	0.0184444
LCTL	ENSBTAG00000005214	10	13404230	13420411	4.59619	0.00521936	0.0186857
gene:ENSBTAG00000053845	ENSBTAG00000053845	12	87175198	87216102	2.82029	0.00525764	0.0188102
NRARP	ENSBTAG00000046122	11	106326243	106326588	-2.54312	0.0052854	0.0189019
NCF1	ENSBTAG00000003305	25	32758257	32773118	3.4683	0.00534254	0.0190884
gene:ENSBTAG00000052797	ENSBTAG00000052797	28	42127567	42192484	-2.64307	0.00534516	0.0190953
gene:ENSBTAG00000053576	ENSBTAG00000053576	29	42486496	42488279	4.19523	0.00538267	0.019224
RASEF	ENSBTAG00000021751	8	76173242	76268355	-3.49499	0.00544885	0.019445
ASGR1	ENSBTAG00000012071	19	26893933	26899708	3.25752	0.0054971	0.0195963
C15H11orf16	ENSBTAG00000001917	15	43659783	43669709	8.4839	0.00550838	0.0196208
C3H1orf56	ENSBTAG00000015349	3	19735219	19737363	-9.69298	0.00550838	0.0196208
COBL	ENSBTAG00000023806	4	4582608	4879280	-9.01615	0.00550838	0.0196208
gene:ENSBTAG00000040305	ENSBTAG00000040305	7	7978152	7979097	8.5904	0.00550838	0.0196208
PPDPFL	ENSBTAG00000038286	14	19981880	19986371	-8.96053	0.00550838	0.0196208
NTN5	ENSBTAG00000044132	18	55294164	55299875	4.91426	0.00552024	0.0196578
gene:ENSBTAG00000002773	ENSBTAG00000002773	19	56700259	56719162	-6.95664	0.00552689	0.0196737
CNTF	ENSBTAG00000003624	15	81931957	81933780	6.49299	0.00552689	0.0196737
LHFPL3	ENSBTAG00000000189	4	45537951	46117403	6.46764	0.00552689	0.0196737
GSTA2	ENSBTAG00000006546	23	25074937	25088616	-3.03183	0.00568056	0.0201778
H2AC10	ENSBTAG00000052895	23	31701453	31702220	3.69482	0.00568837	0.0202002
KLHL13	ENSBTAG00000000501	X	2100819	2298436	-4.6863	0.0056902	0.020204
UBD	ENSBTAG00000027246	23	29117025	29120016	3.19941	0.00594659	0.0210475
gene:ENSBTAG00000053253	ENSBTAG00000053253	4	79872129	79873179	2.6876	0.00596115	0.0210962
ADGB	ENSBTAG00000016844	9	83905970	84100518	3.61215	0.00606495	0.021422
XIRP1	ENSBTAG00000046512	22	12509226	12518446	-2.24364	0.00610557	0.0215532
gene:ENSBTAG00000050086	ENSBTAG00000050086	19	45197568	45209062	2.98911	0.00612044	0.0216029
DGKI	ENSBTAG00000019980	4	101062653	101568352	-4.15171	0.00647873	0.0227716
OVOS2	ENSBTAG00000005243	5	100679984	100732005	4.57033	0.00647873	0.0227716
PLAC8B	ENSBTAG00000031750	6	97881686	97916809	4.49502	0.00647873	0.0227716
gene:ENSBTAG00000048909	ENSBTAG00000048909	11	2994898	3032989	2.67839	0.00652675	0.0229313
LTA	ENSBTAG00000000016	23	27720175	27721739	4.55259	0.00661354	0.0231998
BOLA-DRA	ENSBTAG00000010645	23	25837352	25843155	-2.85387	0.00666134	0.0233583
PDGFRB	ENSBTAG00000002804	7	61474500	61511284	-3.17784	0.00672233	0.0235536
TMEM262	ENSBTAG00000054077	29	43301415	43302133	3.33217	0.00674105	0.0236131
FBXO43	ENSBTAG00000019795	14	64227506	64239663	3.20198	0.00680782	0.0238314
CPE	ENSBTAG00000016514	17	573368	721435	-2.83107	0.00687469	0.024056
RAX2	ENSBTAG00000009750	7	20206333	20209157	-8.91943	0.006892	0.0241072
gene:ENSBTAG00000050108	ENSBTAG00000050108	13	63784805	63789930	2.10095	0.0068982	0.0241257
SCLY	ENSBTAG00000017826	3	117410452	117441217	2.62624	0.00692518	0.0242106
FAM170A	ENSBTAG00000003047	7	34238239	34241776	-3.40699	0.00696012	0.02432
STKLD1	ENSBTAG00000004140	11	104285623	104303152	2.85392	0.00698928	0.0244092
ARHGEF25	ENSBTAG00000018003	5	55872511	55879740	-2.3774	0.00699613	0.0244299
TUBA8	ENSBTAG00000018530	5	109375095	109394480	3.51248	0.00706604	0.0246484
KIR3DS1	ENSBTAG00000022807	18	62587895	62594465	-4.21406	0.00734756	0.0255539
SPINK6	ENSBTAG00000033470	7	59472761	59488549	-5.589	0.00736316	0.0256015
7SK_30	ENSBTAG00000043639	5	38087769	38088094	-19.6466	0.00743794	0.0257946
7SK_47	ENSBTAG00000043171	8	18790529	18790834	-19.763	0.00743794	0.0257946
BEST2	ENSBTAG00000025652	7	12762287	12766854	19.9685	0.00743794	0.0257946
CCKAR	ENSBTAG00000004988	6	45920951	45940972	18.3931	0.00743794	0.0257946
CORIN	ENSBTAG00000002199	6	66274891	66581597	18.3076	0.00743794	0.0257946
CRP	ENSBTAG00000013907	3	9983500	9987619	18.5779	0.00743794	0.0257946
FGR	ENSBTAG00000011784	2	125688546	125709381	18.2866	0.00743794	0.0257946
gene:ENSBTAG00000045592	ENSBTAG00000045592	4	56850721	56851003	-19.8194	0.00743794	0.0257946
gene:ENSBTAG00000048349	ENSBTAG00000048349	24	21172634	21199207	18.4984	0.00743794	0.0257946
gene:ENSBTAG00000048419	ENSBTAG00000048419	X	106345685	106346237	18.507	0.00743794	0.0257946
gene:ENSBTAG00000052223	ENSBTAG00000052223	15	78006017	78006947	19.9408	0.00743794	0.0257946
gene:ENSBTAG00000054138	ENSBTAG00000054138	2	134214255	134218603	-19.6167	0.00743794	0.0257946
gene:ENSBTAG00000054222	ENSBTAG00000054222	29	22033271	22039502	19.9324	0.00743794	0.0257946
gene:ENSBTAG00000054617	ENSBTAG00000054617	12	19526469	19526660	19.6623	0.00743794	0.0257946
RNF183	ENSBTAG00000004572	8	102543322	102551138	19.8775	0.00743794	0.0257946
SLC44A4	ENSBTAG00000005675	23	27480742	27494225	18.2911	0.00743794	0.0257946
MAP2K6	ENSBTAG00000001609	19	61130414	61236793	-2.78764	0.00746816	0.025886
CASS4	ENSBTAG00000014555	13	59498597	59535140	3.97761	0.00766967	0.0265262
SVEP1	ENSBTAG00000020243	8	99929907	100106553	-3.82278	0.00766967	0.0265262
gene:ENSBTAG00000048611	ENSBTAG00000048611	28	18765936	18928370	3.77244	0.00769971	0.0266198
MRO	ENSBTAG00000047635	24	50318708	50343196	4.64458	0.00771893	0.0266828
Metazoa_SRP_20	ENSBTAG00000046622	25	28248164	28248477	5.39912	0.00788837	0.0272053
gene:ENSBTAG00000049355	ENSBTAG00000049355	20	14333574	14336410	2.55555	0.00790067	0.0272408
gene:ENSBTAG00000053371	ENSBTAG00000053371	3	58016770	58037455	2.10971	0.00792689	0.0273241
RBP2	ENSBTAG00000015056	1	129620305	129651650	-2.69254	0.00803234	0.0276447
gene:ENSBTAG00000052050	ENSBTAG00000052050	22	53238698	53241300	3.09809	0.00804568	0.0276766
PYGM	ENSBTAG00000001032	29	42985610	42997675	2.93257	0.00813337	0.0279532
BPIFB6	ENSBTAG00000010112	13	62331558	62347090	-6.65125	0.00823409	0.0282486
CDH13	ENSBTAG00000034373	18	9350019	10154230	-6.25668	0.00823409	0.0282486
FAM78B	ENSBTAG00000047468	3	2713573	2806763	5.96336	0.00823409	0.0282486
HAO2	ENSBTAG00000000123	3	23732790	23763956	5.89684	0.00823409	0.0282486
HTRA4	ENSBTAG00000019532	27	34128052	34143818	-6.27995	0.00823409	0.0282486
ITGAD	ENSBTAG00000019524	25	27451623	27480928	5.8289	0.00823409	0.0282486
ROS1	ENSBTAG00000047600	9	33364607	33480511	-6.5808	0.00823409	0.0282486
SLC6A1	ENSBTAG00000005857	22	55057075	55075939	-6.61505	0.00823409	0.0282486
WASF3	ENSBTAG00000014619	12	32913739	32961755	4.00271	0.00832024	0.0285259
ALDOB	ENSBTAG00000015358	8	91142799	91232552	-2.60806	0.00839674	0.0287551
NME4	ENSBTAG00000016590	25	383714	386873	8.28739	0.00847154	0.0290002
PTPRB	ENSBTAG00000015296	5	42885404	43010556	-2.0842	0.00847328	0.0290024
gene:ENSBTAG00000051786	ENSBTAG00000051786	4	105602812	105603924	2.07611	0.00869765	0.0297097
FAM228A	ENSBTAG00000000261	11	74934683	74946757	7.91396	0.00869948	0.0297121
DYDC1	ENSBTAG00000032858	28	35718474	35745321	-2.04682	0.00883673	0.0301578
FGL1	ENSBTAG00000016177	27	19387845	19406133	-4.72263	0.00897064	0.0305837
AMDHD1	ENSBTAG00000016275	5	60255970	60270687	4.25723	0.00897064	0.0305837
NAALADL2	ENSBTAG00000048493	1	91436008	92436553	-2.01803	0.00942285	0.0320358
DAAM2	ENSBTAG00000021381	23	13699641	13832799	-2.28244	0.00943498	0.032073
SH2D3C	ENSBTAG00000015375	11	98421823	98454917	2.36825	0.00950912	0.0323086
gene:ENSBTAG00000055293	ENSBTAG00000055293	18	58417691	58419018	2.42404	0.00962745	0.0326692
YDJC	ENSBTAG00000013036	17	72124048	72126076	7.16787	0.00965989	0.0327586
DNAH2	ENSBTAG00000008605	19	27416680	27523393	3.58172	0.00966726	0.0327753
gene:ENSBTAG00000037605	ENSBTAG00000037605	23	25691258	25695296	-3.44735	0.00966726	0.0327753
gene:ENSBTAG00000049724	ENSBTAG00000049724	5	113882865	113903956	3.01494	0.00967898	0.0328067
LIPI	ENSBTAG00000038512	1	22966534	22989880	2.1564	0.0097874	0.0331281
CCDC85A	ENSBTAG00000012394	11	38849939	39075742	-4.49636	0.00983391	0.0332771

## Sheet: Table S4
Table S4: Differentially expressed genes identified from the contrast of the IL10Rα-knockout MAC-T cells (KO) vs. the IL10Rα-knockout MAC-T cells infected with Mycobacterium avium subsp. Paratuberculosis (KO-MAP)
Gene	Ensembl ID	Chromosome	Start	End	Fold change	p-value	FDR p-value correction
BPIFC	ENSBTAG00000011071	5	71042372	71086800	-2.04544	< 3.37E-125	< 7.06E-123
C10H15orf48	ENSBTAG00000004558	10	64962586	65019546	-2.00416	< 3.37E-125	< 7.06E-123
CD36	ENSBTAG00000017866	4	40380300	40443336	-27.7237	< 3.37E-125	< 7.06E-123
CD55	ENSBTAG00000006984	16	5250020	5279400	-2.15754	< 3.37E-125	< 7.06E-123
CPT1A	ENSBTAG00000021999	29	46164783	46225440	-2.41634	< 3.37E-125	< 7.06E-123
CRYAB	ENSBTAG00000000434	15	22242325	22246349	-5.84514	< 3.37E-125	< 7.06E-123
DHRS9	ENSBTAG00000004557	2	27067551	27092118	-2.32894	< 3.37E-125	< 7.06E-123
EFNB2	ENSBTAG00000016991	12	82241703	82289618	-2.78038	< 3.37E-125	< 7.06E-123
ENPP5	ENSBTAG00000015829	23	19405348	19415720	-2.32937	< 3.37E-125	< 7.06E-123
GK	ENSBTAG00000008124	X	112861217	112935556	-2.27383	< 3.37E-125	< 7.06E-123
HMOX1	ENSBTAG00000015582	5	73623292	73630548	-2.05141	< 3.37E-125	< 7.06E-123
HSPA1A	ENSBTAG00000025441	23	27520316	27522790	-2.05139	< 3.37E-125	< 7.06E-123
HSPA6	ENSBTAG00000039035	3	8031682	8034120	-16.4026	< 3.37E-125	< 7.06E-123
LRRC66	ENSBTAG00000014599	6	67852540	67875658	-2.18114	< 3.37E-125	< 7.06E-123
Metazoa_SRP_9	ENSBTAG00000049916	10	42629550	42629849	-3.88669	< 3.37E-125	< 7.06E-123
PAM	ENSBTAG00000012387	7	101896774	102084454	-3.80655	< 3.37E-125	< 7.06E-123
PLIN2	ENSBTAG00000005718	8	25117061	25131177	-3.11222	< 3.37E-125	< 7.06E-123
IGFBP7	ENSBTAG00000019368	6	72405715	72486115	2.1198	3.37137e-125	7.05986e-123
PADI3	ENSBTAG00000012043	2	135316331	135346269	6.55772	2.3854e-123	4.95645e-121
STRA6	ENSBTAG00000007348	21	34477951	34507708	10.7657	3.12056e-121	6.43411e-119
SCD	ENSBTAG00000055207	26	21263726	21279185	3.98448	1.86749e-116	3.82109e-114
ALDH1A1	ENSBTAG00000008103	8	49053227	49106706	7.14758	9.92265e-107	2.0149e-104
KRT15	ENSBTAG00000004903	19	41721535	41726328	3.02084	6.56968e-97	1.3044e-94
PADI4	ENSBTAG00000012052	2	135262231	135290548	10.4713	1.51728e-96	2.99037e-94
IGFBP2	ENSBTAG00000005596	2	104619850	104649017	2.60436	1.92755e-91	3.74391e-89
FBP2	ENSBTAG00000019554	8	81003303	81046397	-5.68145	6.64987e-86	1.28232e-83
IGFBP6	ENSBTAG00000021467	5	26878955	26883908	2.27932	6.6994e-85	1.27355e-82
MMP9	ENSBTAG00000020676	13	74746975	74754303	2.09427	1.59132e-82	3.00378e-80
MMP13	ENSBTAG00000015059	15	5670941	5681601	3.66845	2.44975e-81	4.59182e-79
TGM2	ENSBTAG00000016208	13	67002551	67037111	2.39961	1.11104e-77	2.03975e-75
THBS1	ENSBTAG00000002006	10	35209594	35224867	2.33769	1.02723e-72	1.87305e-70
CCDC80	ENSBTAG00000010793	1	57364374	57478155	2.14215	1.01904e-71	1.84556e-69
PKD2L1	ENSBTAG00000010742	26	21186851	21261965	4.7192	3.00493e-69	5.29896e-67
ABCG1	ENSBTAG00000021272	1	142488704	142561127	2.66835	9.35122e-68	1.6276e-65
LPIN1	ENSBTAG00000007689	11	86083906	86175202	3.29115	1.74935e-65	3.02513e-63
ITGB3	ENSBTAG00000009987	19	46329944	46392416	3.17657	6.89736e-65	1.18511e-62
CCL20	ENSBTAG00000021326	2	115948257	115951955	17.759	1.95677e-63	3.31958e-61
SDC2	ENSBTAG00000014357	14	67588232	67708225	2.64397	6.03698e-58	9.9886e-56
UPK2	ENSBTAG00000012750	15	29545902	29548145	2.32313	2.57522e-54	4.18341e-52
DPYSL2	ENSBTAG00000018373	8	73756714	73874845	2.39313	2.68665e-54	4.33813e-52
ADAM8	ENSBTAG00000023832	26	25733216	25745433	2.12955	1.66244e-51	2.57573e-49
gene:ENSBTAG00000017946	ENSBTAG00000017946	28	41590578	41593267	-3.19521	1.89849e-50	2.89132e-48
MAT1A	ENSBTAG00000005963	28	35665735	35682716	-2.99933	1.37024e-47	2.04045e-45
gene:ENSBTAG00000039524	ENSBTAG00000039524	5	74501673	74571162	5.16919	9.90526e-46	1.43514e-43
SCEL	ENSBTAG00000032821	12	52683428	52808583	2.00662	6.42478e-45	9.16009e-43
MAMDC2	ENSBTAG00000017369	8	46233993	46396740	2.11282	1.07845e-44	1.52946e-42
INSIG1	ENSBTAG00000001592	4	117125785	117138560	2.25607	2.01323e-44	2.82526e-42
gene:ENSBTAG00000054745	ENSBTAG00000054745	29	49510741	49513379	2.50456	3.37825e-43	4.59648e-41
KCNH3	ENSBTAG00000019277	5	30274564	30293396	2.39184	1.39259e-42	1.88521e-40
LDLR	ENSBTAG00000012314	7	15545281	15579093	2.10352	6.329e-41	8.43993e-39
CYP24A1	ENSBTAG00000002765	13	81592181	81610449	2.11342	9.59086e-40	1.27264e-37
gene:ENSBTAG00000019437	ENSBTAG00000019437	19	14810211	14822401	2.33402	1.41787e-39	1.87214e-37
ADAMTS14	ENSBTAG00000021177	28	26827395	26922026	2.47351	1.87254e-38	2.46037e-36
FADS1	ENSBTAG00000022294	29	40244037	40351218	2.81505	3.50885e-38	4.58786e-36
UPP1	ENSBTAG00000008428	4	7619638	7648114	2.20462	1.90158e-36	2.41563e-34
TRANK1	ENSBTAG00000021452	22	10591436	10687507	3.50708	9.85874e-35	1.2234e-32
MAB21L4	ENSBTAG00000012374	3	120166729	120174871	2.68011	1.67827e-34	2.07302e-32
IGFL1	ENSBTAG00000000027	18	53529691	53531044	2.72419	4.12066e-33	4.8443e-31
NTNG2	ENSBTAG00000007235	11	102251086	102324089	-3.98292	7.95337e-33	9.18888e-31
PPARGC1A	ENSBTAG00000017024	6	43380462	43501184	-4.26	2.20034e-32	2.49906e-30
MYBPC3	ENSBTAG00000021707	15	77180951	77199310	-4.99095	1.47266e-31	1.64471e-29
CRCT1	ENSBTAG00000008700	3	18184103	18185905	-3.20894	1.0907e-30	1.19816e-28
FABP3	ENSBTAG00000016819	2	122285619	122294666	2.68835	1.11713e-30	1.22218e-28
FBP1	ENSBTAG00000009733	8	81068224	81099411	-4.61517	5.20872e-29	5.58458e-27
SCN3B	ENSBTAG00000016768	15	34227875	34254186	-5.40353	7.53308e-29	8.04449e-27
MUC4	ENSBTAG00000014721	1	70484257	70515363	2.91436	9.54196e-28	9.79934e-26
ISG20	ENSBTAG00000014762	21	19607425	19625071	2.02051	2.33735e-27	2.38214e-25
GABRA3	ENSBTAG00000006691	X	34602112	34842545	-13.0518	6.19749e-27	6.15251e-25
gene:ENSBTAG00000040019	ENSBTAG00000040019	5	27420178	27424954	-2.15281	1.86322e-26	1.82937e-24
GSTA1	ENSBTAG00000021516	23	25122358	25137232	-4.16192	3.63619e-26	3.54417e-24
DHRS3	ENSBTAG00000024493	16	41110222	41160245	4.79816	4.01896e-25	3.8336e-23
CIDEC	ENSBTAG00000007969	22	16864533	16873831	-2.34118	1.29754e-24	1.21182e-22
ABCA1	ENSBTAG00000020661	8	94603861	94719841	2.37792	2.21173e-24	2.05132e-22
WNT5B	ENSBTAG00000054367	5	108138473	108154024	2.00397	2.41359e-24	2.22316e-22
CDHR5	ENSBTAG00000047914	29	50687388	50694307	2.11504	1.2249e-23	1.11295e-21
SEMA5A	ENSBTAG00000005021	20	63654368	64216207	2.17262	2.35859e-23	2.12861e-21
ANGPT4	ENSBTAG00000021811	13	60191140	60234885	4.83482	3.89353e-23	3.49037e-21
OAS1Y	ENSBTAG00000039861	17	61363052	61371004	11.1426	2.09828e-22	1.82014e-20
ABCA13	ENSBTAG00000003531	4	7205759	7598351	2.17125	8.69845e-22	7.28604e-20
KRT75	ENSBTAG00000016121	5	27456254	27467771	-2.40044	3.25361e-21	2.6268e-19
CNGA3	ENSBTAG00000054062	11	3599747	3620746	-30.9533	4.89301e-21	3.89176e-19
APOC3	ENSBTAG00000012398	15	27486033	27488618	-10.1692	2.58146e-20	1.99981e-18
TRIM40	ENSBTAG00000037381	23	28828978	28840652	-7.35117	3.5917e-20	2.735e-18
C15H11orf96	ENSBTAG00000045822	15	74043978	74045355	2.21408	3.89456e-20	2.95722e-18
TCF19	ENSBTAG00000014435	23	27988580	27992408	2.02674	1.60827e-19	1.20751e-17
gene:ENSBTAG00000026836	ENSBTAG00000026836	1	45273440	45477104	2.25339	3.76433e-19	2.80275e-17
gene:ENSBTAG00000054234	ENSBTAG00000054234	18	48502538	48505540	-2.69593	1.50634e-18	1.10923e-16
OAS1X	ENSBTAG00000053807	17	61376224	61385129	24.28	7.63439e-18	5.51569e-16
E2F2	ENSBTAG00000014400	2	129326861	129343702	2.19895	8.88948e-18	6.38803e-16
CENPF	ENSBTAG00000024449	16	68929291	68991907	2.00798	1.01291e-17	7.24004e-16
SEMA7A	ENSBTAG00000011446	21	34234870	34258160	2.81898	1.35597e-17	9.56459e-16
MEI1	ENSBTAG00000004488	5	112755747	112811605	-2.41005	1.5374e-17	1.08159e-15
Metazoa_SRP_10	ENSBTAG00000055172	10	42820455	42820754	-5.85559	1.66797e-17	1.16428e-15
IFI6	ENSBTAG00000007554	2	125662054	125665793	29.0662	2.45405e-17	1.69096e-15
CLCA3	ENSBTAG00000016712	3	57408591	57444768	-2.34298	3.82707e-17	2.5839e-15
ATP10B	ENSBTAG00000016841	7	72220260	72358789	-3.10132	1.18843e-16	7.92406e-15
EPHB2	ENSBTAG00000045902	2	129898023	130038309	2.40587	2.36232e-16	1.53689e-14
MAP3K8	ENSBTAG00000011600	13	35293957	35321804	-2.40613	2.66468e-16	1.72939e-14
CYP11A1	ENSBTAG00000006934	21	34328402	34342900	2.18991	3.94612e-16	2.53042e-14
CPA4	ENSBTAG00000046648	4	94046268	94070532	-2.00726	5.81766e-16	3.67775e-14
NECAB3	ENSBTAG00000003946	13	63108922	63127630	2.36859	1.0176e-15	6.24162e-14
IFI27	ENSBTAG00000003152	21	58735481	58744443	20.7777	2.12241e-15	1.25861e-13
OGDHL	ENSBTAG00000021728	28	43841933	43868982	-2.17832	2.45032e-15	1.44666e-13
gene:ENSBTAG00000052579	ENSBTAG00000052579	27	6023983	6025923	-2.2112	3.40958e-15	1.98675e-13
5_8S_rRNA_4	ENSBTAG00000048608	27	6222647	6222800	-3.00865	4.66294e-15	2.68209e-13
ASPHD2	ENSBTAG00000037832	17	66098792	66107865	-2.05529	4.87788e-15	2.79373e-13
gene:ENSBTAG00000050417	ENSBTAG00000050417	5	74480532	74487043	7.04795	7.64989e-15	4.30772e-13
TLR10	ENSBTAG00000014042	6	58034092	58059082	2.57752	9.32406e-15	5.16468e-13
LPAR3	ENSBTAG00000003791	3	59185580	59269352	2.99132	1.07494e-14	5.88014e-13
FOSB	ENSBTAG00000008182	18	53074887	53081288	3.55133	1.11568e-14	6.07819e-13
GDNF	ENSBTAG00000005176	20	36614255	36639869	-2.37093	1.22978e-14	6.61906e-13
CRNN	ENSBTAG00000054069	3	18280344	18286663	-2.04126	2.13429e-14	1.11516e-12
TTC9B	ENSBTAG00000046666	18	49612762	49615615	-2.26385	2.74169e-14	1.41052e-12
SLC2A6	ENSBTAG00000001824	11	104361550	104368899	4.34334	3.82812e-14	1.94335e-12
TENM4	ENSBTAG00000007439	29	16813275	17402612	-3.38663	5.17595e-14	2.5932e-12
HRH2	ENSBTAG00000044071	10	5450043	5474341	2.7035	6.46554e-14	3.2093e-12
FGF18	ENSBTAG00000000128	20	3226531	3263206	2.24201	7.95877e-14	3.89994e-12
CD74	ENSBTAG00000015228	7	61747922	61755685	-6.07584	8.57361e-14	4.18592e-12
FAM83D	ENSBTAG00000000660	13	67709012	67732524	2.27747	9.28276e-14	4.50752e-12
CPEB1	ENSBTAG00000000623	21	22846024	22955571	-3.31159	9.70103e-14	4.69362e-12
CPXM2	ENSBTAG00000018941	26	43495814	43632754	-2.86253	1.08981e-13	5.23498e-12
gene:ENSBTAG00000050658	ENSBTAG00000050658	X	34117863	34137798	-5.96738	1.17175e-13	5.60851e-12
SLC30A3	ENSBTAG00000011381	11	72374143	72382875	-2.75686	3.18484e-13	1.4693e-11
PLA2G2A_2	ENSBTAG00000005759	2	132710094	132713984	-13.9863	3.62311e-13	1.66006e-11
Metazoa_SRP_11	ENSBTAG00000050180	10	42834492	42834792	-3.3896	4.34603e-13	1.97778e-11
EDN2	ENSBTAG00000021434	3	104701022	104706947	-3.08072	8.23412e-13	3.60045e-11
gene:ENSBTAG00000005261	ENSBTAG00000005261	18	49408224	49450004	-2.0158	8.4443e-13	3.68034e-11
MT1E_2	ENSBTAG00000001595	18	24034443	24035790	-8.37739	1.02535e-12	4.41145e-11
IL6	ENSBTAG00000014921	4	31454748	31459131	2.73267	1.31931e-12	5.60426e-11
EGR3	ENSBTAG00000019293	8	69996237	70000191	4.19502	1.38608e-12	5.86002e-11
ISLR	ENSBTAG00000006024	21	34509671	34512801	2.85972	1.54521e-12	6.50202e-11
UPK3BL1	ENSBTAG00000020524	25	34519492	34524678	2.25864	1.59548e-12	6.69253e-11
gene:ENSBTAG00000047700	ENSBTAG00000047700	20	71943351	71965884	-8.20157	1.71481e-12	7.15946e-11
TFF3	ENSBTAG00000021276	1	142565465	142569246	-22.4796	1.72774e-12	7.20221e-11
Metazoa_SRP_7	ENSBTAG00000047947	8	98676195	98676495	-3.00957	1.90889e-12	7.89597e-11
ACSL5	ENSBTAG00000006707	26	32906516	32957882	2.88186	2.35627e-12	9.64236e-11
IGFALS	ENSBTAG00000033299	25	1367531	1371456	3.21438	2.55593e-12	1.03959e-10
gene:ENSBTAG00000054065	ENSBTAG00000054065	X	34138111	34144794	-4.41456	3.97933e-12	1.58252e-10
PIGR	ENSBTAG00000019798	16	4712912	4731265	-10.8314	4.13868e-12	1.6386e-10
PLA2G2A_1	ENSBTAG00000002700	2	132688157	132690759	-9.07492	5.09976e-12	2.00431e-10
CA4	ENSBTAG00000017969	19	12803072	12811847	3.39865	1.1053e-11	4.18455e-10
SREBF1	ENSBTAG00000007884	19	34633132	34649213	2.14593	1.12827e-11	4.25347e-10
IMPA2	ENSBTAG00000043951	24	42749322	42770785	-2.07014	1.20531e-11	4.50588e-10
SELENOP	ENSBTAG00000054085	20	31761769	31771443	-2.11211	1.81236e-11	6.6637e-10
DOK5	ENSBTAG00000047975	13	81893783	82044527	-2.21028	2.2057e-11	8.07672e-10
ISLR2	ENSBTAG00000002661	21	34555999	34560183	9.16612	2.30501e-11	8.41737e-10
APOA1	ENSBTAG00000002258	15	27490874	27505442	-7.34851	4.53794e-11	1.58792e-09
OLFM1	ENSBTAG00000038584	11	105560461	105581640	2.05733	5.06601e-11	1.76579e-09
TMEM71	ENSBTAG00000017138	14	8558255	8587613	-4.58885	7.25389e-11	2.45497e-09
MX1	ENSBTAG00000030913	1	141677686	141706496	10.7687	7.27731e-11	2.45979e-09
DCUN1D2	ENSBTAG00000018671	12	86663671	86681453	-2.00866	7.4867e-11	2.52419e-09
S100A8	ENSBTAG00000012640	3	17085576	17086827	2.00167	9.35486e-11	3.11488e-09
gene:ENSBTAG00000050062	ENSBTAG00000050062	17	71170235	71172285	-22.352	1.31441e-10	4.30177e-09
SLAMF7	ENSBTAG00000001197	3	8848947	8864962	-2.28044	1.62788e-10	5.25708e-09
OLFM4	ENSBTAG00000022779	12	10641502	10665121	-37.9774	2.4648e-10	7.79085e-09
[truncated: 406 more rows]
