# Supplementary material for: The role of interleukin-10 receptor alpha (IL10Rα) in Mycobacterium avium subsp. paratuberculosis infection of a mammary epithelial cell line
Source: BMC Genom Data. 2024 Jun 12;25:58. doi: 10.1186/s12863-024-01234-w (PMC11167801; doi:10.1186/s12863-024-01234-w)
Supplement: Supplementary file 5 — Supplementary Material 5 [file 12863_2024_1234_MOESM5_ESM.xlsx]

## Sheet: Table S5
Table S5: Top 20 differentially expressed genes based on the highest absolute fold change identified from the contrast of wildtype MAC-T cells (WT) vs. the wildtype MAC-T cells infected with Mycobacterium avium subsp. Paratuberculosis (WT-MAP)
Gene Name	ENSEMBL ID	Chromosome	Start	End	Fold Change	Upregulated or downregulated	P-value	FDR p-value correction
PTI	BOVIN|Ensembl=ENSBTAG00000017328|UniProtKB=A0A3Q1LPM0	13	74295475	74300845	-243.731	Upregulated	1.1232e-14	1.8875e-13
gene:ENSBTAG00000053949		15	51492589	51495514	-184.963	Upregulated	1.0146e-12	1.4474e-11
MTARC2	BOVIN|Gene=MARC2|UniProtKB=Q1LZH1	16	24225167	24268400	-175.418	Upregulated	2.5724e-12	3.5414e-11
EBD	BOVIN|Ensembl=ENSBTAG00000033545|UniProtKB=O02775	27	7165175	7180420	-160.956	Upregulated	8.7335e-12	1.1486e-10
C16H1orf115	BOVIN|Ensembl=ENSBTAG00000048856|UniProtKB=A0A3Q1MGM7	16	24176352	24188885	-153.299	Upregulated	1.8827e-11	2.3928e-10
MEP1B	BOVIN|Ensembl=ENSBTAG00000020391|UniProtKB=E1B7B4	24	24983756	25019913	-150.566	Upregulated	2.4472e-11	3.0753e-10
gene:ENSBTAG00000037826		15	51474977	51495512	-150.499	Upregulated	2.4472e-11	3.0753e-10
GUCA2A	BOVIN|Ensembl=ENSBTAG00000007195|UniProtKB=E1BIM0	3	104015402	104017508	-129.541	Upregulated	2.2569e-10	2.5918e-09
ANKS4B	BOVIN|Ensembl=ENSBTAG00000009837|UniProtKB=Q1JQD8	25	19058917	19070775	-126.582	Upregulated	3.0299e-10	3.4354e-09
gene:ENSBTAG00000052689		17	70758459	70772185	-120.98	Upregulated	5.529e-10	6.1367e-09
CD36	BOVIN|Ensembl=ENSBTAG00000017866|UniProtKB=P26201	4	40380300	40443336	-116.043	Upregulated	2.7642e-230	1.323e-228
gene:ENSBTAG00000050431		3	18110008	18110272	-114.285	Upregulated	6.2981e-12	8.4239e-11
SMOC2	BOVIN|Ensembl=ENSBTAG00000013176|UniProtKB=A5D7T2	9	102645194	102803012	-110.284	Upregulated	1.9413e-09	2.036e-08
gene:ENSBTAG00000012363		2	120102430	120106292	-97.9242	Upregulated	8.6953e-15	1.477e-13
TMC5	BOVIN|Ensembl=ENSBTAG00000002097|UniProtKB=F1MIU3	25	17029434	17093394	-97.0042	Upregulated	1.0425e-08	1.0176e-07
CCK	BOVIN|Gene=CCK|UniProtKB=P41520	22	14567355	14573955	-94.6855	Upregulated	1.48324e-08	1.425e-07
KRT34	BOVIN|Ensembl=ENSBTAG00000037560|UniProtKB=A0A3Q1LZF2	19	41593204	41597632	-93.3909	Upregulated	1.48324e-08	1.425e-07
PM20D1	BOVIN|Gene=PM20D1|UniProtKB=E1BJX8	16	3602520	3627653	-86.7073	Upregulated	4.4289e-08	4.0105e-07
H2AC19	BOVIN|Ensembl=ENSBTAG00000046003|UniProtKB=A0A096LNF2	3	20746487	20747479	-79.4231	Upregulated	1.4027e-07	1.2043e-06
HMGCS2	BOVIN|Ensembl=ENSBTAG00000003898|UniProtKB=Q2KIE6	3	23536510	23560620	-78.6622	Upregulated	1.4027e-07	1.2043e-06

## Sheet: Table S6
Table S6: Top 20 differentially expressed genes based on the highest absolute fold change identified from the contrast of wildtype MAC-T cells (WT) vs. the IL10Rα-knockout MAC-T cells (KO)
Gene Name	ENSEMBL ID	Chromosome	Start	End	Fold Change	Upregulated or downregulated	P-value	FDR p-value correction
DGKB	BOVIN|Gene=DGKB|UniProtKB=E1B7U7	4	22389766	23262263	704.195	Upregulated	1.08195e-39	3.05914e-38
H2AC10	BOVIN|Ensembl=ENSBTAG00000052895|UniProtKB=A0A3Q1MDK7	23	31701453	31702220	192.597	Upregulated	2.63444e-15	4.21321e-14
gene:ENSBTAG00000053039		7	65822405	65924750	92.1591	Upregulated	5.64067e-24	1.21342e-22
STRC	BOVIN|Ensembl=ENSBTAG00000007503|UniProtKB=A0A3Q1MJ91	21	55328661	55345907	83.8868	Upregulated	1.21143e-07	9.99726e-07
CXCL12	BOVIN|Ensembl=ENSBTAG00000005077|UniProtKB=A0A3Q1M085	28	45022355	45051627	-83.4727	Downregulated	4.60316e-07	3.54957e-06
CADPS2	BOVIN|Ensembl=ENSBTAG00000005110|UniProtKB=A0A3Q1ME52	4	86734599	87314496	-84.2315	Downregulated	1.37054e-228	5.6517e-227
gene:ENSBTAG00000026848		3	11350805	11351297	-87.0171	Downregulated	2.43335e-07	1.93887e-06
SPOCK1	BOVIN|Ensembl=ENSBTAG00000003502|UniProtKB=Q17QR9	7	48367042	48947295	-87.3273	Downregulated	< 2.48E-238	< 1.02E-236
WC1-12	BOVIN|Ensembl=ENSBTAG00000052355|UniProtKB=F1MBC6	5	102000000	102267444	-92.5986	Downregulated	4.39889e-08	3.81268e-07
KRT34	BOVIN|Ensembl=ENSBTAG00000037560|UniProtKB=A0A3Q1LZF2	19	41593204	41597632	-99.2852	Downregulated	7.30967e-08	6.19047e-07
gene:ENSBTAG00000050088		21	380522	381656	-114.776	Downregulated	1.40629e-08	1.28869e-07
gene:ENSBTAG00000050666		3	17261486	17263423	-115.844	Downregulated	7.16612e-12	8.96735e-11
gene:ENSBTAG00000052092		26	42407979	42423035	-132.382	Downregulated	2.49688e-09	2.46053e-08
gene:ENSBTAG00000048048		21	290614	292470	-146.871	Downregulated	8.07698e-10	8.34922e-09
GZMB	BOVIN|Ensembl=ENSBTAG00000010057|UniProtKB=F1MTF4	21	34740310	34743331	-159.979	Downregulated	2.81613e-10	3.04533e-09
MEP1B	BOVIN|Ensembl=ENSBTAG00000020391|UniProtKB=E1B7B4	24	24983756	25019913	-160.399	Downregulated	2.81613e-10	3.04533e-09
PID1	BOVIN|Ensembl=ENSBTAG00000037640|UniProtKB=G3X786	2	117000000	117290403	-177.874	Downregulated	2.10495e-49	6.51512e-48
ZNF512	BOVIN|Gene=ZNF512|UniProtKB=A4FV61	11	72076373	72106794	-435.588	Downregulated	8.40531e-38	2.34439e-36
RPTN	BOVIN|Ensembl=ENSBTAG00000039260|UniProtKB=A0A3Q1M4I0	3	18579777	18586282	-486.945	Downregulated	2.95779e-42	8.58017e-41
gene:ENSBTAG00000012026		5	100000000	100199602	-1533.92	Downregulated	4.43157e-118	1.67537e-116

## Sheet: Table S7
Table S7: Top 20 differentially expressed genes based on the highest absolute fold change identified from the contrast of wildtype MAC-T cells infected with Mycobacterium avium subsp. Paratuberculosis (WT-MAP) vs. the IL10Rα-knockout MAC-T cells infected with Mycobacterium avium subsp. Paratuberculosis (KO-MAP)
Gene Name	ENSEMBL ID	Chromosome	Start	End	Fold Change	Upregulated or downregulated	P-value	FDR p-value correction
gene:ENSBTAG00000012026		5	100000000	100199602	-1298.07	downregulated	7.31945e-137	2.10957e-135
PID1	BOVIN|Ensembl=ENSBTAG00000037640|UniProtKB=G3X786	2	117000000	117290403	-1141.96	downregulated	1.22801e-123	3.47944e-122
AMN	BOVIN|Gene=AMN|UniProtKB=F1MQD9	21	67610925	67621574	-426.712	downregulated	4.68963e-55	1.09591e-53
PNLIPRP3	BOVIN|Gene=PNLIPRP3|UniProtKB=F1MC21	26	36856469	36899597	-323.699	downregulated	3.16545e-24	4.78549e-23
LPL	BOVIN|Ensembl=ENSBTAG00000012855|UniProtKB=P11151	8	66989664	67016690	-267.414	downregulated	7.28015e-34	1.34577e-32
MCTP1	BOVIN|Ensembl=ENSBTAG00000054976|UniProtKB=A0A3Q1LLI1	7	94029770	94398651	214.65	upregulated	2.24244e-25	3.49862e-24
EFEMP1	BOVIN|Gene=EFEMP1|UniProtKB=A2VE41	11	38484911	38554752	-204.707	downregulated	3.55297e-21	4.98085e-20
CHI3L1	BOVIN|Gene=CHI3L1|UniProtKB=P30922	16	968433	978542	-121.75	downregulated	2.05773e-141	5.9563e-140
CADPS2	BOVIN|Ensembl=ENSBTAG00000005110|UniProtKB=A0A3Q1ME52	4	86734599	87314496	-119.962	downregulated	8.23857e-149	2.40029e-147
AMTN	BOVIN|Gene=AMTN|UniProtKB=E1BF93	6	85903761	85917242	-106.281	downregulated	5.03174e-306	1.53962e-304
FABP4	BOVIN|Ensembl=ENSBTAG00000037526|UniProtKB=F1MHQ4	14	44676541	44681059	-101.707	downregulated	< 5.03E-306	< 1.54-304
OTOP2	BOVIN|Ensembl=ENSBTAG00000021257|UniProtKB=F1MZ55	19	56490533	56499714	97.3118	upregulated	2.36079e-12	2.22264e-11
LY6E	BOVIN|Ensembl=ENSBTAG00000017040|UniProtKB=Q1RMM2	14	1422651	1426356	-95.1603	downregulated	2.31834e-122	6.54802e-121
CHP2	BOVIN|Gene=CHP2|UniProtKB=E1BHF5	25	21401700	21406270	-94.9336	downregulated	1.67024e-12	1.58925e-11
ZDHHC14	BOVIN|Ensembl=ENSBTAG00000018464|UniProtKB=E1BK60	9	94011801	94302733	-93.3005	downregulated	4.02695e-219	1.21143e-217
H2AC19	BOVIN|Ensembl=ENSBTAG00000046003|UniProtKB=A0A096LNF2	3	20746487	20747479	87.6568	upregulated	7.69763e-09	5.59911e-08
gene:ENSBTAG00000053720		19	44704035	44707865	85.7427	upregulated	3.02692e-12	2.82695e-11
gene:ENSBTAG00000051528		11	80654319	80742828	-82.2835	downregulated	8.51397e-11	7.18088e-10
SPIN2B_1	BOVIN|Ensembl=ENSBTAG00000046769	X	94099595	94101552	81.4548	upregulated	7.11439e-11	6.04419e-10
MAGEB3	BOVIN|Ensembl=ENSBTAG00000013995|UniProtKB=G3N004	X	113000000	113430601	78.89	upregulated	3.37819e-09	2.53472e-08

## Sheet: Table S8
Table S8: Top 20 differentially expressed genes based on the highest absolute fold change identified from the contrast of the IL10Rα-knockout MAC-T cells (KO) vs. the IL10Rα-knockout MAC-T cells infected with Mycobacterium avium subsp. Paratuberculosis (KO-MAP)
Gene Name	ENSEMBL ID	Chromosome	Start	End	Fold Change	Upregulated or downregulated	P-value	FDR p-value correction
gene:ENSBTAG00000012363		2	120000000	120106292	-89.0746	downregulated	1.94229e-08	4.61534e-07
UGT1A1	BOVIN|Ensembl=ENSBTAG00000026181	3	113000000	113425176	-76.5406	downregulated	1.05517e-07	2.24289e-06
BPI	BOVIN|Ensembl=ENSBTAG00000026181|UniProtKB=A0A3Q1M423	13	67172369	67201998	-71.2694	downregulated	2.60816e-07	5.088e-06
SAA3	BOVIN|Ensembl=ENSBTAG00000049589|UniProtKB=A0A3Q1M3H8	29	26414389	26418145	58.2328	upregulated	1.28717e-07	2.67867e-06
gene:ENSBTAG00000049723		29	7665858	7666455	49.5533	upregulated	1.09189e-05	0.000154606
ST8SIA1	BOVIN|Ensembl=ENSBTAG00000000593|UniProtKB=A0A3Q1N8K2	5	87876154	88043505	-48.4276	downregulated	1.51846e-06	2.55498e-05
MGC127133	BOVIN|Ensembl=ENSBTAG00000030629|UniProtKB=Q3T0T9	1	148000000	148407258	-46.7095	downregulated	1.59366e-05	0.000218275
RAB3B	BOVIN|Ensembl=ENSBTAG00000005337|UniProtKB=P10948	3	94334016	94401951	-46.1286	downregulated	3.34877e-06	5.27692e-05
SLC40A1	BOVIN|Ensembl=ENSBTAG00000010498|UniProtKB=A0JNB7	2	6776415	6800154	-45.7954	downregulated	2.34365e-05	0.000306845
SULT1E1	BOVIN|Ensembl=ENSBTAG00000011952	6	85309029	85365114	-45.7776	downregulated	2.34365e-05	0.000306845
gene:ENSBTAG00000051726		21	59287810	59295395	-45.6564	downregulated	2.34365e-05	0.000306845
gene:ENSBTAG00000047121		17	71092572	71125064	-43.9728	downregulated	3.47378e-05	0.000437142
METTL7A	BOVIN|Ensembl=ENSBTAG00000025005|UniProtKB=Q3MHK8	5	28996022	29007097	-43.8956	downregulated	2.90467e-05	0.000371631
gene:ENSBTAG00000051512		18	39855636	39986425	-40.6132	downregulated	5.19122e-05	0.000630759
gene:ENSBTAG00000015464		6	27929403	27930371	-40.2105	downregulated	1.18336e-05	0.000166591
gene:ENSBTAG00000003408		11	47233510	47305610	-39.9426	downregulated	7.82433e-05	0.000914226
PRUNE2	BOVIN|Ensembl=ENSBTAG00000053347|UniProtKB=A7Z048	8	52760744	52887222	-38.4565	downregulated	7.82433e-05	0.000914226
AMN	BOVIN|Ensembl=ENSBTAG00000015750	21	67610925	67621574	-38.2155	downregulated	7.82433e-05	0.000914226
BDKRB1	BOVIN|Ensembl=ENSBTAG00000007052|UniProtKB=F1N0Q8	21	61149333	61149924	38.1786	upregulated	0.000118987	0.00132778
OLFM4	BOVIN|Ensembl=ENSBTAG00000022779|UniProtKB=F1MVJ8	12	10641502	10665121	-37.9774	downregulated	2.4648e-10	7.79085e-09
