# Supplementary material for: The role of interleukin-10 receptor alpha (IL10Rα) in Mycobacterium avium subsp. paratuberculosis infection of a mammary epithelial cell line
Source: BMC Genom Data. 2024 Jun 12;25:58. doi: 10.1186/s12863-024-01234-w (PMC11167801; doi:10.1186/s12863-024-01234-w)
Supplement: Supplementary file 9 — Supplementary Material 9 [file 12863_2024_1234_MOESM9_ESM.xlsx]

## Sheet: Table S28
Table S28: All enriched terms from the contrast of the IL10Rα-knockout MAC-T cells (KO) vs. the IL10Rα-knockout MAC-T cells infected with Mycobacterium avium subsp. Paratuberculosis (KO-MAP)
#category	term ID	term description	observed gene count	background gene count	strength	false discovery rate	matching proteins in your network (IDs)	matching proteins in your network (labels)
GO Process	GO:0009605	Response to external stimulus	89	1803	0.38	1.23e-10	9913.ENSBTAP00000001585,9913.ENSBTAP00000002914,9913.ENSBTAP00000003588,9913.ENSBTAP00000004093,9913.ENSBTAP00000005523,9913.ENSBTAP00000005697,9913.ENSBTAP00000005987,9913.ENSBTAP00000006610,9913.ENSBTAP00000006816,9913.ENSBTAP00000007134,9913.ENSBTAP00000009178,9913.ENSBTAP00000009271,9913.ENSBTAP00000009389,9913.ENSBTAP00000009415,9913.ENSBTAP00000009916,9913.ENSBTAP00000009939,9913.ENSBTAP000…	SLAMF7,APOA1,CYP24A1,IFI27,RARRES2,ROBO3,C15orf48,SEMA5A,GDNF,GATA4,CD55,BDKRB1,REG3G,C1QA,TRIM40,IFI6,KRT20,SREBF1,UPP1,BPIFA2A,SCX,ITGB3,GSDMA,PKD2L1,CCDC80,BPIFC,PIEZO2,C1QC,C1QB,SEMA7A,PADI4,LDLR,S100A8,OAS1Y,LPO,GSDMB,MPTX,TLR10,BPI,C6,DRAXIN,ACTA2,ISG15,STAB1,CCL27,IL6,C9,CPS1,MYPN,CD36,DPYSL2,VIL1,TRIM11,EGR3,EPHB2,PYCARD,LYSB,ABCA1,CCL20,EDN2,CFH,FADS1,SGIP1,IFI44L,ADAM8,EFNB2,PDK4,CUBN,E…
GO Process	GO:0051707	Response to other organism	55	991	0.44	2.84e-07	9913.ENSBTAP00000001585,9913.ENSBTAP00000004093,9913.ENSBTAP00000005523,9913.ENSBTAP00000005987,9913.ENSBTAP00000009178,9913.ENSBTAP00000009389,9913.ENSBTAP00000009415,9913.ENSBTAP00000009916,9913.ENSBTAP00000009939,9913.ENSBTAP00000012052,9913.ENSBTAP00000013285,9913.ENSBTAP00000014293,9913.ENSBTAP00000014700,9913.ENSBTAP00000014865,9913.ENSBTAP00000014871,9913.ENSBTAP00000015991,9913.ENSBTAP000…	SLAMF7,IFI27,RARRES2,C15orf48,CD55,REG3G,C1QA,TRIM40,IFI6,BPIFA2A,GSDMA,CCDC80,BPIFC,C1QC,C1QB,PADI4,S100A8,OAS1Y,LPO,GSDMB,MPTX,TLR10,BPI,C6,ACTA2,ISG15,STAB1,IL6,C9,CPS1,CD36,VIL1,TRIM11,PYCARD,LYSB,ABCA1,CCL20,CFH,IFI44L,CUBN,MX1,OAS1X,REG4,PGLYRP2,IFI44,CFI,SCIMP,C7,MRC1,HMCN1,PALM3,IL36A,CFD,ISG20,IFNAG
GO Process	GO:0044419	Interspecies interaction between organisms	57	1147	0.39	2.62e-06	9913.ENSBTAP00000001585,9913.ENSBTAP00000004093,9913.ENSBTAP00000005523,9913.ENSBTAP00000005987,9913.ENSBTAP00000009178,9913.ENSBTAP00000009389,9913.ENSBTAP00000009415,9913.ENSBTAP00000009916,9913.ENSBTAP00000009939,9913.ENSBTAP00000012052,9913.ENSBTAP00000013173,9913.ENSBTAP00000013285,9913.ENSBTAP00000014293,9913.ENSBTAP00000014700,9913.ENSBTAP00000014865,9913.ENSBTAP00000014871,9913.ENSBTAP000…	SLAMF7,IFI27,RARRES2,C15orf48,CD55,REG3G,C1QA,TRIM40,IFI6,BPIFA2A,ITGB3,GSDMA,CCDC80,BPIFC,C1QC,C1QB,PADI4,S100A8,OAS1Y,LPO,GSDMB,MPTX,TLR10,BPI,C6,ACTA2,ISG15,STAB1,IL6,HMOX1,C9,CPS1,CD36,VIL1,TRIM11,PYCARD,LYSB,ABCA1,CCL20,CFH,IFI44L,CUBN,MX1,OAS1X,REG4,PGLYRP2,IFI44,CFI,SCIMP,C7,MRC1,HMCN1,PALM3,IL36A,CFD,ISG20,IFNAG
GO Process	GO:0006952	Defense response	52	1044	0.39	1.19e-05	9913.ENSBTAP00000001585,9913.ENSBTAP00000002600,9913.ENSBTAP00000004093,9913.ENSBTAP00000004397,9913.ENSBTAP00000005523,9913.ENSBTAP00000008808,9913.ENSBTAP00000009178,9913.ENSBTAP00000009271,9913.ENSBTAP00000009415,9913.ENSBTAP00000009916,9913.ENSBTAP00000009939,9913.ENSBTAP00000012052,9913.ENSBTAP00000013285,9913.ENSBTAP00000014700,9913.ENSBTAP00000014865,9913.ENSBTAP00000014871,9913.ENSBTAP000…	SLAMF7,THBS1,IFI27,GABRA5,RARRES2,PTGDR,CD55,BDKRB1,C1QA,TRIM40,IFI6,BPIFA2A,GSDMA,BPIFC,C1QC,C1QB,SEMA7A,PADI4,S100A8,OAS1Y,LPO,GSDMB,MPTX,TLR10,BPI,C6,CD96,ISG15,STAB1,IL6,CD74,C9,TRIM11,CD163,PYCARD,LYSB,CCL20,CFH,IFI44L,ADAM8,TNF,MX1,OAS1X,PGLYRP2,CFI,C7,MRC1,SAA3,IL36A,CFD,ISG20,IFNAG
GO Process	GO:0098542	Defense response to other organism	41	758	0.42	5.73e-05	9913.ENSBTAP00000001585,9913.ENSBTAP00000004093,9913.ENSBTAP00000005523,9913.ENSBTAP00000009178,9913.ENSBTAP00000009415,9913.ENSBTAP00000009916,9913.ENSBTAP00000009939,9913.ENSBTAP00000012052,9913.ENSBTAP00000013285,9913.ENSBTAP00000014700,9913.ENSBTAP00000014865,9913.ENSBTAP00000014871,9913.ENSBTAP00000015991,9913.ENSBTAP00000016774,9913.ENSBTAP00000016856,9913.ENSBTAP00000016986,9913.ENSBTAP000…	SLAMF7,IFI27,RARRES2,CD55,C1QA,TRIM40,IFI6,BPIFA2A,GSDMA,BPIFC,C1QC,C1QB,PADI4,S100A8,OAS1Y,LPO,GSDMB,MPTX,TLR10,BPI,C6,ISG15,STAB1,IL6,C9,TRIM11,PYCARD,LYSB,CCL20,CFH,IFI44L,MX1,OAS1X,PGLYRP2,CFI,C7,MRC1,IL36A,CFD,ISG20,IFNAG
GO Process	GO:0006955	Immune response	51	1099	0.36	0.0001	9913.ENSBTAP00000001585,9913.ENSBTAP00000004093,9913.ENSBTAP00000005523,9913.ENSBTAP00000009178,9913.ENSBTAP00000009389,9913.ENSBTAP00000009415,9913.ENSBTAP00000009916,9913.ENSBTAP00000009939,9913.ENSBTAP00000012815,9913.ENSBTAP00000014072,9913.ENSBTAP00000014700,9913.ENSBTAP00000014865,9913.ENSBTAP00000014871,9913.ENSBTAP00000015991,9913.ENSBTAP00000016520,9913.ENSBTAP00000016774,9913.ENSBTAP000…	SLAMF7,IFI27,RARRES2,CD55,REG3G,C1QA,TRIM40,IFI6,FGL2,BOLA-DRA,BPIFC,C1QC,C1QB,PADI4,BOLA-DMB,S100A8,OAS1Y,LPO,MPTX,TLR10,BPI,C6,ISG15,CCL27,IL6,CD74,C9,CD36,DNASE1L3,TRIM11,LA-DQB,PIGR,PYCARD,PRKCB,CCL20,CFH,IFI44L,METTL7A,TNF,MX1,OAS1X,IFI44,CFI,SCIMP,C7,HSPA6,MRC1,IL36A,CFD,ISG20,IFNAG
GO Process	GO:0050896	Response to stimulus	207	7544	0.13	0.0001	9913.ENSBTAP00000000079,9913.ENSBTAP00000000139,9913.ENSBTAP00000000819,9913.ENSBTAP00000000862,9913.ENSBTAP00000000973,9913.ENSBTAP00000001585,9913.ENSBTAP00000001758,9913.ENSBTAP00000001766,9913.ENSBTAP00000002084,9913.ENSBTAP00000002092,9913.ENSBTAP00000002600,9913.ENSBTAP00000002715,9913.ENSBTAP00000002914,9913.ENSBTAP00000003588,9913.ENSBTAP00000003604,9913.ENSBTAP00000003821,9913.ENSBTAP000…	FABP4,FGF18,CPEB1,FAM83D,WFIKKN2,SLAMF7,GHR,WNT5B,INSIG1,MT1A,THBS1,RHPN1,APOA1,CYP24A1,GABRP,EMR3,IFI27,GABRA5,PADI2,UCP2,LPAR3,RARRES2,GSTA1,ROBO3,COL4A2,C15orf48,NRK,SEMA5A,GLP2R,GDNF,RAB3B,GATA4,IGFBP2,SLC6A1,IL1R2,GABRA3,PTGDR,FGG,CYP11A1,CD55,BDKRB1,REG3G,C1QA,TRIM40,IFI6,GEM,KRT20,SREBF1,HNF4G,UPP1,MMP19,BPIFA2A,IL12RB2,FGL2,FBP1,SCX,ITGB3,GSDMA,PARD3B,BOLA-DRA,ANGPTL1,PKD2L1,CCDC80,CLIC2,…
GO Process	GO:0006958	Complement activation, classical pathway	9	35	1.1	0.00021	9913.ENSBTAP00000009178,9913.ENSBTAP00000009415,9913.ENSBTAP00000014865,9913.ENSBTAP00000014871,9913.ENSBTAP00000017120,9913.ENSBTAP00000018845,9913.ENSBTAP00000021495,9913.ENSBTAP00000045833,9913.ENSBTAP00000047583	CD55,C1QA,C1QC,C1QB,MPTX,C6,C9,CFI,C7
GO Process	GO:0006956	Complement activation	11	62	0.94	0.00022	9913.ENSBTAP00000009178,9913.ENSBTAP00000009415,9913.ENSBTAP00000014865,9913.ENSBTAP00000014871,9913.ENSBTAP00000017120,9913.ENSBTAP00000018845,9913.ENSBTAP00000021495,9913.ENSBTAP00000029340,9913.ENSBTAP00000045833,9913.ENSBTAP00000047583,9913.ENSBTAP00000055802	CD55,C1QA,C1QC,C1QB,MPTX,C6,C9,CFH,CFI,C7,CFD
GO Process	GO:0007155	Cell adhesion	39	771	0.4	0.00038	9913.ENSBTAP00000002600,9913.ENSBTAP00000002629,9913.ENSBTAP00000007913,9913.ENSBTAP00000008877,9913.ENSBTAP00000009531,9913.ENSBTAP00000011612,9913.ENSBTAP00000012294,9913.ENSBTAP00000013173,9913.ENSBTAP00000013618,9913.ENSBTAP00000016774,9913.ENSBTAP00000018261,9913.ENSBTAP00000019209,9913.ENSBTAP00000019591,9913.ENSBTAP00000019663,9913.ENSBTAP00000021701,9913.ENSBTAP00000023273,9913.ENSBTAP000…	THBS1,IGSF5,ISLR,FGG,NID1,LAMA4,LRRC7,ITGB3,PARD3B,S100A8,ITGA5,CD96,MUC4,STAB1,LGALS4,MYPN,CD36,IGFBP7,CRNN,CDH26,CD200,ANGPT4,OLFM4,PKHD1,CEL,ADAM8,EFNB2,EGFL7,MYBPC3,THBS2,IGFALS,EMCN,TENM1,TENM4,HMCN1,CTNNA3,NTNG2,CDHR5,SNED1
GO Process	GO:0006629	Lipid metabolic process	45	994	0.35	0.00071	9913.ENSBTAP00000000079,9913.ENSBTAP00000000780,9913.ENSBTAP00000001829,9913.ENSBTAP00000002084,9913.ENSBTAP00000002914,9913.ENSBTAP00000003588,9913.ENSBTAP00000005088,9913.ENSBTAP00000005523,9913.ENSBTAP00000005618,9913.ENSBTAP00000009106,9913.ENSBTAP00000009271,9913.ENSBTAP00000010372,9913.ENSBTAP00000010661,9913.ENSBTAP00000012243,9913.ENSBTAP00000013354,9913.ENSBTAP00000015106,9913.ENSBTAP000…	FABP4,ST8SIA1,RDH16,INSIG1,APOA1,CYP24A1,HMGCS2,RARRES2,GSTA1,CYP11A1,BDKRB1,SREBF1,ALDH1A1,DEGS2,APOE,PNLIPRP2,SULT1E1,LDLR,APOC3,ALOX12B,GDPD2,PLCB4,HMGCLL1,RBP2,CD74,CPS1,UGT2B10,ACSL5,APOA4,APOC2,ABCA1,ABCG1,EDN2,CPT1A,FADS1,GK,CEL,DHRS3,CUBN,LPIN1,ABCB11,IMPA2,PDGFRB,SCD,DHRS9
GO Process	GO:0002252	Immune effector process	28	471	0.47	0.00073	9913.ENSBTAP00000004093,9913.ENSBTAP00000009178,9913.ENSBTAP00000009415,9913.ENSBTAP00000009939,9913.ENSBTAP00000012815,9913.ENSBTAP00000014865,9913.ENSBTAP00000014871,9913.ENSBTAP00000016856,9913.ENSBTAP00000017120,9913.ENSBTAP00000018845,9913.ENSBTAP00000019573,9913.ENSBTAP00000019865,9913.ENSBTAP00000020261,9913.ENSBTAP00000021495,9913.ENSBTAP00000024347,9913.ENSBTAP00000024852,9913.ENSBTAP000…	IFI27,CD55,C1QA,IFI6,FGL2,C1QC,C1QB,OAS1Y,MPTX,C6,ISG15,IL6,CD74,C9,DNASE1L3,TRIM11,PYCARD,CFH,IFI44L,METTL7A,MX1,OAS1X,CFI,C7,HSPA6,CFD,ISG20,IFNAG
GO Process	GO:0045087	Innate immune response	31	559	0.44	0.00073	9913.ENSBTAP00000001585,9913.ENSBTAP00000004093,9913.ENSBTAP00000005523,9913.ENSBTAP00000009178,9913.ENSBTAP00000009415,9913.ENSBTAP00000009916,9913.ENSBTAP00000009939,9913.ENSBTAP00000014700,9913.ENSBTAP00000014865,9913.ENSBTAP00000014871,9913.ENSBTAP00000015991,9913.ENSBTAP00000016774,9913.ENSBTAP00000016856,9913.ENSBTAP00000017120,9913.ENSBTAP00000018658,9913.ENSBTAP00000018669,9913.ENSBTAP000…	SLAMF7,IFI27,RARRES2,CD55,C1QA,TRIM40,IFI6,BPIFC,C1QC,C1QB,PADI4,S100A8,OAS1Y,MPTX,TLR10,BPI,C6,ISG15,C9,TRIM11,PYCARD,CCL20,CFH,MX1,OAS1X,CFI,C7,MRC1,IL36A,CFD,ISG20
GO Process	GO:0044281	Small molecule metabolic process	57	1428	0.29	0.00094	9913.ENSBTAP00000000079,9913.ENSBTAP00000001829,9913.ENSBTAP00000001947,9913.ENSBTAP00000002084,9913.ENSBTAP00000002914,9913.ENSBTAP00000002925,9913.ENSBTAP00000003588,9913.ENSBTAP00000005088,9913.ENSBTAP00000005618,9913.ENSBTAP00000009106,9913.ENSBTAP00000009271,9913.ENSBTAP00000010372,9913.ENSBTAP00000010661,9913.ENSBTAP00000011088,9913.ENSBTAP00000012243,9913.ENSBTAP00000012835,9913.ENSBTAP000…	FABP4,RDH16,OTC,INSIG1,APOA1,NPL,CYP24A1,HMGCS2,GSTA1,CYP11A1,BDKRB1,SREBF1,ALDH1A1,UPP1,DEGS2,FBP1,APOE,GDA,LDLR,ALOX12B,OAS1Y,HOGA1,LPO,PRUNE2,PLCB4,HMGCLL1,CD74,CPS1,UGT2B10,MAMDC2,CA4,FBP2,ACSL5,APOA4,ABCA1,ABCG1,EDN2,OGDHL,NPPB,CPT1A,FADS1,GK,MAT1A,ADCY5,DHRS3,UGT1A1,PDK4,CUBN,MGC127133,LPIN1,OAS1X,ABCB11,PON3,IMPA2,SCD,ALDOB,DHRS9
GO Process	GO:0065008	Regulation of biological quality	104	3247	0.2	0.00094	9913.ENSBTAP00000000079,9913.ENSBTAP00000001829,9913.ENSBTAP00000002084,9913.ENSBTAP00000002092,9913.ENSBTAP00000002914,9913.ENSBTAP00000003445,9913.ENSBTAP00000003604,9913.ENSBTAP00000004397,9913.ENSBTAP00000004810,9913.ENSBTAP00000004931,9913.ENSBTAP00000005226,9913.ENSBTAP00000005430,9913.ENSBTAP00000006184,9913.ENSBTAP00000006610,9913.ENSBTAP00000006628,9913.ENSBTAP00000006816,9913.ENSBTAP000…	FABP4,RDH16,INSIG1,MT1A,APOA1,ISLR2,GABRP,GABRA5,UCP2,LPAR3,CSDC2,ANO4,HNF1B,SEMA5A,DOC2A,GDNF,RAB3B,PLIN2,SLC6A1,GABRA3,PTGDR,FGG,CYP11A1,IFI6,SREBF1,ALDH1A1,MYL3,LAMA4,LRRC7,SCX,ITGB3,MUC13,CLIC2,PIEZO2,SLC30A3,SEMA7A,GABRR1,SULT1E1,SCNN1B,LDLR,APOC3,ALOX12B,PLCB4,CHRNA6,ACTA2,ISG15,MUC4,ANXA6,IL6,CD74,HMOX1,CPS1,SCN3B,ATP10B,CD36,ABCA4,DPYSL2,TMEM108,VIL1,KCNH3,APOA4,EPHB2,PYCARD,ABCA1,PRKCB,A…
GO Process	GO:0016064	Immunoglobulin mediated immune response	11	79	0.84	0.001	9913.ENSBTAP00000009178,9913.ENSBTAP00000009415,9913.ENSBTAP00000012815,9913.ENSBTAP00000014865,9913.ENSBTAP00000014871,9913.ENSBTAP00000017120,9913.ENSBTAP00000018845,9913.ENSBTAP00000020261,9913.ENSBTAP00000021495,9913.ENSBTAP00000045833,9913.ENSBTAP00000047583	CD55,C1QA,FGL2,C1QC,C1QB,MPTX,C6,CD74,C9,CFI,C7
GO Process	GO:0019217	Regulation of fatty acid metabolic process	10	65	0.88	0.0012	9913.ENSBTAP00000002084,9913.ENSBTAP00000002914,9913.ENSBTAP00000010372,9913.ENSBTAP00000016453,9913.ENSBTAP00000020261,9913.ENSBTAP00000026345,9913.ENSBTAP00000027393,9913.ENSBTAP00000029336,9913.ENSBTAP00000038686,9913.ENSBTAP00000043977	INSIG1,APOA1,SREBF1,APOC3,CD74,APOA4,APOC2,CPT1A,PDK4,ABCB11
GO Process	GO:0097006	Regulation of plasma lipoprotein particle levels	8	36	1.04	0.0012	9913.ENSBTAP00000002914,9913.ENSBTAP00000013354,9913.ENSBTAP00000016342,9913.ENSBTAP00000016453,9913.ENSBTAP00000026345,9913.ENSBTAP00000027393,9913.ENSBTAP00000027538,9913.ENSBTAP00000028342	APOA1,APOE,LDLR,APOC3,APOA4,APOC2,ABCA1,ABCG1
GO Process	GO:0002376	Immune system process	66	1806	0.25	0.0018	9913.ENSBTAP00000001585,9913.ENSBTAP00000004093,9913.ENSBTAP00000005523,9913.ENSBTAP00000007019,9913.ENSBTAP00000009178,9913.ENSBTAP00000009389,9913.ENSBTAP00000009415,9913.ENSBTAP00000009916,9913.ENSBTAP00000009939,9913.ENSBTAP00000012815,9913.ENSBTAP00000014072,9913.ENSBTAP00000014700,9913.ENSBTAP00000014865,9913.ENSBTAP00000014871,9913.ENSBTAP00000015413,9913.ENSBTAP00000015991,9913.ENSBTAP000…	SLAMF7,IFI27,RARRES2,RAB3B,CD55,REG3G,C1QA,TRIM40,IFI6,FGL2,BOLA-DRA,BPIFC,C1QC,C1QB,MAP3K8,PADI4,BOLA-DMB,S100A8,OAS1Y,LPO,MPTX,TLR10,BPI,C6,ISG15,MUC4,CCL27,IL6,CD74,C9,CD36,DNASE1L3,NCR3,TRIM11,KIR3DL2,LA-DQB,PIGR,CDH26,PYCARD,PRKCB,CCL20,EDN2,CFH,IFI44L,ADAM8,METTL7A,EFNB2,TNF,KRT75,MX1,OAS1X,PGLYRP2,SLC40A1,IFI44,CFI,BTNL2,SCIMP,C7,HSPA6,MRC1,PDGFRB,IL36A,TREML2,CFD,ISG20,IFNAG
GO Process	GO:0008203	Cholesterol metabolic process	11	89	0.78	0.0024	9913.ENSBTAP00000002084,9913.ENSBTAP00000002914,9913.ENSBTAP00000005088,9913.ENSBTAP00000009106,9913.ENSBTAP00000010372,9913.ENSBTAP00000013354,9913.ENSBTAP00000016342,9913.ENSBTAP00000026345,9913.ENSBTAP00000027538,9913.ENSBTAP00000028342,9913.ENSBTAP00000039211	INSIG1,APOA1,HMGCS2,CYP11A1,SREBF1,APOE,LDLR,APOA4,ABCA1,ABCG1,CUBN
GO Process	GO:0009617	Response to bacterium	26	459	0.44	0.0025	9913.ENSBTAP00000005523,9913.ENSBTAP00000005987,9913.ENSBTAP00000012052,9913.ENSBTAP00000013285,9913.ENSBTAP00000014293,9913.ENSBTAP00000014700,9913.ENSBTAP00000016986,9913.ENSBTAP00000017083,9913.ENSBTAP00000018669,9913.ENSBTAP00000019573,9913.ENSBTAP00000019663,9913.ENSBTAP00000019865,9913.ENSBTAP00000022158,9913.ENSBTAP00000023750,9913.ENSBTAP00000024683,9913.ENSBTAP00000027401,9913.ENSBTAP000…	RARRES2,C15orf48,BPIFA2A,GSDMA,CCDC80,BPIFC,LPO,GSDMB,BPI,ISG15,STAB1,IL6,CPS1,CD36,VIL1,LYSB,ABCA1,CUBN,REG4,PGLYRP2,IFI44,MRC1,HMCN1,PALM3,IL36A,CFD
GO Process	GO:0030301	Cholesterol transport	8	43	0.96	0.0031	9913.ENSBTAP00000002914,9913.ENSBTAP00000013354,9913.ENSBTAP00000016342,9913.ENSBTAP00000016453,9913.ENSBTAP00000023750,9913.ENSBTAP00000026345,9913.ENSBTAP00000027538,9913.ENSBTAP00000028342	APOA1,APOE,LDLR,APOC3,CD36,APOA4,ABCA1,ABCG1
GO Process	GO:0042304	Regulation of fatty acid biosynthetic process	7	30	1.06	0.0031	9913.ENSBTAP00000002084,9913.ENSBTAP00000002914,9913.ENSBTAP00000016453,9913.ENSBTAP00000020261,9913.ENSBTAP00000026345,9913.ENSBTAP00000027393,9913.ENSBTAP00000038686	INSIG1,APOA1,APOC3,CD74,APOA4,APOC2,PDK4
GO Process	GO:0033344	Cholesterol efflux	6	19	1.19	0.0032	9913.ENSBTAP00000002914,9913.ENSBTAP00000013354,9913.ENSBTAP00000016453,9913.ENSBTAP00000026345,9913.ENSBTAP00000027538,9913.ENSBTAP00000028342	APOA1,APOE,APOC3,APOA4,ABCA1,ABCG1
GO Process	GO:0007166	Cell surface receptor signaling pathway	60	1628	0.26	0.0033	9913.ENSBTAP00000000139,9913.ENSBTAP00000000973,9913.ENSBTAP00000001758,9913.ENSBTAP00000001766,9913.ENSBTAP00000002914,9913.ENSBTAP00000003821,9913.ENSBTAP00000004397,9913.ENSBTAP00000005523,9913.ENSBTAP00000005916,9913.ENSBTAP00000006610,9913.ENSBTAP00000006662,9913.ENSBTAP00000008322,9913.ENSBTAP00000008798,9913.ENSBTAP00000010372,9913.ENSBTAP00000012441,9913.ENSBTAP00000012942,9913.ENSBTAP000…	FGF18,WFIKKN2,GHR,WNT5B,APOA1,EMR3,GABRA5,RARRES2,COL4A2,SEMA5A,GLP2R,IL1R2,GABRA3,SREBF1,IL12RB2,SCX,ITGB3,ANGPTL1,PKD2L1,BPIFC,SEMA7A,SAMD10,GABRR1,HES7,ITGA5,WNT6,BPI,CHRNA6,DRAXIN,ISG15,MUC4,IL6,CD74,TNFRSF18,CD36,NCR3,VIL1,IL21R,PIGR,EPHB2,PYCARD,ABCA1,PRKCB,CCL20,EDN2,NPPB,EFNB2,TNF,PDK4,EPHA7,BTNL2,IL1RAPL2,PTK6,PDGFRB,PALM3,IL36A,DOK5,ROS1,CFD,IFNAG
GO Process	GO:0010565	Regulation of cellular ketone metabolic process	11	95	0.75	0.0034	9913.ENSBTAP00000002084,9913.ENSBTAP00000002914,9913.ENSBTAP00000010372,9913.ENSBTAP00000016453,9913.ENSBTAP00000020261,9913.ENSBTAP00000026345,9913.ENSBTAP00000027393,9913.ENSBTAP00000029336,9913.ENSBTAP00000036928,9913.ENSBTAP00000038686,9913.ENSBTAP00000043977	INSIG1,APOA1,SREBF1,APOC3,CD74,APOA4,APOC2,CPT1A,UGT1A1,PDK4,ABCB11
GO Process	GO:0002682	Regulation of immune system process	43	1026	0.31	0.0038	9913.ENSBTAP00000001585,9913.ENSBTAP00000002914,9913.ENSBTAP00000004411,9913.ENSBTAP00000005523,9913.ENSBTAP00000007349,9913.ENSBTAP00000009178,9913.ENSBTAP00000009415,9913.ENSBTAP00000012815,9913.ENSBTAP00000014700,9913.ENSBTAP00000014865,9913.ENSBTAP00000014871,9913.ENSBTAP00000015210,9913.ENSBTAP00000016342,9913.ENSBTAP00000017120,9913.ENSBTAP00000018669,9913.ENSBTAP00000018845,9913.ENSBTAP000…	SLAMF7,APOA1,PADI2,RARRES2,IGFBP2,CD55,C1QA,FGL2,BPIFC,C1QC,C1QB,SEMA7A,LDLR,MPTX,BPI,C6,ISG15,MUC4,CCL27,IL6,CD74,TNFRSF18,C9,DNASE1L3,NCR3,EGR3,PIGR,CD200,PYCARD,PRKCB,UBASH3A,CCL20,EDN2,CFH,ADAM8,EFNB2,CFI,BTNL2,SCIMP,C7,MZB1,TREML2,CFD
GO Process	GO:0090207	Regulation of triglyceride metabolic process	7	33	1.02	0.0044	9913.ENSBTAP00000002914,9913.ENSBTAP00000010372,9913.ENSBTAP00000016342,9913.ENSBTAP00000016453,9913.ENSBTAP00000026345,9913.ENSBTAP00000027393,9913.ENSBTAP00000035682	APOA1,SREBF1,LDLR,APOC3,APOA4,APOC2,TNF
GO Process	GO:0090208	Positive regulation of triglyceride metabolic process	6	21	1.15	0.0044	9913.ENSBTAP00000002914,9913.ENSBTAP00000010372,9913.ENSBTAP00000016342,9913.ENSBTAP00000026345,9913.ENSBTAP00000027393,9913.ENSBTAP00000035682	APOA1,SREBF1,LDLR,APOA4,APOC2,TNF
GO Process	GO:0033700	Phospholipid efflux	5	12	1.31	0.005	9913.ENSBTAP00000002914,9913.ENSBTAP00000016453,9913.ENSBTAP00000026345,9913.ENSBTAP00000027538,9913.ENSBTAP00000028342	APOA1,APOC3,APOA4,ABCA1,ABCG1
GO Process	GO:0006959	Humoral immune response	15	192	0.58	0.0057	9913.ENSBTAP00000005523,9913.ENSBTAP00000009178,9913.ENSBTAP00000009389,9913.ENSBTAP00000009415,9913.ENSBTAP00000014865,9913.ENSBTAP00000014871,9913.ENSBTAP00000016986,9913.ENSBTAP00000017120,9913.ENSBTAP00000018845,9913.ENSBTAP00000021495,9913.ENSBTAP00000029340,9913.ENSBTAP00000045833,9913.ENSBTAP00000047583,9913.ENSBTAP00000055802,9913.ENSBTAP00000056397	RARRES2,CD55,REG3G,C1QA,C1QC,C1QB,LPO,MPTX,C6,C9,CFH,CFI,C7,CFD,IFNAG
GO Process	GO:0018101	Protein citrullination	4	5	1.59	0.0057	9913.ENSBTAP00000004411,9913.ENSBTAP00000015977,9913.ENSBTAP00000015978,9913.ENSBTAP00000015991	PADI2,PADI1,PADI3,PADI4
GO Process	GO:0062012	Regulation of small molecule metabolic process	17	242	0.54	0.0057	9913.ENSBTAP00000002084,9913.ENSBTAP00000002385,9913.ENSBTAP00000002914,9913.ENSBTAP00000010372,9913.ENSBTAP00000012835,9913.ENSBTAP00000016342,9913.ENSBTAP00000016453,9913.ENSBTAP00000020261,9913.ENSBTAP00000026345,9913.ENSBTAP00000027393,9913.ENSBTAP00000028342,9913.ENSBTAP00000028349,9913.ENSBTAP00000029336,9913.ENSBTAP00000036928,9913.ENSBTAP00000038686,9913.ENSBTAP00000043977,9913.ENSBTAP000…	INSIG1,SLC2A6,APOA1,SREBF1,FBP1,LDLR,APOC3,CD74,APOA4,APOC2,ABCG1,TFF3,CPT1A,UGT1A1,PDK4,ABCB11,PPARGC1A
GO Process	GO:0002684	Positive regulation of immune system process	31	652	0.37	0.0058	9913.ENSBTAP00000005523,9913.ENSBTAP00000007349,9913.ENSBTAP00000009178,9913.ENSBTAP00000009415,9913.ENSBTAP00000014865,9913.ENSBTAP00000014871,9913.ENSBTAP00000015210,9913.ENSBTAP00000017120,9913.ENSBTAP00000018845,9913.ENSBTAP00000019573,9913.ENSBTAP00000019591,9913.ENSBTAP00000019846,9913.ENSBTAP00000019865,9913.ENSBTAP00000020261,9913.ENSBTAP00000020759,9913.ENSBTAP00000021495,9913.ENSBTAP000…	RARRES2,IGFBP2,CD55,C1QA,C1QC,C1QB,SEMA7A,MPTX,C6,ISG15,MUC4,CCL27,IL6,CD74,TNFRSF18,C9,NCR3,EGR3,PYCARD,PRKCB,CCL20,EDN2,CFH,ADAM8,EFNB2,CFI,BTNL2,SCIMP,C7,MZB1,CFD
GO Process	GO:0050994	Regulation of lipid catabolic process	8	51	0.89	0.0059	9913.ENSBTAP00000002914,9913.ENSBTAP00000005523,9913.ENSBTAP00000016342,9913.ENSBTAP00000016453,9913.ENSBTAP00000026345,9913.ENSBTAP00000027393,9913.ENSBTAP00000029336,9913.ENSBTAP00000043977	APOA1,RARRES2,LDLR,APOC3,APOA4,APOC2,CPT1A,ABCB11
GO Process	GO:0051239	Regulation of multicellular organismal process	80	2463	0.2	0.0059	9913.ENSBTAP00000000169,9913.ENSBTAP00000002600,9913.ENSBTAP00000002914,9913.ENSBTAP00000003445,9913.ENSBTAP00000004556,9913.ENSBTAP00000004810,9913.ENSBTAP00000004931,9913.ENSBTAP00000005916,9913.ENSBTAP00000006354,9913.ENSBTAP00000006610,9913.ENSBTAP00000006816,9913.ENSBTAP00000007134,9913.ENSBTAP00000008322,9913.ENSBTAP00000009271,9913.ENSBTAP00000010372,9913.ENSBTAP00000011047,9913.ENSBTAP000…	RFX4,THBS1,APOA1,ISLR2,SPOCK1,UCP2,LPAR3,COL4A2,NRK,SEMA5A,GDNF,GATA4,IL1R2,BDKRB1,SREBF1,MYL3,LAMA4,LRRC7,FGL2,SCX,ITGB3,APOE,PARD3B,BPIFC,C1QC,SEMA7A,LDLR,APOC3,HES7,ALOX12B,GDPD2,WNT6,TLR10,BPI,SDC2,ISG15,STAB1,ANXA6,IL6,CD74,SCN3B,E2F2,DPYSL2,TMEM108,VIL1,EGR3,APOA4,EPHB2,CD200,PYCARD,APOC2,ABCA1,MMP9,PRKCB,UBASH3A,EDN2,ADAM8,CENPF,EFNB2,TNF,PDK4,AMOT,LPIN1,MYBPC3,THBS2,BTNL2,SCIMP,MYCL,TENM4…
GO Process	GO:0042632	Cholesterol homeostasis	9	68	0.81	0.006	9913.ENSBTAP00000000079,9913.ENSBTAP00000002084,9913.ENSBTAP00000002914,9913.ENSBTAP00000016342,9913.ENSBTAP00000016453,9913.ENSBTAP00000026345,9913.ENSBTAP00000027538,9913.ENSBTAP00000028342,9913.ENSBTAP00000043977	FABP4,INSIG1,APOA1,LDLR,APOC3,APOA4,ABCA1,ABCG1,ABCB11
GO Process	GO:0002460	Adaptive immune response based on somatic recombination of immune receptors built from immunoglobulin superfamily domains	12	127	0.67	0.0061	9913.ENSBTAP00000009178,9913.ENSBTAP00000009415,9913.ENSBTAP00000012815,9913.ENSBTAP00000014865,9913.ENSBTAP00000014871,9913.ENSBTAP00000017120,9913.ENSBTAP00000018845,9913.ENSBTAP00000019865,9913.ENSBTAP00000020261,9913.ENSBTAP00000021495,9913.ENSBTAP00000045833,9913.ENSBTAP00000047583	CD55,C1QA,FGL2,C1QC,C1QB,MPTX,C6,IL6,CD74,C9,CFI,C7
GO Process	GO:0006066	Alcohol metabolic process	18	272	0.51	0.0061	9913.ENSBTAP00000001829,9913.ENSBTAP00000002084,9913.ENSBTAP00000002914,9913.ENSBTAP00000005088,9913.ENSBTAP00000009106,9913.ENSBTAP00000010372,9913.ENSBTAP00000010661,9913.ENSBTAP00000012243,9913.ENSBTAP00000013354,9913.ENSBTAP00000016342,9913.ENSBTAP00000017447,9913.ENSBTAP00000026345,9913.ENSBTAP00000027538,9913.ENSBTAP00000028342,9913.ENSBTAP00000030898,9913.ENSBTAP00000033930,9913.ENSBTAP000…	RDH16,INSIG1,APOA1,HMGCS2,CYP11A1,SREBF1,ALDH1A1,DEGS2,APOE,LDLR,PLCB4,APOA4,ABCA1,ABCG1,GK,DHRS3,CUBN,IMPA2
GO Process	GO:0006811	Ion transport	48	1256	0.27	0.0076	9913.ENSBTAP00000000079,9913.ENSBTAP00000002385,9913.ENSBTAP00000002914,9913.ENSBTAP00000003426,9913.ENSBTAP00000003604,9913.ENSBTAP00000004397,9913.ENSBTAP00000004810,9913.ENSBTAP00000005430,9913.ENSBTAP00000005987,9913.ENSBTAP00000007699,9913.ENSBTAP00000008798,9913.ENSBTAP00000009302,9913.ENSBTAP00000014222,9913.ENSBTAP00000014537,9913.ENSBTAP00000014838,9913.ENSBTAP00000015117,9913.ENSBTAP000…	FABP4,SLC2A6,APOA1,SLC17A2,GABRP,GABRA5,UCP2,ANO4,C15orf48,SLC6A1,GABRA3,SLC7A8,PKD2L1,CLIC2,PIEZO2,SLC30A3,GABRR1,SCNN1B,LDLR,APOC3,PLCB4,CHRNA6,ANXA6,SCN3B,ATP10B,GALNT8,CD36,ABCA4,KCNH3,APOA4,ABCA1,PRKCB,ABCG1,REP15,TRPV6,CLCA3,SLC30A2,STRA6,SLC6A12,BEST1,ABCB11,SLC40A1,SLC2A2,CNGA3,SCN8A,SLC2A9,RYR2,KCNJ12
GO Process	GO:0006869	Lipid transport	18	279	0.5	0.0077	9913.ENSBTAP00000000079,9913.ENSBTAP00000000566,9913.ENSBTAP00000002914,9913.ENSBTAP00000005430,9913.ENSBTAP00000013354,9913.ENSBTAP00000016342,9913.ENSBTAP00000016453,9913.ENSBTAP00000022402,9913.ENSBTAP00000022662,9913.ENSBTAP00000023750,9913.ENSBTAP00000023982,9913.ENSBTAP00000026345,9913.ENSBTAP00000027393,9913.ENSBTAP00000027538,9913.ENSBTAP00000028342,9913.ENSBTAP00000038534,9913.ENSBTAP000…	FABP4,RBP4,APOA1,ANO4,APOE,LDLR,APOC3,ATP10B,FABP2,CD36,ABCA4,APOA4,APOC2,ABCA1,ABCG1,STRA6,ABCB11,ABCA13
GO Process	GO:0010876	Lipid localization	19	307	0.48	0.0079	9913.ENSBTAP00000000079,9913.ENSBTAP00000000566,9913.ENSBTAP00000002914,9913.ENSBTAP00000005430,9913.ENSBTAP00000007519,9913.ENSBTAP00000013354,9913.ENSBTAP00000016342,9913.ENSBTAP00000016453,9913.ENSBTAP00000022402,9913.ENSBTAP00000022662,9913.ENSBTAP00000023750,9913.ENSBTAP00000023982,9913.ENSBTAP00000026345,9913.ENSBTAP00000027393,9913.ENSBTAP00000027538,9913.ENSBTAP00000028342,9913.ENSBTAP000…	FABP4,RBP4,APOA1,ANO4,PLIN2,APOE,LDLR,APOC3,ATP10B,FABP2,CD36,ABCA4,APOA4,APOC2,ABCA1,ABCG1,STRA6,ABCB11,ABCA13
GO Process	GO:0071827	Plasma lipoprotein particle organization	6	26	1.05	0.0082	9913.ENSBTAP00000002914,9913.ENSBTAP00000013354,9913.ENSBTAP00000016453,9913.ENSBTAP00000026345,9913.ENSBTAP00000027538,9913.ENSBTAP00000028342	APOA1,APOE,APOC3,APOA4,ABCA1,ABCG1
GO Process	GO:0002253	Activation of immune response	15	205	0.56	0.0087	9913.ENSBTAP00000009178,9913.ENSBTAP00000009415,9913.ENSBTAP00000014865,9913.ENSBTAP00000014871,9913.ENSBTAP00000017120,9913.ENSBTAP00000018845,9913.ENSBTAP00000019591,9913.ENSBTAP00000021495,9913.ENSBTAP00000024407,9913.ENSBTAP00000027870,9913.ENSBTAP00000029340,9913.ENSBTAP00000045833,9913.ENSBTAP00000046309,9913.ENSBTAP00000047583,9913.ENSBTAP00000055802	CD55,C1QA,C1QC,C1QB,MPTX,C6,MUC4,C9,NCR3,PRKCB,CFH,CFI,BTNL2,C7,CFD
GO Process	GO:0008202	Steroid metabolic process	14	184	0.57	0.0103	9913.ENSBTAP00000002084,9913.ENSBTAP00000002914,9913.ENSBTAP00000003588,9913.ENSBTAP00000005088,9913.ENSBTAP00000009106,9913.ENSBTAP00000010372,9913.ENSBTAP00000013354,9913.ENSBTAP00000015862,9913.ENSBTAP00000016342,9913.ENSBTAP00000026345,9913.ENSBTAP00000027538,9913.ENSBTAP00000028342,9913.ENSBTAP00000039211,9913.ENSBTAP00000055524	INSIG1,APOA1,CYP24A1,HMGCS2,CYP11A1,SREBF1,APOE,SULT1E1,LDLR,APOA4,ABCA1,ABCG1,CUBN,DHRS9
GO Process	GO:0043691	Reverse cholesterol transport	4	7	1.45	0.0103	9913.ENSBTAP00000002914,9913.ENSBTAP00000026345,9913.ENSBTAP00000027538,9913.ENSBTAP00000028342	APOA1,APOA4,ABCA1,ABCG1
GO Process	GO:0002250	Adaptive immune response	18	291	0.48	0.0114	9913.ENSBTAP00000001585,9913.ENSBTAP00000009178,9913.ENSBTAP00000009415,9913.ENSBTAP00000012815,9913.ENSBTAP00000014072,9913.ENSBTAP00000014865,9913.ENSBTAP00000014871,9913.ENSBTAP00000016520,9913.ENSBTAP00000017120,9913.ENSBTAP00000018845,9913.ENSBTAP00000019865,9913.ENSBTAP00000020261,9913.ENSBTAP00000021495,9913.ENSBTAP00000026100,9913.ENSBTAP00000027870,9913.ENSBTAP00000045833,9913.ENSBTAP000…	SLAMF7,CD55,C1QA,FGL2,BOLA-DRA,C1QC,C1QB,BOLA-DMB,MPTX,C6,IL6,CD74,C9,LA-DQB,PRKCB,CFI,C7,IFNAG
GO Process	GO:0015850	Organic hydroxy compound transport	11	118	0.66	0.0117	9913.ENSBTAP00000000566,9913.ENSBTAP00000002914,9913.ENSBTAP00000013354,9913.ENSBTAP00000016342,9913.ENSBTAP00000016453,9913.ENSBTAP00000023750,9913.ENSBTAP00000026345,9913.ENSBTAP00000027538,9913.ENSBTAP00000028342,9913.ENSBTAP00000038534,9913.ENSBTAP00000043977	RBP4,APOA1,APOE,LDLR,APOC3,CD36,APOA4,ABCA1,ABCG1,STRA6,ABCB11
GO Process	GO:0006950	Response to stress	83	2674	0.18	0.0137	9913.ENSBTAP00000000819,9913.ENSBTAP00000001585,9913.ENSBTAP00000002084,9913.ENSBTAP00000002092,9913.ENSBTAP00000002600,9913.ENSBTAP00000004093,9913.ENSBTAP00000004397,9913.ENSBTAP00000004810,9913.ENSBTAP00000005523,9913.ENSBTAP00000006354,9913.ENSBTAP00000007134,9913.ENSBTAP00000008808,9913.ENSBTAP00000008877,9913.ENSBTAP00000009178,9913.ENSBTAP00000009271,9913.ENSBTAP00000009415,9913.ENSBTAP000…	CPEB1,SLAMF7,INSIG1,MT1A,THBS1,IFI27,GABRA5,UCP2,RARRES2,NRK,GATA4,PTGDR,FGG,CD55,BDKRB1,C1QA,TRIM40,IFI6,KRT20,SREBF1,UPP1,BPIFA2A,ITGB3,GSDMA,BPIFC,C1QC,C1QB,SEMA7A,MAP3K8,PADI4,LDLR,S100A8,OAS1Y,LPO,GSDMB,MPTX,HSPA1A,TLR10,BPI,C6,CD96,ISG15,STAB1,ANXA6,IL6,CD74,HMOX1,C9,CPS1,TRIM11,CRNN,CD163,UPK3BL,PYCARD,LYSB,ABCA1,MMP9,CCL20,EYA4,CFH,FADS1,IFI44L,LOC281376,ADAM8,TNF,PDK4,MX1,OAS1X,PGLYRP2,M…
GO Process	GO:0034380	High-density lipoprotein particle assembly	4	8	1.39	0.0137	9913.ENSBTAP00000002914,9913.ENSBTAP00000013354,9913.ENSBTAP00000026345,9913.ENSBTAP00000027538	APOA1,APOE,APOA4,ABCA1
GO Process	GO:0070887	Cellular response to chemical stimulus	68	2071	0.21	0.014	9913.ENSBTAP00000000079,9913.ENSBTAP00000000139,9913.ENSBTAP00000000819,9913.ENSBTAP00000000973,9913.ENSBTAP00000001758,9913.ENSBTAP00000002084,9913.ENSBTAP00000002092,9913.ENSBTAP00000004411,9913.ENSBTAP00000005523,9913.ENSBTAP00000005618,9913.ENSBTAP00000005916,9913.ENSBTAP00000006610,9913.ENSBTAP00000006662,9913.ENSBTAP00000006816,9913.ENSBTAP00000007134,9913.ENSBTAP00000008322,9913.ENSBTAP000…	FABP4,FGF18,CPEB1,WFIKKN2,GHR,INSIG1,MT1A,PADI2,RARRES2,GSTA1,COL4A2,SEMA5A,GLP2R,GDNF,GATA4,IL1R2,CYP11A1,SREBF1,HNF4G,IL12RB2,FBP1,SCX,CLIC2,BPIFC,CPNE7,LDLR,CHP2,S100A8,LPO,HSPA1A,BPI,CCL27,IL6,CD74,TNFRSF18,CPS1,TMEM108,VIL1,EGR3,CRNN,IL21R,UPK3BL,ABCA1,MMP9,PRKCB,CCL20,EDN2,CPT1A,ADCY5,ADAM8,TNF,UGT1A1,PDK4,LPIN1,SLC40A1,PON3,PPARGC1A,HSPA6,MRC1,IL1RAPL2,PTK6,RYR2,PDGFRB,HRH2,IL36A,FABP1,EGR…
GO Process	GO:0032879	Regulation of localization	71	2195	0.2	0.0146	9913.ENSBTAP00000000556,9913.ENSBTAP00000001766,9913.ENSBTAP00000002084,9913.ENSBTAP00000002914,9913.ENSBTAP00000004411,9913.ENSBTAP00000004931,9913.ENSBTAP00000005523,9913.ENSBTAP00000006610,9913.ENSBTAP00000006628,9913.ENSBTAP00000006816,9913.ENSBTAP00000007019,9913.ENSBTAP00000007134,9913.ENSBTAP00000007519,9913.ENSBTAP00000007699,9913.ENSBTAP00000009916,9913.ENSBTAP00000009992,9913.ENSBTAP000…	CRYAB,WNT5B,INSIG1,APOA1,PADI2,LPAR3,RARRES2,SEMA5A,DOC2A,GDNF,RAB3B,GATA4,PLIN2,SLC6A1,TRIM40,GEM,KRT20,SREBF1,LAMA4,ITGB3,PARD3B,CLIC2,SLC30A3,SEMA7A,APOC3,ALOX12B,CHP2,S100A8,PLCB4,TLR10,CHRNA6,ANXA6,CCL27,IL6,CD74,SPINK1,TNFRSF18,SCN3B,GALNT8,VIL1,KCNH3,ACSL5,APOA4,EPHB2,CD200,PYCARD,ABCA1,MMP9,PRKCB,ABCG1,CCL20,EDN2,CPT1A,SGIP1,PKHD1,ADCY5,ADAM8,DOC2B,EFNB2,TNF,SLC30A2,AMOT,TENM1,SCN8A,RYR2,…
GO Process	GO:0006820	Anion transport	26	545	0.37	0.0168	9913.ENSBTAP00000000079,9913.ENSBTAP00000002914,9913.ENSBTAP00000003426,9913.ENSBTAP00000003604,9913.ENSBTAP00000004397,9913.ENSBTAP00000005430,9913.ENSBTAP00000007699,9913.ENSBTAP00000008798,9913.ENSBTAP00000009302,9913.ENSBTAP00000014537,9913.ENSBTAP00000015496,9913.ENSBTAP00000016342,9913.ENSBTAP00000016453,9913.ENSBTAP00000022402,9913.ENSBTAP00000023750,9913.ENSBTAP00000023982,9913.ENSBTAP000…	FABP4,APOA1,SLC17A2,GABRP,GABRA5,ANO4,SLC6A1,GABRA3,SLC7A8,CLIC2,GABRR1,LDLR,APOC3,ATP10B,CD36,ABCA4,APOA4,ABCA1,ABCG1,CLCA3,STRA6,SLC6A12,BEST1,ABCB11,SLC2A2,SLC2A9
GO Process	GO:0006935	Chemotaxis	22	422	0.41	0.017	9913.ENSBTAP00000002914,9913.ENSBTAP00000005523,9913.ENSBTAP00000005697,9913.ENSBTAP00000006610,9913.ENSBTAP00000006816,9913.ENSBTAP00000013173,9913.ENSBTAP00000015210,9913.ENSBTAP00000016774,9913.ENSBTAP00000019092,9913.ENSBTAP00000019846,9913.ENSBTAP00000023273,9913.ENSBTAP00000024448,9913.ENSBTAP00000025687,9913.ENSBTAP00000026780,9913.ENSBTAP00000028430,9913.ENSBTAP00000028571,9913.ENSBTAP000…	APOA1,RARRES2,ROBO3,SEMA5A,GDNF,ITGB3,SEMA7A,S100A8,DRAXIN,CCL27,MYPN,DPYSL2,EGR3,EPHB2,CCL20,EDN2,ADAM8,EFNB2,EPHA7,AMOT,PDGFRB,EGR2
GO Process	GO:0046890	Regulation of lipid biosynthetic process	11	126	0.63	0.0175	9913.ENSBTAP00000002084,9913.ENSBTAP00000002914,9913.ENSBTAP00000010372,9913.ENSBTAP00000016342,9913.ENSBTAP00000016453,9913.ENSBTAP00000020261,9913.ENSBTAP00000025803,9913.ENSBTAP00000026345,9913.ENSBTAP00000027393,9913.ENSBTAP00000028342,9913.ENSBTAP00000038686	INSIG1,APOA1,SREBF1,LDLR,APOC3,CD74,IGFBP7,APOA4,APOC2,ABCG1,PDK4
GO Process	GO:0048583	Regulation of response to stimulus	94	3176	0.16	0.0199	9913.ENSBTAP00000000079,9913.ENSBTAP00000000169,9913.ENSBTAP00000000862,9913.ENSBTAP00000000973,9913.ENSBTAP00000001758,9913.ENSBTAP00000001766,9913.ENSBTAP00000002084,9913.ENSBTAP00000002914,9913.ENSBTAP00000003943,9913.ENSBTAP00000004411,9913.ENSBTAP00000004931,9913.ENSBTAP00000005523,9913.ENSBTAP00000006354,9913.ENSBTAP00000006610,9913.ENSBTAP00000006816,9913.ENSBTAP00000007134,9913.ENSBTAP000…	FABP4,RFX4,FAM83D,WFIKKN2,GHR,WNT5B,INSIG1,APOA1,GADD45G,PADI2,LPAR3,RARRES2,NRK,SEMA5A,GDNF,GATA4,IGFBP2,IL1R2,CD55,C1QA,IFI6,FGL2,FBP1,ITGB3,SPRY3,CLIC2,C1QC,C1QB,SEMA7A,MAP3K8,SAMD10,LDLR,APOC3,ALOX12B,CHP2,S100A8,MPTX,TLR10,C6,DRAXIN,MUC4,CCL27,IL6,CD74,SPINK1,TNFRSF18,C9,CD36,DNASE1L3,NCR3,TMEM108,VIL1,CRNN,ACSL5,PIGR,EPHB2,CD200,PYCARD,RASL11B,ABCA1,MMP9,PRKCB,UBASH3A,CCL20,EDN2,IGFBP6,EYA4…
GO Process	GO:0019218	Regulation of steroid metabolic process	8	68	0.76	0.0229	9913.ENSBTAP00000002084,9913.ENSBTAP00000002914,9913.ENSBTAP00000010372,9913.ENSBTAP00000016342,9913.ENSBTAP00000025803,9913.ENSBTAP00000026345,9913.ENSBTAP00000028342,9913.ENSBTAP00000043977	INSIG1,APOA1,SREBF1,LDLR,IGFBP7,APOA4,ABCG1,ABCB11
GO Process	GO:0055091	Phospholipid homeostasis	4	10	1.29	0.0229	9913.ENSBTAP00000002914,9913.ENSBTAP00000027538,9913.ENSBTAP00000028342,9913.ENSBTAP00000043977	APOA1,ABCA1,ABCG1,ABCB11
GO Process	GO:0022600	Digestive system process	7	51	0.83	0.0248	9913.ENSBTAP00000013702,9913.ENSBTAP00000016342,9913.ENSBTAP00000019591,9913.ENSBTAP00000022662,9913.ENSBTAP00000023750,9913.ENSBTAP00000028349,9913.ENSBTAP00000053816	MUC13,LDLR,MUC4,FABP2,CD36,TFF3,HRH2
GO Process	GO:0051049	Regulation of transport	48	1343	0.24	0.0248	9913.ENSBTAP00000000556,9913.ENSBTAP00000002084,9913.ENSBTAP00000002914,9913.ENSBTAP00000004931,9913.ENSBTAP00000006628,9913.ENSBTAP00000006816,9913.ENSBTAP00000007019,9913.ENSBTAP00000007699,9913.ENSBTAP00000009992,9913.ENSBTAP00000010255,9913.ENSBTAP00000010372,9913.ENSBTAP00000013173,9913.ENSBTAP00000014537,9913.ENSBTAP00000015117,9913.ENSBTAP00000016453,9913.ENSBTAP00000016553,9913.ENSBTAP000…	CRYAB,INSIG1,APOA1,LPAR3,DOC2A,GDNF,RAB3B,SLC6A1,GEM,KRT20,SREBF1,ITGB3,CLIC2,SLC30A3,APOC3,ALOX12B,CHP2,S100A8,TLR10,CHRNA6,IL6,CD74,SPINK1,SCN3B,GALNT8,KCNH3,ACSL5,APOA4,EPHB2,CD200,PYCARD,ABCA1,MMP9,PRKCB,ABCG1,CPT1A,SGIP1,ADCY5,DOC2B,EFNB2,TNF,TENM1,SCN8A,RYR2,PDGFRB,ROS1,KCNJ12,PRKAR1B
GO Process	GO:0015914	Phospholipid transport	9	90	0.69	0.0264	9913.ENSBTAP00000002914,9913.ENSBTAP00000005430,9913.ENSBTAP00000016342,9913.ENSBTAP00000016453,9913.ENSBTAP00000022402,9913.ENSBTAP00000023982,9913.ENSBTAP00000026345,9913.ENSBTAP00000027538,9913.ENSBTAP00000028342	APOA1,ANO4,LDLR,APOC3,ATP10B,ABCA4,APOA4,ABCA1,ABCG1
GO Process	GO:0045834	Positive regulation of lipid metabolic process	10	112	0.64	0.0271	9913.ENSBTAP00000002914,9913.ENSBTAP00000010372,9913.ENSBTAP00000016342,9913.ENSBTAP00000020261,9913.ENSBTAP00000026345,9913.ENSBTAP00000027393,9913.ENSBTAP00000028342,9913.ENSBTAP00000029336,9913.ENSBTAP00000035682,9913.ENSBTAP00000053664	APOA1,SREBF1,LDLR,CD74,APOA4,APOC2,ABCG1,CPT1A,TNF,PDGFRB
GO Process	GO:0033993	Response to lipid	24	506	0.37	0.0284	9913.ENSBTAP00000002084,9913.ENSBTAP00000003588,9913.ENSBTAP00000004411,9913.ENSBTAP00000007134,9913.ENSBTAP00000007699,9913.ENSBTAP00000010372,9913.ENSBTAP00000010892,9913.ENSBTAP00000014700,9913.ENSBTAP00000016342,9913.ENSBTAP00000018669,9913.ENSBTAP00000019865,9913.ENSBTAP00000022158,9913.ENSBTAP00000023750,9913.ENSBTAP00000027538,9913.ENSBTAP00000028342,9913.ENSBTAP00000028685,9913.ENSBTAP000…	INSIG1,CYP24A1,PADI2,GATA4,SLC6A1,SREBF1,HNF4G,BPIFC,LDLR,BPI,IL6,CPS1,CD36,ABCA1,ABCG1,CSN3,CPT1A,ADCY5,PDK4,MRC1,PTK6,PDGFRB,PALM3,IL36A
GO Process	GO:0050776	Regulation of immune response	25	544	0.35	0.0328	9913.ENSBTAP00000002914,9913.ENSBTAP00000009178,9913.ENSBTAP00000009415,9913.ENSBTAP00000012815,9913.ENSBTAP00000014865,9913.ENSBTAP00000014871,9913.ENSBTAP00000015210,9913.ENSBTAP00000017120,9913.ENSBTAP00000018845,9913.ENSBTAP00000019591,9913.ENSBTAP00000020261,9913.ENSBTAP00000021495,9913.ENSBTAP00000024407,9913.ENSBTAP00000026377,9913.ENSBTAP00000027169,9913.ENSBTAP00000027870,9913.ENSBTAP000…	APOA1,CD55,C1QA,FGL2,C1QC,C1QB,SEMA7A,MPTX,C6,MUC4,CD74,C9,NCR3,PIGR,CD200,PRKCB,UBASH3A,CFH,ADAM8,CFI,BTNL2,SCIMP,C7,TREML2,CFD
GO Process	GO:0051004	Regulation of lipoprotein lipase activity	4	12	1.21	0.0361	9913.ENSBTAP00000002914,9913.ENSBTAP00000016453,9913.ENSBTAP00000026345,9913.ENSBTAP00000027393	APOA1,APOC3,APOA4,APOC2
GO Process	GO:0006721	Terpenoid metabolic process	7	56	0.79	0.0383	9913.ENSBTAP00000001829,9913.ENSBTAP00000005088,9913.ENSBTAP00000005523,9913.ENSBTAP00000010661,9913.ENSBTAP00000020040,9913.ENSBTAP00000033930,9913.ENSBTAP00000055524	RDH16,HMGCS2,RARRES2,ALDH1A1,RBP2,DHRS3,DHRS9
GO Process	GO:0034382	Chylomicron remnant clearance	3	4	1.57	0.0389	9913.ENSBTAP00000013354,9913.ENSBTAP00000016453,9913.ENSBTAP00000027393	APOE,APOC3,APOC2
GO Process	GO:0002443	Leukocyte mediated immunity	13	194	0.52	0.0409	9913.ENSBTAP00000009178,9913.ENSBTAP00000009415,9913.ENSBTAP00000012815,9913.ENSBTAP00000014865,9913.ENSBTAP00000014871,9913.ENSBTAP00000017120,9913.ENSBTAP00000018845,9913.ENSBTAP00000020261,9913.ENSBTAP00000021495,9913.ENSBTAP00000034763,9913.ENSBTAP00000045833,9913.ENSBTAP00000047583,9913.ENSBTAP00000051168	CD55,C1QA,FGL2,C1QC,C1QB,MPTX,C6,CD74,C9,METTL7A,CFI,C7,HSPA6
GO Process	GO:0010896	Regulation of triglyceride catabolic process	4	13	1.18	0.0431	9913.ENSBTAP00000002914,9913.ENSBTAP00000016453,9913.ENSBTAP00000026345,9913.ENSBTAP00000027393	APOA1,APOC3,APOA4,APOC2
GO Process	GO:0032103	Positive regulation of response to external stimulus	16	278	0.45	0.0431	9913.ENSBTAP00000000079,9913.ENSBTAP00000005523,9913.ENSBTAP00000006610,9913.ENSBTAP00000016342,9913.ENSBTAP00000016774,9913.ENSBTAP00000018658,9913.ENSBTAP00000019591,9913.ENSBTAP00000019846,9913.ENSBTAP00000019865,9913.ENSBTAP00000020261,9913.ENSBTAP00000024407,9913.ENSBTAP00000028571,9913.ENSBTAP00000032645,9913.ENSBTAP00000035682,9913.ENSBTAP00000047167,9913.ENSBTAP00000053664	FABP4,RARRES2,SEMA5A,LDLR,S100A8,TLR10,MUC4,CCL27,IL6,CD74,NCR3,EDN2,ADAM8,TNF,SCIMP,PDGFRB
GO Process	GO:1901615	Organic hydroxy compound metabolic process	19	370	0.4	0.0463	9913.ENSBTAP00000001829,9913.ENSBTAP00000002084,9913.ENSBTAP00000002914,9913.ENSBTAP00000003588,9913.ENSBTAP00000005088,9913.ENSBTAP00000009106,9913.ENSBTAP00000010372,9913.ENSBTAP00000010661,9913.ENSBTAP00000012243,9913.ENSBTAP00000013354,9913.ENSBTAP00000016342,9913.ENSBTAP00000017447,9913.ENSBTAP00000026345,9913.ENSBTAP00000027538,9913.ENSBTAP00000028342,9913.ENSBTAP00000030898,9913.ENSBTAP000…	RDH16,INSIG1,APOA1,CYP24A1,HMGCS2,CYP11A1,SREBF1,ALDH1A1,DEGS2,APOE,LDLR,PLCB4,APOA4,ABCA1,ABCG1,GK,DHRS3,CUBN,IMPA2
GO Process	GO:0019216	Regulation of lipid metabolic process	16	283	0.44	0.0495	9913.ENSBTAP00000002084,9913.ENSBTAP00000002914,9913.ENSBTAP00000005523,9913.ENSBTAP00000010372,9913.ENSBTAP00000016342,9913.ENSBTAP00000016453,9913.ENSBTAP00000020261,9913.ENSBTAP00000025803,9913.ENSBTAP00000026345,9913.ENSBTAP00000027393,9913.ENSBTAP00000028342,9913.ENSBTAP00000029336,9913.ENSBTAP00000035682,9913.ENSBTAP00000038686,9913.ENSBTAP00000043977,9913.ENSBTAP00000053664	INSIG1,APOA1,RARRES2,SREBF1,LDLR,APOC3,CD74,IGFBP7,APOA4,APOC2,ABCG1,CPT1A,TNF,PDK4,ABCB11,PDGFRB
GO Function	GO:0005509	Calcium ion binding	40	650	0.48	6.05e-06	9913.ENSBTAP00000002600,9913.ENSBTAP00000003821,9913.ENSBTAP00000004411,9913.ENSBTAP00000004556,9913.ENSBTAP00000005154,9913.ENSBTAP00000005348,9913.ENSBTAP00000006432,9913.ENSBTAP00000006628,9913.ENSBTAP00000011047,9913.ENSBTAP00000014222,9913.ENSBTAP00000015106,9913.ENSBTAP00000015977,9913.ENSBTAP00000015978,9913.ENSBTAP00000015991,9913.ENSBTAP00000016342,9913.ENSBTAP00000016466,9913.ENSBTAP000…	THBS1,EMR3,PADI2,SPOCK1,NECAB3,SPARCL1,TGM3,DOC2A,MYL3,PKD2L1,PNLIPRP2,PADI1,PADI3,PADI4,LDLR,PAM,CHP2,S100A8,LPO,PLCB4,STAB1,ANXA6,MMP13,CPS1,S100G,VIL1,CRNN,CDH26,SCUBE2,ADAM8,DOC2B,NCALD,CUBN,EGFL7,THBS2,MMRN1,RYR2,HMCN1,CDHR5,SNED1
GO Function	GO:0001540	Amyloid-beta binding	9	53	0.92	0.0065	9913.ENSBTAP00000002914,9913.ENSBTAP00000009415,9913.ENSBTAP00000013354,9913.ENSBTAP00000014865,9913.ENSBTAP00000016342,9913.ENSBTAP00000020261,9913.ENSBTAP00000023750,9913.ENSBTAP00000026780,9913.ENSBTAP00000053660	APOA1,C1QA,APOE,C1QC,LDLR,CD74,CD36,EPHB2,OLFM1
GO Function	GO:0004668	Protein-arginine deiminase activity	4	5	1.59	0.0206	9913.ENSBTAP00000004411,9913.ENSBTAP00000015977,9913.ENSBTAP00000015978,9913.ENSBTAP00000015991	PADI2,PADI1,PADI3,PADI4
GO Function	GO:0008289	Lipid binding	34	744	0.35	0.0206	9913.ENSBTAP00000000079,9913.ENSBTAP00000000566,9913.ENSBTAP00000002914,9913.ENSBTAP00000004931,9913.ENSBTAP00000006628,9913.ENSBTAP00000009178,9913.ENSBTAP00000012052,9913.ENSBTAP00000013285,9913.ENSBTAP00000013354,9913.ENSBTAP00000013618,9913.ENSBTAP00000014700,9913.ENSBTAP00000015862,9913.ENSBTAP00000016173,9913.ENSBTAP00000016453,9913.ENSBTAP00000016774,9913.ENSBTAP00000017083,9913.ENSBTAP000…	FABP4,RBP4,APOA1,LPAR3,DOC2A,CD55,BPIFA2A,GSDMA,APOE,PARD3B,BPIFC,SULT1E1,CPNE7,APOC3,S100A8,GSDMB,BPI,ANXA6,RBP2,CPS1,FABP3,S100G,FABP2,CD36,SDPR,VIL1,APOA4,APOC2,SCUBE2,ABCA1,SGIP1,DOC2B,STRA6,FABP1
GO Function	GO:0043167	Ion binding	164	6095	0.12	0.0206	9913.ENSBTAP00000000079,9913.ENSBTAP00000000556,9913.ENSBTAP00000000819,9913.ENSBTAP00000001496,9913.ENSBTAP00000001947,9913.ENSBTAP00000002092,9913.ENSBTAP00000002600,9913.ENSBTAP00000002914,9913.ENSBTAP00000003588,9913.ENSBTAP00000003821,9913.ENSBTAP00000004210,9913.ENSBTAP00000004411,9913.ENSBTAP00000004556,9913.ENSBTAP00000004651,9913.ENSBTAP00000004931,9913.ENSBTAP00000005154,9913.ENSBTAP000…	FABP4,CRYAB,CPEB1,ADAMDEC1,OTC,MT1A,THBS1,APOA1,CYP24A1,EMR3,MMP27,PADI2,SPOCK1,LOC539620,LPAR3,NECAB3,SPARCL1,NRK,TGM3,SEMA5A,DOC2A,RAB3B,GATA4,SLC6A1,FGG,CYP11A1,FOLH1,TRIM40,GEM,TET1,ZC2HC1B,HNF4G,MYL3,HENMT1,MMP19,FBP1,GSDMA,APOE,PARD3B,PKD2L1,CCDC80,XAF1,PNLIPRP2,GDA,MAP3K8,PADI1,PADI3,PADI4,CPNE7,LDLR,APOC3,PAM,ALOX12B,CHP2,S100A8,OAS1Y,LPO,GSDMB,GDPD2,MPTX,PLCB4,HSPA1A,CPA5,ITGA5,TCF19,MYL…
GO Function	GO:0071813	Lipoprotein particle binding	6	24	1.09	0.0206	9913.ENSBTAP00000002914,9913.ENSBTAP00000016342,9913.ENSBTAP00000017120,9913.ENSBTAP00000019663,9913.ENSBTAP00000023750,9913.ENSBTAP00000027538	APOA1,LDLR,MPTX,STAB1,CD36,ABCA1
GO Function	GO:0005488	Binding	307	13273	0.06	0.0248	9913.ENSBTAP00000000079,9913.ENSBTAP00000000139,9913.ENSBTAP00000000169,9913.ENSBTAP00000000194,9913.ENSBTAP00000000556,9913.ENSBTAP00000000566,9913.ENSBTAP00000000639,9913.ENSBTAP00000000819,9913.ENSBTAP00000000862,9913.ENSBTAP00000000973,9913.ENSBTAP00000001496,9913.ENSBTAP00000001585,9913.ENSBTAP00000001758,9913.ENSBTAP00000001766,9913.ENSBTAP00000001947,9913.ENSBTAP00000002084,9913.ENSBTAP000…	FABP4,FGF18,RFX4,ASZ1,CRYAB,RBP4,KLHL13,CPEB1,FAM83D,WFIKKN2,ADAMDEC1,SLAMF7,GHR,WNT5B,OTC,INSIG1,MT1A,THBS1,IGSF5,APOA1,ISLR2,CYP24A1,EMR3,GADD45G,IFI27,MMP27,PADI2,SPOCK1,LOC539620,LPAR3,HMGCS2,NECAB3,CSDC2,SPARCL1,ANO4,RARRES2,SYNDIG1L,ROBO3,HNF1B,NRK,TGM3,SEMA5A,DOC2A,GLP2R,ANKS6,GDNF,FRMD3,RAB3B,DES,POP5,GATA4,IGFBP2,PLIN2,SLC6A1,ISLR,IL1R2,FGG,CYP11A1,CD55,REG3G,C1QA,NID1,FOLH1,TRIM40,GEM,S…
GO Function	GO:0005102	Signaling receptor binding	51	1406	0.25	0.0251	9913.ENSBTAP00000000139,9913.ENSBTAP00000000973,9913.ENSBTAP00000001766,9913.ENSBTAP00000002914,9913.ENSBTAP00000004411,9913.ENSBTAP00000005523,9913.ENSBTAP00000005527,9913.ENSBTAP00000006610,9913.ENSBTAP00000006816,9913.ENSBTAP00000008877,9913.ENSBTAP00000011612,9913.ENSBTAP00000012815,9913.ENSBTAP00000013173,9913.ENSBTAP00000013354,9913.ENSBTAP00000014193,9913.ENSBTAP00000015210,9913.ENSBTAP000…	FGF18,WFIKKN2,WNT5B,APOA1,PADI2,RARRES2,SYNDIG1L,SEMA5A,GDNF,FGG,LAMA4,FGL2,ITGB3,APOE,ANGPTL1,SEMA7A,APOC3,S100A8,WNT6,ISG15,MUC4,CCL27,IL6,CD74,AMN,CD36,EPHB2,CDH26,RASL11B,ABCA1,PRKCB,TFF3,CCL20,EDN2,NPPB,ANGPT4,IGFL1,CEL,EFNB2,TNF,EGFL7,BTNL2,PPARGC1A,SAA3,PTK6,PDGFRB,IL36A,DOK5,PDYN,IFNAG,SNED1
GO Function	GO:0008237	Metallopeptidase activity	14	191	0.56	0.0251	9913.ENSBTAP00000001496,9913.ENSBTAP00000004210,9913.ENSBTAP00000009723,9913.ENSBTAP00000011924,9913.ENSBTAP00000017924,9913.ENSBTAP00000020045,9913.ENSBTAP00000025207,9913.ENSBTAP00000027556,9913.ENSBTAP00000028224,9913.ENSBTAP00000032645,9913.ENSBTAP00000033424,9913.ENSBTAP00000051721,9913.ENSBTAP00000053314,9913.ENSBTAP00000055050	ADAMDEC1,MMP27,FOLH1,MMP19,CPA5,MMP13,CPXM2,MMP9,ADAMTS14,ADAM8,CLCA3,ADAM20,ACE,CPA4
GO Function	GO:0043169	Cation binding	116	4099	0.14	0.0291	9913.ENSBTAP00000000556,9913.ENSBTAP00000000819,9913.ENSBTAP00000001496,9913.ENSBTAP00000002092,9913.ENSBTAP00000002600,9913.ENSBTAP00000002914,9913.ENSBTAP00000003588,9913.ENSBTAP00000003821,9913.ENSBTAP00000004210,9913.ENSBTAP00000004411,9913.ENSBTAP00000004556,9913.ENSBTAP00000004651,9913.ENSBTAP00000005154,9913.ENSBTAP00000005348,9913.ENSBTAP00000006432,9913.ENSBTAP00000006628,9913.ENSBTAP000…	CRYAB,CPEB1,ADAMDEC1,MT1A,THBS1,APOA1,CYP24A1,EMR3,MMP27,PADI2,SPOCK1,LOC539620,NECAB3,SPARCL1,TGM3,DOC2A,GATA4,SLC6A1,FGG,CYP11A1,FOLH1,TRIM40,TET1,ZC2HC1B,HNF4G,MYL3,HENMT1,MMP19,FBP1,PKD2L1,XAF1,PNLIPRP2,GDA,MAP3K8,PADI1,PADI3,PADI4,CPNE7,LDLR,PAM,ALOX12B,CHP2,S100A8,OAS1Y,LPO,GDPD2,MPTX,PLCB4,CPA5,ITGA5,TCF19,MYLK,APOBEC1,STAB1,ANXA6,HMGCLL1,MMP13,HMOX1,TGM2,CPS1,PTER,ATP10B,S100G,GALNT8,CA4,…
GO Function	GO:0005254	Chloride channel activity	8	68	0.76	0.0401	9913.ENSBTAP00000003604,9913.ENSBTAP00000004397,9913.ENSBTAP00000005430,9913.ENSBTAP00000008798,9913.ENSBTAP00000014537,9913.ENSBTAP00000015496,9913.ENSBTAP00000033424,9913.ENSBTAP00000043395	GABRP,GABRA5,ANO4,GABRA3,CLIC2,GABRR1,CLCA3,BEST1
GO Component	GO:0005576	Extracellular region	120	2365	0.4	6.21e-18	9913.ENSBTAP00000000139,9913.ENSBTAP00000000566,9913.ENSBTAP00000000973,9913.ENSBTAP00000001496,9913.ENSBTAP00000001758,9913.ENSBTAP00000001766,9913.ENSBTAP00000002600,9913.ENSBTAP00000002914,9913.ENSBTAP00000004210,9913.ENSBTAP00000004556,9913.ENSBTAP00000005348,9913.ENSBTAP00000005523,9913.ENSBTAP00000005916,9913.ENSBTAP00000006816,9913.ENSBTAP00000007349,9913.ENSBTAP00000007913,9913.ENSBTAP000…	FGF18,RBP4,WFIKKN2,ADAMDEC1,GHR,WNT5B,THBS1,APOA1,MMP27,SPOCK1,SPARCL1,RARRES2,COL4A2,GDNF,IGFBP2,ISLR,IL1R2,FGG,REG3G,C1QA,NID1,LAMA4,MMP19,BPIFA2A,FGL2,APOE,MUC13,ANGPTL1,CCDC80,BPIFC,C1QC,C1QB,PNLIPRP2,SEMA7A,OLFML2B,SCNN1B,LDLR,APOC3,PAM,S100A8,OAS1Y,LPO,MPTX,CPA5,WNT6,BPI,C6,DRAXIN,ISG15,MUC4,CCL27,IL6,CILP2,MMP13,SPINK1,TNFRSF18,KIF12,AMN,C9,LGALS4,PTER,PTI,MAMDC2,DNASE1L3,CPXM2,IGFBP7,CRNN…
GO Component	GO:0005615	Extracellular space	71	1423	0.39	4.55e-09	9913.ENSBTAP00000000566,9913.ENSBTAP00000000973,9913.ENSBTAP00000002600,9913.ENSBTAP00000002914,9913.ENSBTAP00000004556,9913.ENSBTAP00000005348,9913.ENSBTAP00000005523,9913.ENSBTAP00000006816,9913.ENSBTAP00000007349,9913.ENSBTAP00000008877,9913.ENSBTAP00000009389,9913.ENSBTAP00000011924,9913.ENSBTAP00000012815,9913.ENSBTAP00000013354,9913.ENSBTAP00000013702,9913.ENSBTAP00000014193,9913.ENSBTAP000…	RBP4,WFIKKN2,THBS1,APOA1,SPOCK1,SPARCL1,RARRES2,GDNF,IGFBP2,FGG,REG3G,MMP19,FGL2,APOE,MUC13,ANGPTL1,BPIFC,PNLIPRP2,SEMA7A,SCNN1B,LDLR,APOC3,S100A8,LPO,MPTX,WNT6,BPI,MUC4,CCL27,IL6,SPINK1,KIF12,AMN,C9,LGALS4,PTER,PTI,IGFBP7,CRNN,APOA4,APOC2,LYSB,SCUBE2,MMP9,TFF3,CCL20,EDN2,IGFBP6,CSN3,NPPB,ANGPT4,OLFM4,LOC281376,IGFL1,PKHD1,TNF,CUBN,RARRES1,EGFL7,FNDC4,IGFALS,CFI,PON3,HSPA6,SAA3,OLFM1,IL36A,BRICD5…
GO Component	GO:0009986	Cell surface	35	642	0.43	0.00013	9913.ENSBTAP00000001758,9913.ENSBTAP00000001766,9913.ENSBTAP00000002600,9913.ENSBTAP00000002629,9913.ENSBTAP00000003445,9913.ENSBTAP00000007699,9913.ENSBTAP00000009178,9913.ENSBTAP00000012441,9913.ENSBTAP00000012815,9913.ENSBTAP00000013173,9913.ENSBTAP00000015210,9913.ENSBTAP00000016301,9913.ENSBTAP00000016342,9913.ENSBTAP00000018261,9913.ENSBTAP00000018592,9913.ENSBTAP00000019090,9913.ENSBTAP000…	GHR,WNT5B,THBS1,IGSF5,ISLR2,SLC6A1,CD55,IL12RB2,FGL2,ITGB3,SEMA7A,SCNN1B,LDLR,ITGA5,WNT6,SDC2,CD74,TNFRSF18,CD163,CD200,SCUBE2,ABCA1,ABCG1,PKHD1,CEL,ADAM8,TNF,AMOT,EGFL7,ABCB11,BTNL2,MRC1,PDGFRB,ROS1,TREML2
GO Component	GO:0031012	Extracellular matrix	24	333	0.55	0.00013	9913.ENSBTAP00000001766,9913.ENSBTAP00000002600,9913.ENSBTAP00000004210,9913.ENSBTAP00000005348,9913.ENSBTAP00000005523,9913.ENSBTAP00000005916,9913.ENSBTAP00000008877,9913.ENSBTAP00000009531,9913.ENSBTAP00000011612,9913.ENSBTAP00000011924,9913.ENSBTAP00000012815,9913.ENSBTAP00000013354,9913.ENSBTAP00000014193,9913.ENSBTAP00000014293,9913.ENSBTAP00000015933,9913.ENSBTAP00000018592,9913.ENSBTAP000…	WNT5B,THBS1,MMP27,SPARCL1,RARRES2,COL4A2,FGG,NID1,LAMA4,MMP19,FGL2,APOE,ANGPTL1,CCDC80,OLFML2B,WNT6,MUC4,MMP13,IGFBP7,MMP9,ANGPT4,THBS2,MMRN1,HMCN1
GO Component	GO:0031226	Intrinsic component of plasma membrane	48	1172	0.3	0.0018	9913.ENSBTAP00000000958,9913.ENSBTAP00000002385,9913.ENSBTAP00000003604,9913.ENSBTAP00000003821,9913.ENSBTAP00000004397,9913.ENSBTAP00000007699,9913.ENSBTAP00000008798,9913.ENSBTAP00000012054,9913.ENSBTAP00000012441,9913.ENSBTAP00000013173,9913.ENSBTAP00000014222,9913.ENSBTAP00000015210,9913.ENSBTAP00000015496,9913.ENSBTAP00000016301,9913.ENSBTAP00000016947,9913.ENSBTAP00000018658,9913.ENSBTAP000…	TMPRSS9,SLC2A6,GABRP,EMR3,GABRA5,SLC6A1,GABRA3,GPA33,IL12RB2,ITGB3,PKD2L1,SEMA7A,GABRR1,SCNN1B,UPK2,TLR10,CHRNA6,C6,MUC4,STAB1,IL6,TNFRSF18,C9,SCN3B,GALNT8,ABCA4,KCNH3,EPHB2,ABCA1,PKHD1,ADCY5,CEL,ADAM8,TRPV6,CLCA3,EFNB2,STRA6,EPHA7,SLC6A12,C7,TENM1,SCN8A,TENM4,PDGFRB,HRH2,ROS1,NTNG2,CDHR5
GO Component	GO:0005887	Integral component of plasma membrane	46	1115	0.31	0.0019	9913.ENSBTAP00000000958,9913.ENSBTAP00000002385,9913.ENSBTAP00000003604,9913.ENSBTAP00000003821,9913.ENSBTAP00000004397,9913.ENSBTAP00000007699,9913.ENSBTAP00000008798,9913.ENSBTAP00000012054,9913.ENSBTAP00000012441,9913.ENSBTAP00000013173,9913.ENSBTAP00000014222,9913.ENSBTAP00000015210,9913.ENSBTAP00000015496,9913.ENSBTAP00000016301,9913.ENSBTAP00000016947,9913.ENSBTAP00000018658,9913.ENSBTAP000…	TMPRSS9,SLC2A6,GABRP,EMR3,GABRA5,SLC6A1,GABRA3,GPA33,IL12RB2,ITGB3,PKD2L1,SEMA7A,GABRR1,SCNN1B,UPK2,TLR10,CHRNA6,C6,MUC4,STAB1,IL6,TNFRSF18,C9,SCN3B,GALNT8,ABCA4,KCNH3,EPHB2,ABCA1,ADCY5,CEL,ADAM8,TRPV6,CLCA3,EFNB2,STRA6,EPHA7,SLC6A12,C7,TENM1,SCN8A,TENM4,PDGFRB,HRH2,ROS1,CDHR5
GO Component	GO:0034358	Plasma lipoprotein particle	7	32	1.03	0.0024	9913.ENSBTAP00000002914,9913.ENSBTAP00000013354,9913.ENSBTAP00000016342,9913.ENSBTAP00000016453,9913.ENSBTAP00000026345,9913.ENSBTAP00000027393,9913.ENSBTAP00000051820	APOA1,APOE,LDLR,APOC3,APOA4,APOC2,SAA3
GO Component	GO:0042627	Chylomicron	5	11	1.35	0.0024	9913.ENSBTAP00000002914,9913.ENSBTAP00000013354,9913.ENSBTAP00000016453,9913.ENSBTAP00000026345,9913.ENSBTAP00000027393	APOA1,APOE,APOC3,APOA4,APOC2
GO Component	GO:0034364	High-density lipoprotein particle	6	25	1.07	0.0043	9913.ENSBTAP00000002914,9913.ENSBTAP00000013354,9913.ENSBTAP00000016453,9913.ENSBTAP00000026345,9913.ENSBTAP00000027393,9913.ENSBTAP00000051820	APOA1,APOE,APOC3,APOA4,APOC2,SAA3
GO Component	GO:0062023	Collagen-containing extracellular matrix	15	200	0.57	0.0043	9913.ENSBTAP00000002600,9913.ENSBTAP00000005348,9913.ENSBTAP00000005523,9913.ENSBTAP00000005916,9913.ENSBTAP00000008877,9913.ENSBTAP00000009531,9913.ENSBTAP00000011612,9913.ENSBTAP00000012815,9913.ENSBTAP00000014193,9913.ENSBTAP00000014293,9913.ENSBTAP00000025803,9913.ENSBTAP00000029073,9913.ENSBTAP00000042078,9913.ENSBTAP00000044864,9913.ENSBTAP00000053678	THBS1,SPARCL1,RARRES2,COL4A2,FGG,NID1,LAMA4,FGL2,ANGPTL1,CCDC80,IGFBP7,ANGPT4,THBS2,MMRN1,HMCN1
GO Component	GO:0098590	Plasma membrane region	42	1074	0.28	0.0075	9913.ENSBTAP00000000962,9913.ENSBTAP00000002629,9913.ENSBTAP00000003604,9913.ENSBTAP00000004397,9913.ENSBTAP00000007699,9913.ENSBTAP00000008798,9913.ENSBTAP00000009178,9913.ENSBTAP00000009302,9913.ENSBTAP00000012294,9913.ENSBTAP00000013173,9913.ENSBTAP00000013618,9913.ENSBTAP00000013702,9913.ENSBTAP00000014222,9913.ENSBTAP00000015496,9913.ENSBTAP00000016301,9913.ENSBTAP00000016342,9913.ENSBTAP000…	CTSL1,IGSF5,GABRP,GABRA5,SLC6A1,GABRA3,CD55,SLC7A8,LRRC7,ITGB3,PARD3B,MUC13,PKD2L1,GABRR1,SCNN1B,LDLR,UPK2,CHRNA6,MYLK,AMN,S100G,CD36,SDPR,EPHB2,SGIP1,PKHD1,CLCA3,EFNB2,PDE6A,CUBN,MX1,BEST1,ABCB11,SLC40A1,SCIMP,SLC2A2,SLC2A9,PDGFRB,HMCN1,NTNG2,EPS8L3,CDHR5
GO Component	GO:0016324	Apical plasma membrane	18	311	0.45	0.0136	9913.ENSBTAP00000000962,9913.ENSBTAP00000002629,9913.ENSBTAP00000009178,9913.ENSBTAP00000013618,9913.ENSBTAP00000013702,9913.ENSBTAP00000016301,9913.ENSBTAP00000016947,9913.ENSBTAP00000020912,9913.ENSBTAP00000022630,9913.ENSBTAP00000023750,9913.ENSBTAP00000032158,9913.ENSBTAP00000033424,9913.ENSBTAP00000039211,9913.ENSBTAP00000043977,9913.ENSBTAP00000050612,9913.ENSBTAP00000053256,9913.ENSBTAP000…	CTSL1,IGSF5,CD55,PARD3B,MUC13,SCNN1B,UPK2,AMN,S100G,CD36,PKHD1,CLCA3,CUBN,ABCB11,SLC2A2,SLC2A9,PDGFRB,CDHR5
GO Component	GO:0034363	Intermediate-density lipoprotein particle	3	4	1.57	0.0273	9913.ENSBTAP00000013354,9913.ENSBTAP00000016453,9913.ENSBTAP00000027393	APOE,APOC3,APOC2
GO Component	GO:0045177	Apical part of cell	19	362	0.41	0.0273	9913.ENSBTAP00000000962,9913.ENSBTAP00000002629,9913.ENSBTAP00000009178,9913.ENSBTAP00000013618,9913.ENSBTAP00000013702,9913.ENSBTAP00000016301,9913.ENSBTAP00000016342,9913.ENSBTAP00000016947,9913.ENSBTAP00000020912,9913.ENSBTAP00000022630,9913.ENSBTAP00000023750,9913.ENSBTAP00000032158,9913.ENSBTAP00000033424,9913.ENSBTAP00000039211,9913.ENSBTAP00000043977,9913.ENSBTAP00000050612,9913.ENSBTAP000…	CTSL1,IGSF5,CD55,PARD3B,MUC13,SCNN1B,LDLR,UPK2,AMN,S100G,CD36,PKHD1,CLCA3,CUBN,ABCB11,SLC2A2,SLC2A9,PDGFRB,CDHR5
GO Component	GO:0005886	Plasma membrane	139	5310	0.11	0.0448	9913.ENSBTAP00000000958,9913.ENSBTAP00000000962,9913.ENSBTAP00000001585,9913.ENSBTAP00000001758,9913.ENSBTAP00000002385,9913.ENSBTAP00000002629,9913.ENSBTAP00000003445,9913.ENSBTAP00000003588,9913.ENSBTAP00000003604,9913.ENSBTAP00000003821,9913.ENSBTAP00000004397,9913.ENSBTAP00000004931,9913.ENSBTAP00000005430,9913.ENSBTAP00000005697,9913.ENSBTAP00000006662,9913.ENSBTAP00000007019,9913.ENSBTAP000…	TMPRSS9,CTSL1,SLAMF7,GHR,SLC2A6,IGSF5,ISLR2,CYP24A1,GABRP,EMR3,GABRA5,LPAR3,ANO4,ROBO3,GLP2R,RAB3B,DES,SLC6A1,IL1R2,GABRA3,PTGDR,CD55,BDKRB1,SLC7A8,FOLH1,GEM,GPA33,LRRC7,IL12RB2,ITGB3,GSDMA,PARD3B,MUC13,BOLA-DRA,PKD2L1,PIEZO2,SLC30A3,SEMA7A,SAMD10,GABRR1,CPNE7,SCNN1B,LDLR,BOLA-DMB,CHP2,S100A8,UPK2,GSDMB,GDPD2,HSPA1A,ITGA5,TLR10,CHRNA6,C6,MYLK,MUC4,STAB1,ANXA6,IL6,CD74,TNFRSF18,PLIN4,AMN,C9,SCN3B,…
GO Component	GO:0034361	Very-low-density lipoprotein particle	4	15	1.12	0.0448	9913.ENSBTAP00000002914,9913.ENSBTAP00000013354,9913.ENSBTAP00000016453,9913.ENSBTAP00000027393	APOA1,APOE,APOC3,APOC2
GO Component	GO:0005579	Membrane attack complex	3	6	1.39	0.0483	9913.ENSBTAP00000018845,9913.ENSBTAP00000021495,9913.ENSBTAP00000047583	C6,C9,C7
GO Component	GO:0034366	Spherical high-density lipoprotein particle	3	6	1.39	0.0483	9913.ENSBTAP00000002914,9913.ENSBTAP00000016453,9913.ENSBTAP00000027393	APOA1,APOC3,APOC2
STRING clusters	CL:24320	Mixed, incl. Complement and coagulation cascades, and Cholesterol metabolism	21	150	0.84	1.47e-07	9913.ENSBTAP00000002914,9913.ENSBTAP00000003426,9913.ENSBTAP00000008877,9913.ENSBTAP00000009415,9913.ENSBTAP00000013354,9913.ENSBTAP00000014865,9913.ENSBTAP00000014871,9913.ENSBTAP00000016342,9913.ENSBTAP00000016453,9913.ENSBTAP00000017120,9913.ENSBTAP00000018845,9913.ENSBTAP00000021495,9913.ENSBTAP00000026215,9913.ENSBTAP00000026345,9913.ENSBTAP00000027393,9913.ENSBTAP00000028342,9913.ENSBTAP000…	APOA1,SLC17A2,FGG,C1QA,APOE,C1QC,C1QB,LDLR,APOC3,MPTX,C6,C9,CD163,APOA4,APOC2,ABCG1,CFH,ABCB11,CFI,C7,CFD
STRING clusters	CL:10182	Mixed, incl. negative regulation of viral genome replication, and RIG-I receptor, C-terminal	10	37	1.12	5.39e-05	9913.ENSBTAP00000004093,9913.ENSBTAP00000009939,9913.ENSBTAP00000015077,9913.ENSBTAP00000016856,9913.ENSBTAP00000019573,9913.ENSBTAP00000031029,9913.ENSBTAP00000041289,9913.ENSBTAP00000042418,9913.ENSBTAP00000045648,9913.ENSBTAP00000056176	IFI27,IFI6,XAF1,OAS1Y,ISG15,IFI44L,MX1,OAS1X,IFI44,ISG20
STRING clusters	CL:10186	Mixed, incl. negative regulation of viral genome replication, and Interferon-induced protein 44 family	9	27	1.21	5.39e-05	9913.ENSBTAP00000004093,9913.ENSBTAP00000009939,9913.ENSBTAP00000015077,9913.ENSBTAP00000016856,9913.ENSBTAP00000019573,9913.ENSBTAP00000031029,9913.ENSBTAP00000041289,9913.ENSBTAP00000042418,9913.ENSBTAP00000045648	IFI27,IFI6,XAF1,OAS1Y,ISG15,IFI44L,MX1,OAS1X,IFI44
STRING clusters	CL:10189	Mixed, incl. 2-5-oligoadenylate synthase, and response to interferon-alpha	8	21	1.27	7.83e-05	9913.ENSBTAP00000004093,9913.ENSBTAP00000009939,9913.ENSBTAP00000016856,9913.ENSBTAP00000019573,9913.ENSBTAP00000031029,9913.ENSBTAP00000041289,9913.ENSBTAP00000042418,9913.ENSBTAP00000045648	IFI27,IFI6,OAS1Y,ISG15,IFI44L,MX1,OAS1X,IFI44
STRING clusters	CL:24322	Complement and coagulation cascades, and acute-phase response	13	96	0.82	0.00015	9913.ENSBTAP00000003426,9913.ENSBTAP00000008877,9913.ENSBTAP00000009415,9913.ENSBTAP00000014865,9913.ENSBTAP00000014871,9913.ENSBTAP00000017120,9913.ENSBTAP00000018845,9913.ENSBTAP00000021495,9913.ENSBTAP00000026215,9913.ENSBTAP00000029340,9913.ENSBTAP00000045833,9913.ENSBTAP00000047583,9913.ENSBTAP00000055802	SLC17A2,FGG,C1QA,C1QC,C1QB,MPTX,C6,C9,CD163,CFH,CFI,C7,CFD
STRING clusters	CL:24541	Spherical high-density lipoprotein particle, and Apolipoprotein A/E	6	10	1.47	0.00021	9913.ENSBTAP00000002914,9913.ENSBTAP00000013354,9913.ENSBTAP00000016342,9913.ENSBTAP00000016453,9913.ENSBTAP00000026345,9913.ENSBTAP00000027393	APOA1,APOE,LDLR,APOC3,APOA4,APOC2
STRING clusters	CL:24323	Complement and coagulation cascades, and acute-phase response	12	88	0.83	0.0003	9913.ENSBTAP00000003426,9913.ENSBTAP00000008877,9913.ENSBTAP00000009415,9913.ENSBTAP00000014865,9913.ENSBTAP00000014871,9913.ENSBTAP00000018845,9913.ENSBTAP00000021495,9913.ENSBTAP00000026215,9913.ENSBTAP00000029340,9913.ENSBTAP00000045833,9913.ENSBTAP00000047583,9913.ENSBTAP00000055802	SLC17A2,FGG,C1QA,C1QC,C1QB,C6,C9,CD163,CFH,CFI,C7,CFD
STRING clusters	CL:10174	Mixed, incl. defense response to virus, and Guanylate-binding protein, C-terminal domain	11	74	0.86	0.00034	9913.ENSBTAP00000004093,9913.ENSBTAP00000009939,9913.ENSBTAP00000015077,9913.ENSBTAP00000016856,9913.ENSBTAP00000019573,9913.ENSBTAP00000031029,9913.ENSBTAP00000041289,9913.ENSBTAP00000042418,9913.ENSBTAP00000045648,9913.ENSBTAP00000054624,9913.ENSBTAP00000056176	IFI27,IFI6,XAF1,OAS1Y,ISG15,IFI44L,MX1,OAS1X,IFI44,TRANK1,ISG20
STRING clusters	CL:24538	Cholesterol efflux, and protein-lipid complex	7	21	1.21	0.00034	9913.ENSBTAP00000002914,9913.ENSBTAP00000013354,9913.ENSBTAP00000016342,9913.ENSBTAP00000016453,9913.ENSBTAP00000026345,9913.ENSBTAP00000027393,9913.ENSBTAP00000028342	APOA1,APOE,LDLR,APOC3,APOA4,APOC2,ABCG1
STRING clusters	CL:24324	Complement and coagulation cascades, and acute-phase response	11	83	0.81	0.00072	9913.ENSBTAP00000008877,9913.ENSBTAP00000009415,9913.ENSBTAP00000014865,9913.ENSBTAP00000014871,9913.ENSBTAP00000018845,9913.ENSBTAP00000021495,9913.ENSBTAP00000026215,9913.ENSBTAP00000029340,9913.ENSBTAP00000045833,9913.ENSBTAP00000047583,9913.ENSBTAP00000055802	FGG,C1QA,C1QC,C1QB,C6,C9,CD163,CFH,CFI,C7,CFD
STRING clusters	CL:10168	Mixed, incl. defense response to virus, and B-box-type zinc finger	14	152	0.66	0.0014	9913.ENSBTAP00000004093,9913.ENSBTAP00000009916,9913.ENSBTAP00000009939,9913.ENSBTAP00000015077,9913.ENSBTAP00000016856,9913.ENSBTAP00000019573,9913.ENSBTAP00000026035,9913.ENSBTAP00000031029,9913.ENSBTAP00000041289,9913.ENSBTAP00000042418,9913.ENSBTAP00000045648,9913.ENSBTAP00000054052,9913.ENSBTAP00000054624,9913.ENSBTAP00000056176	IFI27,TRIM40,IFI6,XAF1,OAS1Y,ISG15,CRNN,IFI44L,MX1,OAS1X,IFI44,RNF223,TRANK1,ISG20
STRING clusters	CL:12280	Retinol metabolic process, and retinol binding	7	29	1.07	0.0014	9913.ENSBTAP00000000566,9913.ENSBTAP00000001829,9913.ENSBTAP00000020040,9913.ENSBTAP00000033930,9913.ENSBTAP00000038143,9913.ENSBTAP00000038534,9913.ENSBTAP00000055524	RBP4,RDH16,RBP2,DHRS3,AOX3L1,STRA6,DHRS9
STRING clusters	CL:24536	Mixed, incl. Cholesterol metabolism, and bile acid and bile salt transport	8	42	0.97	0.0014	9913.ENSBTAP00000002914,9913.ENSBTAP00000013354,9913.ENSBTAP00000016342,9913.ENSBTAP00000016453,9913.ENSBTAP00000026345,9913.ENSBTAP00000027393,9913.ENSBTAP00000028342,9913.ENSBTAP00000043977	APOA1,APOE,LDLR,APOC3,APOA4,APOC2,ABCG1,ABCB11
STRING clusters	CL:24544	High-density lipoprotein particle receptor binding, and Apolipoprotein C-II	4	5	1.59	0.0032	9913.ENSBTAP00000002914,9913.ENSBTAP00000016453,9913.ENSBTAP00000026345,9913.ENSBTAP00000027393	APOA1,APOC3,APOA4,APOC2
STRING clusters	CL:10169	Mixed, incl. defense response to virus, and B-box-type zinc finger	13	147	0.64	0.0033	9913.ENSBTAP00000004093,9913.ENSBTAP00000009916,9913.ENSBTAP00000009939,9913.ENSBTAP00000015077,9913.ENSBTAP00000016856,9913.ENSBTAP00000019573,9913.ENSBTAP00000026035,9913.ENSBTAP00000031029,9913.ENSBTAP00000041289,9913.ENSBTAP00000042418,9913.ENSBTAP00000045648,9913.ENSBTAP00000054624,9913.ENSBTAP00000056176	IFI27,TRIM40,IFI6,XAF1,OAS1Y,ISG15,CRNN,IFI44L,MX1,OAS1X,IFI44,TRANK1,ISG20
STRING clusters	CL:12005	Mixed, incl. monooxygenase activity, and Retinol metabolism	14	176	0.59	0.0046	9913.ENSBTAP00000000566,9913.ENSBTAP00000001829,9913.ENSBTAP00000003588,9913.ENSBTAP00000009106,9913.ENSBTAP00000015862,9913.ENSBTAP00000020040,9913.ENSBTAP00000022664,9913.ENSBTAP00000033930,9913.ENSBTAP00000036928,9913.ENSBTAP00000038143,9913.ENSBTAP00000038534,9913.ENSBTAP00000040872,9913.ENSBTAP00000054132,9913.ENSBTAP00000055524	RBP4,RDH16,CYP24A1,CYP11A1,SULT1E1,RBP2,UGT2B10,DHRS3,UGT1A1,AOX3L1,STRA6,MGC127133,UGT2A1,DHRS9
STRING clusters	CL:24431	Complement activation	6	26	1.05	0.0053	9913.ENSBTAP00000009415,9913.ENSBTAP00000014865,9913.ENSBTAP00000014871,9913.ENSBTAP00000029340,9913.ENSBTAP00000045833,9913.ENSBTAP00000055802	C1QA,C1QC,C1QB,CFH,CFI,CFD
STRING clusters	CL:11710	Mixed, incl. carnitine O-acyltransferase activity, and Lipocalin / cytosolic fatty-acid binding protein family	5	17	1.16	0.0086	9913.ENSBTAP00000022375,9913.ENSBTAP00000022662,9913.ENSBTAP00000029336,9913.ENSBTAP00000038686,9913.ENSBTAP00000054269	FABP3,FABP2,CPT1A,PDK4,FABP1
STRING clusters	CL:24889	Milk protein, and Serum amyloid A protein	4	11	1.25	0.0242	9913.ENSBTAP00000007519,9913.ENSBTAP00000016986,9913.ENSBTAP00000028685,9913.ENSBTAP00000051820	PLIN2,LPO,CSN3,SAA3
STRING clusters	CL:25128	Mixed, incl. Asthma, and Cystatin domain	8	71	0.74	0.0242	9913.ENSBTAP00000000962,9913.ENSBTAP00000014072,9913.ENSBTAP00000016520,9913.ENSBTAP00000020261,9913.ENSBTAP00000026100,9913.ENSBTAP00000026377,9913.ENSBTAP00000046014,9913.ENSBTAP00000047624	CTSL1,BOLA-DRA,BOLA-DMB,CD74,LA-DQB,PIGR,PON3,MZB1
STRING clusters	CL:12312	Retinal metabolic process, and retinol dehydrogenase activity	4	13	1.18	0.0388	9913.ENSBTAP00000001829,9913.ENSBTAP00000033930,9913.ENSBTAP00000038143,9913.ENSBTAP00000055524	RDH16,DHRS3,AOX3L1,DHRS9
KEGG	bta03320	PPAR signaling pathway	12	77	0.88	6.68e-05	9913.ENSBTAP00000000079,9913.ENSBTAP00000002914,9913.ENSBTAP00000005088,9913.ENSBTAP00000007519,9913.ENSBTAP00000016453,9913.ENSBTAP00000020833,9913.ENSBTAP00000022375,9913.ENSBTAP00000023750,9913.ENSBTAP00000026269,9913.ENSBTAP00000029336,9913.ENSBTAP00000030898,9913.ENSBTAP00000054269	FABP4,APOA1,HMGCS2,PLIN2,APOC3,PLIN4,FABP3,CD36,ACSL5,CPT1A,GK,FABP1
KEGG	bta04610	Complement and coagulation cascades	12	78	0.88	6.68e-05	9913.ENSBTAP00000008877,9913.ENSBTAP00000009271,9913.ENSBTAP00000009415,9913.ENSBTAP00000014865,9913.ENSBTAP00000014871,9913.ENSBTAP00000018845,9913.ENSBTAP00000021495,9913.ENSBTAP00000029340,9913.ENSBTAP00000031243,9913.ENSBTAP00000045833,9913.ENSBTAP00000047583,9913.ENSBTAP00000055802	FGG,BDKRB1,C1QA,C1QC,C1QB,C6,C9,CFH,LOC281376,CFI,C7,CFD
KEGG	bta04979	Cholesterol metabolism	9	46	0.98	0.00014	9913.ENSBTAP00000002914,9913.ENSBTAP00000013354,9913.ENSBTAP00000016342,9913.ENSBTAP00000016453,9913.ENSBTAP00000023750,9913.ENSBTAP00000026345,9913.ENSBTAP00000027393,9913.ENSBTAP00000027538,9913.ENSBTAP00000043977	APOA1,APOE,LDLR,APOC3,CD36,APOA4,APOC2,ABCA1,ABCB11
KEGG	bta05150	Staphylococcus aureus infection	11	92	0.77	0.00056	9913.ENSBTAP00000006445,9913.ENSBTAP00000008877,9913.ENSBTAP00000009415,9913.ENSBTAP00000014072,9913.ENSBTAP00000014865,9913.ENSBTAP00000014871,9913.ENSBTAP00000016520,9913.ENSBTAP00000026100,9913.ENSBTAP00000029340,9913.ENSBTAP00000045833,9913.ENSBTAP00000055802	KRT15,FGG,C1QA,BOLA-DRA,C1QC,C1QB,BOLA-DMB,LA-DQB,CFH,CFI,CFD
KEGG	bta00830	Retinol metabolism	8	56	0.85	0.0026	9913.ENSBTAP00000001829,9913.ENSBTAP00000010661,9913.ENSBTAP00000022664,9913.ENSBTAP00000027159,9913.ENSBTAP00000033930,9913.ENSBTAP00000036928,9913.ENSBTAP00000038143,9913.ENSBTAP00000055524	RDH16,ALDH1A1,UGT2B10,CYP2C87,DHRS3,UGT1A1,AOX3L1,DHRS9
KEGG	bta05410	Hypertrophic cardiomyopathy	9	84	0.72	0.0056	9913.ENSBTAP00000007041,9913.ENSBTAP00000011047,9913.ENSBTAP00000013173,9913.ENSBTAP00000018261,9913.ENSBTAP00000019865,9913.ENSBTAP00000035682,9913.ENSBTAP00000041618,9913.ENSBTAP00000053314,9913.ENSBTAP00000053650	DES,MYL3,ITGB3,ITGA5,IL6,TNF,MYBPC3,ACE,RYR2
KEGG	bta04612	Antigen processing and presentation	8	68	0.76	0.0064	9913.ENSBTAP00000000962,9913.ENSBTAP00000014072,9913.ENSBTAP00000016520,9913.ENSBTAP00000017500,9913.ENSBTAP00000020261,9913.ENSBTAP00000026100,9913.ENSBTAP00000035682,9913.ENSBTAP00000051168	CTSL1,BOLA-DRA,BOLA-DMB,HSPA1A,CD74,LA-DQB,TNF,HSPA6
KEGG	bta04640	Hematopoietic cell lineage	9	92	0.68	0.0072	9913.ENSBTAP00000008322,9913.ENSBTAP00000013173,9913.ENSBTAP00000014072,9913.ENSBTAP00000016520,9913.ENSBTAP00000018261,9913.ENSBTAP00000019865,9913.ENSBTAP00000023750,9913.ENSBTAP00000026100,9913.ENSBTAP00000035682	IL1R2,ITGB3,BOLA-DRA,BOLA-DMB,ITGA5,IL6,CD36,LA-DQB,TNF
KEGG	bta05143	African trypanosomiasis	6	36	0.91	0.0072	9913.ENSBTAP00000002914,9913.ENSBTAP00000011612,9913.ENSBTAP00000017447,9913.ENSBTAP00000019865,9913.ENSBTAP00000027870,9913.ENSBTAP00000035682	APOA1,LAMA4,PLCB4,IL6,PRKCB,TNF
KEGG	bta04512	ECM-receptor interaction	8	77	0.71	0.0097	9913.ENSBTAP00000002600,9913.ENSBTAP00000005916,9913.ENSBTAP00000011612,9913.ENSBTAP00000013173,9913.ENSBTAP00000018261,9913.ENSBTAP00000023750,9913.ENSBTAP00000029207,9913.ENSBTAP00000042078	THBS1,COL4A2,LAMA4,ITGB3,ITGA5,CD36,COL6A5,THBS2
KEGG	bta04977	Vitamin digestion and absorption	5	25	0.99	0.0097	9913.ENSBTAP00000002914,9913.ENSBTAP00000009723,9913.ENSBTAP00000020040,9913.ENSBTAP00000026345,9913.ENSBTAP00000039211	APOA1,FOLH1,RBP2,APOA4,CUBN
KEGG	bta05322	Systemic lupus erythematosus	10	123	0.6	0.0097	9913.ENSBTAP00000009415,9913.ENSBTAP00000014072,9913.ENSBTAP00000014865,9913.ENSBTAP00000014871,9913.ENSBTAP00000016520,9913.ENSBTAP00000018845,9913.ENSBTAP00000021495,9913.ENSBTAP00000026100,9913.ENSBTAP00000035682,9913.ENSBTAP00000047583	C1QA,BOLA-DRA,C1QC,C1QB,BOLA-DMB,C6,C9,LA-DQB,TNF,C7
KEGG	bta04727	GABAergic synapse	8	84	0.67	0.0129	9913.ENSBTAP00000003604,9913.ENSBTAP00000004397,9913.ENSBTAP00000007699,9913.ENSBTAP00000008798,9913.ENSBTAP00000015496,9913.ENSBTAP00000027870,9913.ENSBTAP00000032210,9913.ENSBTAP00000040420	GABRP,GABRA5,SLC6A1,GABRA3,GABRR1,PRKCB,ADCY5,SLC6A12
KEGG	bta04975	Fat digestion and absorption	6	45	0.82	0.0129	9913.ENSBTAP00000002914,9913.ENSBTAP00000023750,9913.ENSBTAP00000026345,9913.ENSBTAP00000027538,9913.ENSBTAP00000032584,9913.ENSBTAP00000054269	APOA1,CD36,APOA4,ABCA1,CEL,FABP1
KEGG	bta05144	Malaria	6	48	0.79	0.0147	9913.ENSBTAP00000002600,9913.ENSBTAP00000019090,9913.ENSBTAP00000019865,9913.ENSBTAP00000023750,9913.ENSBTAP00000035682,9913.ENSBTAP00000042078	THBS1,SDC2,IL6,CD36,TNF,THBS2
KEGG	bta05164	Influenza A	11	160	0.53	0.0147	9913.ENSBTAP00000014072,9913.ENSBTAP00000016520,9913.ENSBTAP00000016856,9913.ENSBTAP00000019865,9913.ENSBTAP00000026100,9913.ENSBTAP00000027359,9913.ENSBTAP00000027870,9913.ENSBTAP00000035682,9913.ENSBTAP00000041289,9913.ENSBTAP00000042418,9913.ENSBTAP00000056397	BOLA-DRA,BOLA-DMB,OAS1Y,IL6,LA-DQB,PYCARD,PRKCB,TNF,MX1,OAS1X,IFNAG
KEGG	bta05321	Inflammatory bowel disease	7	67	0.71	0.0147	9913.ENSBTAP00000012441,9913.ENSBTAP00000014072,9913.ENSBTAP00000016520,9913.ENSBTAP00000019865,9913.ENSBTAP00000026072,9913.ENSBTAP00000026100,9913.ENSBTAP00000035682	IL12RB2,BOLA-DRA,BOLA-DMB,IL6,IL21R,LA-DQB,TNF
KEGG	bta05414	Dilated cardiomyopathy	8	89	0.64	0.0147	9913.ENSBTAP00000007041,9913.ENSBTAP00000011047,9913.ENSBTAP00000013173,9913.ENSBTAP00000018261,9913.ENSBTAP00000032210,9913.ENSBTAP00000035682,9913.ENSBTAP00000041618,9913.ENSBTAP00000053650	DES,MYL3,ITGB3,ITGA5,ADCY5,TNF,MYBPC3,RYR2
KEGG	bta05133	Pertussis	7	70	0.69	0.0151	9913.ENSBTAP00000009415,9913.ENSBTAP00000014865,9913.ENSBTAP00000014871,9913.ENSBTAP00000018261,9913.ENSBTAP00000019865,9913.ENSBTAP00000027359,9913.ENSBTAP00000035682	C1QA,C1QC,C1QB,ITGA5,IL6,PYCARD,TNF
KEGG	bta05033	Nicotine addiction	5	35	0.85	0.019	9913.ENSBTAP00000003604,9913.ENSBTAP00000004397,9913.ENSBTAP00000008798,9913.ENSBTAP00000015496,9913.ENSBTAP00000018679	GABRP,GABRA5,GABRA3,GABRR1,CHRNA6
KEGG	bta05169	Epstein-Barr virus infection	12	201	0.47	0.0195	9913.ENSBTAP00000003943,9913.ENSBTAP00000014072,9913.ENSBTAP00000016520,9913.ENSBTAP00000016856,9913.ENSBTAP00000019573,9913.ENSBTAP00000019865,9913.ENSBTAP00000023554,9913.ENSBTAP00000026100,9913.ENSBTAP00000035682,9913.ENSBTAP00000042418,9913.ENSBTAP00000045026,9913.ENSBTAP00000056397	GADD45G,BOLA-DRA,BOLA-DMB,OAS1Y,ISG15,IL6,E2F2,LA-DQB,TNF,OAS1X,ENTPD1,IFNAG
KEGG	bta04145	Phagosome	10	149	0.52	0.0207	9913.ENSBTAP00000000962,9913.ENSBTAP00000002600,9913.ENSBTAP00000013173,9913.ENSBTAP00000014072,9913.ENSBTAP00000016520,9913.ENSBTAP00000018261,9913.ENSBTAP00000023750,9913.ENSBTAP00000026100,9913.ENSBTAP00000042078,9913.ENSBTAP00000051181	CTSL1,THBS1,ITGB3,BOLA-DRA,BOLA-DMB,ITGA5,CD36,LA-DQB,THBS2,MRC1
KEGG	bta05145	Toxoplasmosis	8	102	0.59	0.0236	9913.ENSBTAP00000011612,9913.ENSBTAP00000014072,9913.ENSBTAP00000016342,9913.ENSBTAP00000016520,9913.ENSBTAP00000017500,9913.ENSBTAP00000026100,9913.ENSBTAP00000035682,9913.ENSBTAP00000051168	LAMA4,BOLA-DRA,LDLR,BOLA-DMB,HSPA1A,LA-DQB,TNF,HSPA6
KEGG	bta04657	IL-17 signaling pathway	7	83	0.62	0.0267	9913.ENSBTAP00000010762,9913.ENSBTAP00000016774,9913.ENSBTAP00000019865,9913.ENSBTAP00000020045,9913.ENSBTAP00000027556,9913.ENSBTAP00000028430,9913.ENSBTAP00000035682	FOSB,S100A8,IL6,MMP13,MMP9,CCL20,TNF
KEGG	bta04931	Insulin resistance	8	106	0.57	0.0267	9913.ENSBTAP00000010372,9913.ENSBTAP00000019865,9913.ENSBTAP00000023750,9913.ENSBTAP00000027870,9913.ENSBTAP00000029336,9913.ENSBTAP00000035682,9913.ENSBTAP00000048844,9913.ENSBTAP00000050612	SREBF1,IL6,CD36,PRKCB,CPT1A,TNF,PPARGC1A,SLC2A2
KEGG	bta05146	Amoebiasis	8	105	0.57	0.0267	9913.ENSBTAP00000005916,9913.ENSBTAP00000008322,9913.ENSBTAP00000011612,9913.ENSBTAP00000017447,9913.ENSBTAP00000019865,9913.ENSBTAP00000021495,9913.ENSBTAP00000027870,9913.ENSBTAP00000035682	COL4A2,IL1R2,LAMA4,PLCB4,IL6,C9,PRKCB,TNF
KEGG	bta05165	Human papillomavirus infection	15	303	0.39	0.0267	9913.ENSBTAP00000001766,9913.ENSBTAP00000002600,9913.ENSBTAP00000005916,9913.ENSBTAP00000011612,9913.ENSBTAP00000013173,9913.ENSBTAP00000016506,9913.ENSBTAP00000018261,9913.ENSBTAP00000018592,9913.ENSBTAP00000019573,9913.ENSBTAP00000029207,9913.ENSBTAP00000035682,9913.ENSBTAP00000041289,9913.ENSBTAP00000042078,9913.ENSBTAP00000053664,9913.ENSBTAP00000056397	WNT5B,THBS1,COL4A2,LAMA4,ITGB3,HES7,ITGA5,WNT6,ISG15,COL6A5,TNF,MX1,THBS2,PDGFRB,IFNAG
KEGG	bta04742	Taste transduction	6	66	0.65	0.0372	9913.ENSBTAP00000004397,9913.ENSBTAP00000008798,9913.ENSBTAP00000014222,9913.ENSBTAP00000016301,9913.ENSBTAP00000017447,9913.ENSBTAP00000049472	GABRA5,GABRA3,PKD2L1,SCNN1B,PLCB4,TAS2R40
KEGG	bta05200	Pathways in cancer	20	488	0.3	0.0372	9913.ENSBTAP00000000139,9913.ENSBTAP00000001766,9913.ENSBTAP00000003943,9913.ENSBTAP00000004931,9913.ENSBTAP00000005618,9913.ENSBTAP00000005916,9913.ENSBTAP00000009271,9913.ENSBTAP00000011612,9913.ENSBTAP00000012441,9913.ENSBTAP00000017447,9913.ENSBTAP00000018592,9913.ENSBTAP00000019865,9913.ENSBTAP00000020701,9913.ENSBTAP00000023554,9913.ENSBTAP00000027556,9913.ENSBTAP00000027870,9913.ENSBTAP000…	FGF18,WNT5B,GADD45G,LPAR3,GSTA1,COL4A2,BDKRB1,LAMA4,IL12RB2,PLCB4,WNT6,IL6,HMOX1,E2F2,MMP9,PRKCB,ADCY5,PDGFRB,CTNNA3,IFNAG
KEGG	bta05323	Rheumatoid arthritis	7	91	0.58	0.0386	9913.ENSBTAP00000000962,9913.ENSBTAP00000014072,9913.ENSBTAP00000016520,9913.ENSBTAP00000019865,9913.ENSBTAP00000026100,9913.ENSBTAP00000028430,9913.ENSBTAP00000035682	CTSL1,BOLA-DRA,BOLA-DMB,IL6,LA-DQB,CCL20,TNF
KEGG	bta04151	PI3K-Akt signaling pathway	15	331	0.35	0.0447	9913.ENSBTAP00000000139,9913.ENSBTAP00000001758,9913.ENSBTAP00000002600,9913.ENSBTAP00000004931,9913.ENSBTAP00000005916,9913.ENSBTAP00000011612,9913.ENSBTAP00000013173,9913.ENSBTAP00000018261,9913.ENSBTAP00000019865,9913.ENSBTAP00000028014,9913.ENSBTAP00000029073,9913.ENSBTAP00000029207,9913.ENSBTAP00000042078,9913.ENSBTAP00000053664,9913.ENSBTAP00000056397	FGF18,GHR,THBS1,LPAR3,COL4A2,LAMA4,ITGB3,ITGA5,IL6,SGK2,ANGPT4,COL6A5,THBS2,PDGFRB,IFNAG
KEGG	bta05206	MicroRNAs in cancer	9	147	0.48	0.0447	9913.ENSBTAP00000002600,9913.ENSBTAP00000003588,9913.ENSBTAP00000013173,9913.ENSBTAP00000018261,9913.ENSBTAP00000020701,9913.ENSBTAP00000023554,9913.ENSBTAP00000027556,9913.ENSBTAP00000027870,9913.ENSBTAP00000053664	THBS1,CYP24A1,ITGB3,ITGA5,HMOX1,E2F2,MMP9,PRKCB,PDGFRB
KEGG	bta05332	Graft-versus-host disease	5	49	0.7	0.0447	9913.ENSBTAP00000014072,9913.ENSBTAP00000016520,9913.ENSBTAP00000019865,9913.ENSBTAP00000026100,9913.ENSBTAP00000035682	BOLA-DRA,BOLA-DMB,IL6,LA-DQB,TNF
KEGG	bta04672	Intestinal immune network for IgA production	5	50	0.69	0.0462	9913.ENSBTAP00000014072,9913.ENSBTAP00000016520,9913.ENSBTAP00000019865,9913.ENSBTAP00000026100,9913.ENSBTAP00000026377	BOLA-DRA,BOLA-DMB,IL6,LA-DQB,PIGR
KEGG	bta05205	Proteoglycans in cancer	10	180	0.44	0.0471	9913.ENSBTAP00000000962,9913.ENSBTAP00000001766,9913.ENSBTAP00000002600,9913.ENSBTAP00000013173,9913.ENSBTAP00000018261,9913.ENSBTAP00000018592,9913.ENSBTAP00000019090,9913.ENSBTAP00000027556,9913.ENSBTAP00000027870,9913.ENSBTAP00000035682	CTSL1,WNT5B,THBS1,ITGB3,ITGA5,WNT6,SDC2,MMP9,PRKCB,TNF
KEGG	bta02010	ABC transporters	5	51	0.68	0.0472	9913.ENSBTAP00000023982,9913.ENSBTAP00000027538,9913.ENSBTAP00000028342,9913.ENSBTAP00000043977,9913.ENSBTAP00000053807	ABCA4,ABCA1,ABCG1,ABCB11,ABCA13
KEGG	bta05134	Legionellosis	5	51	0.68	0.0472	9913.ENSBTAP00000017500,9913.ENSBTAP00000019865,9913.ENSBTAP00000027359,9913.ENSBTAP00000035682,9913.ENSBTAP00000051168	HSPA1A,IL6,PYCARD,TNF,HSPA6
KEGG	bta05310	Asthma	4	32	0.79	0.0485	9913.ENSBTAP00000014072,9913.ENSBTAP00000016520,9913.ENSBTAP00000026100,9913.ENSBTAP00000035682	BOLA-DRA,BOLA-DMB,LA-DQB,TNF
WikiPathways	WP1056	Complement and coagulation cascades	9	49	0.96	0.00036	9913.ENSBTAP00000009271,9913.ENSBTAP00000009415,9913.ENSBTAP00000014865,9913.ENSBTAP00000014871,9913.ENSBTAP00000018845,9913.ENSBTAP00000021495,9913.ENSBTAP00000045833,9913.ENSBTAP00000047583,9913.ENSBTAP00000055802	BDKRB1,C1QA,C1QC,C1QB,C6,C9,CFI,C7,CFD
WikiPathways	WP977	Complement activation, classical pathway	6	13	1.36	0.00036	9913.ENSBTAP00000009415,9913.ENSBTAP00000014865,9913.ENSBTAP00000014871,9913.ENSBTAP00000018845,9913.ENSBTAP00000021495,9913.ENSBTAP00000047583	C1QA,C1QC,C1QB,C6,C9,C7
WikiPathways	WP3193	Vitamin B12 metabolism	8	44	0.95	0.00073	9913.ENSBTAP00000002914,9913.ENSBTAP00000013354,9913.ENSBTAP00000016342,9913.ENSBTAP00000019865,9913.ENSBTAP00000027538,9913.ENSBTAP00000031255,9913.ENSBTAP00000035682,9913.ENSBTAP00000039211	APOA1,APOE,LDLR,IL6,ABCA1,MAT1A,TNF,CUBN
WikiPathways	WP1041	Statin pathway	6	24	1.09	0.0016	9913.ENSBTAP00000002914,9913.ENSBTAP00000013354,9913.ENSBTAP00000016342,9913.ENSBTAP00000016453,9913.ENSBTAP00000026345,9913.ENSBTAP00000027538	APOA1,APOE,LDLR,APOC3,APOA4,ABCA1
WikiPathways	WP1060	Matrix metalloproteinases	5	22	1.05	0.0093	9913.ENSBTAP00000004210,9913.ENSBTAP00000011924,9913.ENSBTAP00000020045,9913.ENSBTAP00000027556,9913.ENSBTAP00000035682	MMP27,MMP19,MMP13,MMP9,TNF
WikiPathways	WP3137	SREBF and miR33 in cholesterol and lipid homeostasis	4	15	1.12	0.0214	9913.ENSBTAP00000010372,9913.ENSBTAP00000016342,9913.ENSBTAP00000027538,9913.ENSBTAP00000048844	SREBF1,LDLR,ABCA1,PPARGC1A
WikiPathways	WP3217	Iron uptake and transport	8	87	0.65	0.0241	9913.ENSBTAP00000004397,9913.ENSBTAP00000008798,9913.ENSBTAP00000014537,9913.ENSBTAP00000015496,9913.ENSBTAP00000016301,9913.ENSBTAP00000028014,9913.ENSBTAP00000045304,9913.ENSBTAP00000053650	GABRA5,GABRA3,CLIC2,GABRR1,SCNN1B,SGK2,SLC40A1,RYR2
WikiPathways	WP1075	Folate metabolism	6	53	0.75	0.0377	9913.ENSBTAP00000002914,9913.ENSBTAP00000016342,9913.ENSBTAP00000019865,9913.ENSBTAP00000027538,9913.ENSBTAP00000031255,9913.ENSBTAP00000035682	APOA1,LDLR,IL6,ABCA1,MAT1A,TNF
COMPARTMENTS	GOCC:0005576	Extracellular region	99	1555	0.5	1.43e-20	9913.ENSBTAP00000000566,9913.ENSBTAP00000000862,9913.ENSBTAP00000000958,9913.ENSBTAP00000000962,9913.ENSBTAP00000000973,9913.ENSBTAP00000001496,9913.ENSBTAP00000001758,9913.ENSBTAP00000001766,9913.ENSBTAP00000002600,9913.ENSBTAP00000002914,9913.ENSBTAP00000004556,9913.ENSBTAP00000005348,9913.ENSBTAP00000005523,9913.ENSBTAP00000005916,9913.ENSBTAP00000006816,9913.ENSBTAP00000007349,9913.ENSBTAP000…	RBP4,FAM83D,TMPRSS9,CTSL1,WFIKKN2,ADAMDEC1,GHR,WNT5B,THBS1,APOA1,SPOCK1,SPARCL1,RARRES2,COL4A2,GDNF,IGFBP2,FGG,REG3G,C1QA,NID1,HNF4G,LAMA4,BPIFA2A,FGL2,APOE,MUC13,BOLA-DRA,ANGPTL1,CCDC80,C1QC,C1QB,PNLIPRP2,OLFML2B,SCNN1B,APOC3,S100A8,LPO,MPTX,CPA5,WNT6,C6,DRAXIN,ISG15,MUC4,CCL27,IL6,CILP2,MMP13,CD74,SPINK1,HMOX1,TNFRSF18,KIF12,C9,CA4,IGFBP7,APOA4,PIGR,APOC2,LYSB,SCUBE2,ABCA1,MMP9,ADAMTS14,ABCG1,T…
COMPARTMENTS	GOCC:0005615	Extracellular space	42	495	0.62	3.84e-11	9913.ENSBTAP00000000566,9913.ENSBTAP00000000973,9913.ENSBTAP00000002600,9913.ENSBTAP00000002914,9913.ENSBTAP00000005348,9913.ENSBTAP00000007349,9913.ENSBTAP00000008877,9913.ENSBTAP00000009415,9913.ENSBTAP00000013354,9913.ENSBTAP00000014871,9913.ENSBTAP00000016301,9913.ENSBTAP00000016453,9913.ENSBTAP00000016774,9913.ENSBTAP00000016986,9913.ENSBTAP00000017120,9913.ENSBTAP00000019865,9913.ENSBTAP000…	RBP4,WFIKKN2,THBS1,APOA1,SPARCL1,IGFBP2,FGG,C1QA,APOE,C1QB,SCNN1B,APOC3,S100A8,LPO,MPTX,IL6,MMP13,CD74,HMOX1,KIF12,CA4,APOA4,PIGR,APOC2,ABCA1,MMP9,ABCG1,IGFBP6,CFH,LOC281376,IGFL1,PKHD1,CEL,TNF,CUBN,IGFALS,ENTPD1,PON3,HSPA6,SAA3,ACE,CFD
COMPARTMENTS	GOCC:0034358	Plasma lipoprotein particle	9	36	1.09	0.00013	9913.ENSBTAP00000002914,9913.ENSBTAP00000013354,9913.ENSBTAP00000016453,9913.ENSBTAP00000017120,9913.ENSBTAP00000026345,9913.ENSBTAP00000027393,9913.ENSBTAP00000027538,9913.ENSBTAP00000028342,9913.ENSBTAP00000051820	APOA1,APOE,APOC3,MPTX,APOA4,APOC2,ABCA1,ABCG1,SAA3
COMPARTMENTS	GOCC:0034364	High-density lipoprotein particle	8	27	1.16	0.00013	9913.ENSBTAP00000002914,9913.ENSBTAP00000013354,9913.ENSBTAP00000016453,9913.ENSBTAP00000026345,9913.ENSBTAP00000027393,9913.ENSBTAP00000027538,9913.ENSBTAP00000028342,9913.ENSBTAP00000051820	APOA1,APOE,APOC3,APOA4,APOC2,ABCA1,ABCG1,SAA3
COMPARTMENTS	GOCC:0034365	Discoidal high-density lipoprotein particle	4	5	1.59	0.0047	9913.ENSBTAP00000002914,9913.ENSBTAP00000013354,9913.ENSBTAP00000027538,9913.ENSBTAP00000028342	APOA1,APOE,ABCA1,ABCG1
COMPARTMENTS	GOCC:0042627	Chylomicron	5	13	1.28	0.0048	9913.ENSBTAP00000002914,9913.ENSBTAP00000013354,9913.ENSBTAP00000016453,9913.ENSBTAP00000026345,9913.ENSBTAP00000027393	APOA1,APOE,APOC3,APOA4,APOC2
COMPARTMENTS	GOCC:0031224	Intrinsic component of membrane	43	1072	0.29	0.0057	9913.ENSBTAP00000002084,9913.ENSBTAP00000004397,9913.ENSBTAP00000007019,9913.ENSBTAP00000008798,9913.ENSBTAP00000012441,9913.ENSBTAP00000013173,9913.ENSBTAP00000014072,9913.ENSBTAP00000014222,9913.ENSBTAP00000014537,9913.ENSBTAP00000016301,9913.ENSBTAP00000016774,9913.ENSBTAP00000016947,9913.ENSBTAP00000018261,9913.ENSBTAP00000018679,9913.ENSBTAP00000018845,9913.ENSBTAP00000019591,9913.ENSBTAP000…	INSIG1,GABRA5,RAB3B,GABRA3,IL12RB2,ITGB3,BOLA-DRA,PKD2L1,CLIC2,SCNN1B,S100A8,UPK2,ITGA5,CHRNA6,C6,MUC4,STAB1,IL6,CD74,C9,TGM2,SCN3B,ATP10B,GALNT8,CA4,LA-DQB,EPHB2,CPT1A,TRPV6,CLCA3,EFNB2,TNF,BEST1,C7,CNGA3,SCN8A,RYR2,PDGFRB,SCD,DHRS9,NTNG2,CDHR5,KCNJ12
COMPARTMENTS	GOCC:0034363	Intermediate-density lipoprotein particle	4	6	1.52	0.0057	9913.ENSBTAP00000002914,9913.ENSBTAP00000013354,9913.ENSBTAP00000016453,9913.ENSBTAP00000027393	APOA1,APOE,APOC3,APOC2
COMPARTMENTS	GOCC:0031012	Extracellular matrix	15	221	0.52	0.0126	9913.ENSBTAP00000002600,9913.ENSBTAP00000005348,9913.ENSBTAP00000005523,9913.ENSBTAP00000005916,9913.ENSBTAP00000009531,9913.ENSBTAP00000011612,9913.ENSBTAP00000013354,9913.ENSBTAP00000014293,9913.ENSBTAP00000015933,9913.ENSBTAP00000019591,9913.ENSBTAP00000019865,9913.ENSBTAP00000027556,9913.ENSBTAP00000035682,9913.ENSBTAP00000042078,9913.ENSBTAP00000044864	THBS1,SPARCL1,RARRES2,COL4A2,NID1,LAMA4,APOE,CCDC80,OLFML2B,MUC4,IL6,MMP9,TNF,THBS2,MMRN1
COMPARTMENTS	GOCC:0034361	Very-low-density lipoprotein particle	5	18	1.13	0.0126	9913.ENSBTAP00000002914,9913.ENSBTAP00000013354,9913.ENSBTAP00000016453,9913.ENSBTAP00000026345,9913.ENSBTAP00000027393	APOA1,APOE,APOC3,APOA4,APOC2
COMPARTMENTS	GOCC:0034366	Spherical high-density lipoprotein particle	4	9	1.34	0.0126	9913.ENSBTAP00000002914,9913.ENSBTAP00000016453,9913.ENSBTAP00000027393,9913.ENSBTAP00000028342	APOA1,APOC3,APOC2,ABCG1
COMPARTMENTS	GOCC:0016021	Integral component of membrane	38	979	0.28	0.0193	9913.ENSBTAP00000002084,9913.ENSBTAP00000004397,9913.ENSBTAP00000008798,9913.ENSBTAP00000012441,9913.ENSBTAP00000013173,9913.ENSBTAP00000014072,9913.ENSBTAP00000014222,9913.ENSBTAP00000014537,9913.ENSBTAP00000016301,9913.ENSBTAP00000016774,9913.ENSBTAP00000016947,9913.ENSBTAP00000018261,9913.ENSBTAP00000018679,9913.ENSBTAP00000018845,9913.ENSBTAP00000019591,9913.ENSBTAP00000019663,9913.ENSBTAP000…	INSIG1,GABRA5,GABRA3,IL12RB2,ITGB3,BOLA-DRA,PKD2L1,CLIC2,SCNN1B,S100A8,UPK2,ITGA5,CHRNA6,C6,MUC4,STAB1,IL6,CD74,C9,SCN3B,ATP10B,GALNT8,LA-DQB,EPHB2,CPT1A,TRPV6,CLCA3,EFNB2,TNF,BEST1,C7,CNGA3,SCN8A,RYR2,SCD,DHRS9,CDHR5,KCNJ12
COMPARTMENTS	GOCC:0031226	Intrinsic component of plasma membrane	24	518	0.36	0.0282	9913.ENSBTAP00000012441,9913.ENSBTAP00000013173,9913.ENSBTAP00000014072,9913.ENSBTAP00000016947,9913.ENSBTAP00000018261,9913.ENSBTAP00000018679,9913.ENSBTAP00000018845,9913.ENSBTAP00000019663,9913.ENSBTAP00000019865,9913.ENSBTAP00000021495,9913.ENSBTAP00000021569,9913.ENSBTAP00000022302,9913.ENSBTAP00000023106,9913.ENSBTAP00000023909,9913.ENSBTAP00000026780,9913.ENSBTAP00000033424,9913.ENSBTAP000…	IL12RB2,ITGB3,BOLA-DRA,UPK2,ITGA5,CHRNA6,C6,STAB1,IL6,C9,TGM2,SCN3B,GALNT8,CA4,EPHB2,CLCA3,EFNB2,TNF,C7,SCN8A,PDGFRB,NTNG2,CDHR5,KCNJ12
COMPARTMENTS	GOCC:0034362	Low-density lipoprotein particle	4	13	1.18	0.0321	9913.ENSBTAP00000002914,9913.ENSBTAP00000013354,9913.ENSBTAP00000017120,9913.ENSBTAP00000027393	APOA1,APOE,MPTX,APOC2
UniProt Keywords	KW-0732	Signal	133	2720	0.38	1.3e-19	9913.ENSBTAP00000000139,9913.ENSBTAP00000000962,9913.ENSBTAP00000000973,9913.ENSBTAP00000001585,9913.ENSBTAP00000001758,9913.ENSBTAP00000001766,9913.ENSBTAP00000002600,9913.ENSBTAP00000002629,9913.ENSBTAP00000002914,9913.ENSBTAP00000003604,9913.ENSBTAP00000003821,9913.ENSBTAP00000004210,9913.ENSBTAP00000004397,9913.ENSBTAP00000004556,9913.ENSBTAP00000005348,9913.ENSBTAP00000005523,9913.ENSBTAP000…	FGF18,CTSL1,WFIKKN2,SLAMF7,GHR,WNT5B,THBS1,IGSF5,APOA1,GABRP,EMR3,MMP27,GABRA5,SPOCK1,SPARCL1,RARRES2,SEMA5A,GDNF,ISLR,IL1R2,GABRA3,FGG,REG3G,C1QA,LAMA4,MMP19,BPIFA2A,GPA33,IL12RB2,FGL2,ITGB3,APOE,BOLA-DRA,ANGPTL1,CCDC80,BPIFC,C1QC,C1QB,SEMA7A,OLFML2B,LDLR,APOC3,PAM,BOLA-DMB,UPK2,LPO,MPTX,WNT6,TLR10,BPI,CHRNA6,C6,SDC2,DRAXIN,CD96,LRRC66,STAB1,CCL27,IL6,CILP2,MMP13,SPINK1,TNFRSF18,AMN,C9,SCN3B,UGT…
UniProt Keywords	KW-1015	Disulfide bond	100	1675	0.47	1.3e-19	9913.ENSBTAP00000000139,9913.ENSBTAP00000000566,9913.ENSBTAP00000000780,9913.ENSBTAP00000000958,9913.ENSBTAP00000000973,9913.ENSBTAP00000001496,9913.ENSBTAP00000001758,9913.ENSBTAP00000001766,9913.ENSBTAP00000002600,9913.ENSBTAP00000003604,9913.ENSBTAP00000003821,9913.ENSBTAP00000004397,9913.ENSBTAP00000004556,9913.ENSBTAP00000005523,9913.ENSBTAP00000005916,9913.ENSBTAP00000006610,9913.ENSBTAP000…	FGF18,RBP4,ST8SIA1,TMPRSS9,WFIKKN2,ADAMDEC1,GHR,WNT5B,THBS1,GABRP,EMR3,GABRA5,SPOCK1,RARRES2,COL4A2,SEMA5A,GDNF,ISLR,GABRA3,PTGDR,FGG,CD55,REG3G,C1QA,LAMA4,BPIFA2A,IL12RB2,FGL2,ITGB3,BOLA-DRA,ANGPTL1,C1QB,SEMA7A,GABRR1,OLFML2B,LDLR,PAM,BOLA-DMB,LPO,MPTX,ITGA5,WNT6,BPI,CHRNA6,C6,CD96,MYLK,ISG15,MUC4,STAB1,IL6,MMP13,SPINK1,C9,SCN3B,PTI,GALNT8,CD36,CA4,DNASE1L3,LA-DQB,CD163,PIGR,LYSB,SCUBE2,MMP9,ADA…
UniProt Keywords	KW-0964	Secreted	57	808	0.54	2.91e-13	9913.ENSBTAP00000000139,9913.ENSBTAP00000000566,9913.ENSBTAP00000000973,9913.ENSBTAP00000001496,9913.ENSBTAP00000001758,9913.ENSBTAP00000001766,9913.ENSBTAP00000002600,9913.ENSBTAP00000002914,9913.ENSBTAP00000005523,9913.ENSBTAP00000005916,9913.ENSBTAP00000006816,9913.ENSBTAP00000007913,9913.ENSBTAP00000008877,9913.ENSBTAP00000009415,9913.ENSBTAP00000012052,9913.ENSBTAP00000012815,9913.ENSBTAP000…	FGF18,RBP4,WFIKKN2,ADAMDEC1,GHR,WNT5B,THBS1,APOA1,RARRES2,COL4A2,GDNF,ISLR,FGG,C1QA,BPIFA2A,FGL2,APOE,ANGPTL1,C1QC,C1QB,OLFML2B,APOC3,S100A8,LPO,MPTX,WNT6,BPI,C6,DRAXIN,ISG15,IL6,MMP13,SPINK1,C9,PTI,CD163,APOA4,PIGR,APOC2,MMP9,TFF3,CCL20,EDN2,IGFBP6,CSN3,NPPB,ANGPT4,CFH,CEL,TNF,FNDC4,C7,MZB1,IL36A,PDYN,CFD,IFNAG
UniProt Keywords	KW-0325	Glycoprotein	61	1121	0.43	9.96e-10	9913.ENSBTAP00000000139,9913.ENSBTAP00000000556,9913.ENSBTAP00000000780,9913.ENSBTAP00000000973,9913.ENSBTAP00000001758,9913.ENSBTAP00000002600,9913.ENSBTAP00000002914,9913.ENSBTAP00000003426,9913.ENSBTAP00000003604,9913.ENSBTAP00000004397,9913.ENSBTAP00000005430,9913.ENSBTAP00000007913,9913.ENSBTAP00000008798,9913.ENSBTAP00000008808,9913.ENSBTAP00000008877,9913.ENSBTAP00000009415,9913.ENSBTAP000…	FGF18,CRYAB,ST8SIA1,WFIKKN2,GHR,THBS1,APOA1,SLC17A2,GABRP,GABRA5,ANO4,ISLR,GABRA3,PTGDR,FGG,C1QA,IL12RB2,FGL2,APOE,ANGPTL1,C1QB,OLFML2B,SCNN1B,LDLR,APOC3,PAM,UPK2,LPO,ITGA5,TLR10,BPI,C6,SDC2,DRAXIN,CD96,IL6,MMP13,C9,SCN3B,CD36,CA4,TMEM108,LA-DQB,CD163,PIGR,UPK3BL,APOC2,MMP9,IGFBP6,CSN3,ANGPT4,CFH,CEL,TNF,STRA6,FNDC4,THBS2,ENTPD1,C7,SLC2A2,ACE
UniProt Keywords	KW-0245	EGF-like domain	18	193	0.66	2.62e-05	9913.ENSBTAP00000002600,9913.ENSBTAP00000003821,9913.ENSBTAP00000016342,9913.ENSBTAP00000018845,9913.ENSBTAP00000019591,9913.ENSBTAP00000019663,9913.ENSBTAP00000021495,9913.ENSBTAP00000027416,9913.ENSBTAP00000032645,9913.ENSBTAP00000039211,9913.ENSBTAP00000040380,9913.ENSBTAP00000042078,9913.ENSBTAP00000044864,9913.ENSBTAP00000047583,9913.ENSBTAP00000047682,9913.ENSBTAP00000051721,9913.ENSBTAP000…	THBS1,EMR3,LDLR,C6,MUC4,STAB1,C9,SCUBE2,ADAM8,CUBN,EGFL7,THBS2,MMRN1,C7,TENM1,ADAM20,TENM4,HMCN1
UniProt Keywords	KW-0677	Repeat	66	1707	0.28	4.63e-05	9913.ENSBTAP00000000194,9913.ENSBTAP00000000639,9913.ENSBTAP00000000973,9913.ENSBTAP00000002271,9913.ENSBTAP00000002600,9913.ENSBTAP00000002914,9913.ENSBTAP00000003445,9913.ENSBTAP00000004210,9913.ENSBTAP00000004651,9913.ENSBTAP00000004810,9913.ENSBTAP00000005697,9913.ENSBTAP00000005916,9913.ENSBTAP00000006628,9913.ENSBTAP00000006765,9913.ENSBTAP00000007913,9913.ENSBTAP00000009415,9913.ENSBTAP000…	ASZ1,KLHL13,WFIKKN2,ODF3,THBS1,APOA1,ISLR2,MMP27,LOC539620,UCP2,ROBO3,COL4A2,DOC2A,ANKS6,ISLR,C1QA,MYL3,LAMA4,MMP19,LRRC7,IL12RB2,APOE,C1QB,CNN1,LDLR,PAM,S100A8,TLR10,C6,CD96,MYLK,ISG15,ANXA6,MMP13,LGALS4,S100G,VIL1,CD163,APOA4,PIGR,EPHB2,CDH26,SCUBE2,MMP9,PRKCB,CFH,ZNF512,TRPV6,DOC2B,PDE6A,NCALD,CUBN,EPHA7,MYBPC3,THBS2,IGFALS,C7,TENM1,MRC1,ANKRD65,TENM4,RYR2,PDGFRB,HMCN1,LRRC56,CDHR5
UniProt Keywords	KW-0106	Calcium	29	496	0.46	6.26e-05	9913.ENSBTAP00000002600,9913.ENSBTAP00000005154,9913.ENSBTAP00000005348,9913.ENSBTAP00000006432,9913.ENSBTAP00000008877,9913.ENSBTAP00000014222,9913.ENSBTAP00000016466,9913.ENSBTAP00000016647,9913.ENSBTAP00000016774,9913.ENSBTAP00000016986,9913.ENSBTAP00000017120,9913.ENSBTAP00000017447,9913.ENSBTAP00000019385,9913.ENSBTAP00000019719,9913.ENSBTAP00000020045,9913.ENSBTAP00000021569,9913.ENSBTAP000…	THBS1,NECAB3,SPARCL1,TGM3,FGG,PKD2L1,PAM,CHP2,S100A8,LPO,MPTX,PLCB4,MYLK,ANXA6,MMP13,TGM2,S100G,VIL1,FBP2,CDH26,SCUBE2,MMP9,PRKCB,NCALD,CUBN,THBS2,ENTPD1,HMCN1,CDHR5
UniProt Keywords	KW-0391	Immunity	14	153	0.65	0.00042	9913.ENSBTAP00000009415,9913.ENSBTAP00000009939,9913.ENSBTAP00000014871,9913.ENSBTAP00000016774,9913.ENSBTAP00000018658,9913.ENSBTAP00000018845,9913.ENSBTAP00000021495,9913.ENSBTAP00000026100,9913.ENSBTAP00000027359,9913.ENSBTAP00000027870,9913.ENSBTAP00000029340,9913.ENSBTAP00000041289,9913.ENSBTAP00000047583,9913.ENSBTAP00000055802	C1QA,IFI6,C1QB,S100A8,TLR10,C6,C9,LA-DQB,PYCARD,PRKCB,CFH,MX1,C7,CFD
UniProt Keywords	KW-0399	Innate immunity	12	111	0.73	0.00042	9913.ENSBTAP00000009415,9913.ENSBTAP00000009939,9913.ENSBTAP00000014871,9913.ENSBTAP00000016774,9913.ENSBTAP00000018658,9913.ENSBTAP00000018845,9913.ENSBTAP00000021495,9913.ENSBTAP00000027359,9913.ENSBTAP00000029340,9913.ENSBTAP00000041289,9913.ENSBTAP00000047583,9913.ENSBTAP00000055802	C1QA,IFI6,C1QB,S100A8,TLR10,C6,C9,PYCARD,CFH,MX1,C7,CFD
UniProt Keywords	KW-0345	HDL	5	12	1.31	0.00079	9913.ENSBTAP00000002914,9913.ENSBTAP00000013354,9913.ENSBTAP00000026345,9913.ENSBTAP00000027393,9913.ENSBTAP00000051820	APOA1,APOE,APOA4,APOC2,SAA3
UniProt Keywords	KW-0162	Chylomicron	4	6	1.52	0.0013	9913.ENSBTAP00000013354,9913.ENSBTAP00000016453,9913.ENSBTAP00000026345,9913.ENSBTAP00000027393	APOE,APOC3,APOA4,APOC2
UniProt Keywords	KW-0180	Complement pathway	5	14	1.24	0.0013	9913.ENSBTAP00000009415,9913.ENSBTAP00000014871,9913.ENSBTAP00000018845,9913.ENSBTAP00000021495,9913.ENSBTAP00000047583	C1QA,C1QB,C6,C9,C7
UniProt Keywords	KW-0179	Complement alternate pathway	4	7	1.45	0.0018	9913.ENSBTAP00000021495,9913.ENSBTAP00000029340,9913.ENSBTAP00000047583,9913.ENSBTAP00000055802	C9,CFH,C7,CFD
UniProt Keywords	KW-0445	Lipid transport	7	48	0.86	0.0038	9913.ENSBTAP00000002914,9913.ENSBTAP00000005430,9913.ENSBTAP00000013354,9913.ENSBTAP00000016342,9913.ENSBTAP00000016453,9913.ENSBTAP00000026345,9913.ENSBTAP00000027393	APOA1,ANO4,APOE,LDLR,APOC3,APOA4,APOC2
UniProt Keywords	KW-0473	Membrane attack complex	3	3	1.69	0.0051	9913.ENSBTAP00000018845,9913.ENSBTAP00000021495,9913.ENSBTAP00000047583	C6,C9,C7
UniProt Keywords	KW-0393	Immunoglobulin domain	12	159	0.57	0.0054	9913.ENSBTAP00000000973,9913.ENSBTAP00000003445,9913.ENSBTAP00000007913,9913.ENSBTAP00000008322,9913.ENSBTAP00000019209,9913.ENSBTAP00000019385,9913.ENSBTAP00000022302,9913.ENSBTAP00000025764,9913.ENSBTAP00000026377,9913.ENSBTAP00000027169,9913.ENSBTAP00000046309,9913.ENSBTAP00000053664	WFIKKN2,ISLR2,ISLR,IL1R2,CD96,MYLK,SCN3B,KIR3DL2,PIGR,CD200,BTNL2,PDGFRB
UniProt Keywords	KW-0753	Steroid metabolism	6	38	0.89	0.0067	9913.ENSBTAP00000002084,9913.ENSBTAP00000002914,9913.ENSBTAP00000005088,9913.ENSBTAP00000009106,9913.ENSBTAP00000016342,9913.ENSBTAP00000055524	INSIG1,APOA1,HMGCS2,CYP11A1,LDLR,DHRS9
UniProt Keywords	KW-0850	VLDL	3	5	1.47	0.0108	9913.ENSBTAP00000013354,9913.ENSBTAP00000016453,9913.ENSBTAP00000027393	APOE,APOC3,APOC2
UniProt Keywords	KW-0153	Cholesterol metabolism	5	28	0.94	0.0116	9913.ENSBTAP00000002084,9913.ENSBTAP00000002914,9913.ENSBTAP00000005088,9913.ENSBTAP00000009106,9913.ENSBTAP00000016342	INSIG1,APOA1,HMGCS2,CYP11A1,LDLR
UniProt Keywords	KW-0702	S-nitrosylation	5	35	0.85	0.0261	9913.ENSBTAP00000016774,9913.ENSBTAP00000019573,9913.ENSBTAP00000024448,9913.ENSBTAP00000031255,9913.ENSBTAP00000056563	S100A8,ISG15,DPYSL2,MAT1A,KCNJ12
UniProt Keywords	KW-0704	Schiff base	3	8	1.27	0.0261	9913.ENSBTAP00000002925,9913.ENSBTAP00000016909,9913.ENSBTAP00000054283	NPL,HOGA1,ALDOB
UniProt Keywords	KW-0407	Ion channel	13	233	0.44	0.0294	9913.ENSBTAP00000003604,9913.ENSBTAP00000004397,9913.ENSBTAP00000008798,9913.ENSBTAP00000015496,9913.ENSBTAP00000016301,9913.ENSBTAP00000018679,9913.ENSBTAP00000022302,9913.ENSBTAP00000025668,9913.ENSBTAP00000033351,9913.ENSBTAP00000043395,9913.ENSBTAP00000052464,9913.ENSBTAP00000053165,9913.ENSBTAP00000056563	GABRP,GABRA5,GABRA3,GABRR1,SCNN1B,CHRNA6,SCN3B,KCNH3,TRPV6,BEST1,CNGA3,SCN8A,KCNJ12
UniProt Keywords	KW-0812	Transmembrane	128	4944	0.1	0.0294	9913.ENSBTAP00000000780,9913.ENSBTAP00000000958,9913.ENSBTAP00000001585,9913.ENSBTAP00000001758,9913.ENSBTAP00000002084,9913.ENSBTAP00000002385,9913.ENSBTAP00000002629,9913.ENSBTAP00000003426,9913.ENSBTAP00000003445,9913.ENSBTAP00000003604,9913.ENSBTAP00000003821,9913.ENSBTAP00000004397,9913.ENSBTAP00000004810,9913.ENSBTAP00000004931,9913.ENSBTAP00000005430,9913.ENSBTAP00000005527,9913.ENSBTAP000…	ST8SIA1,TMPRSS9,SLAMF7,GHR,INSIG1,SLC2A6,IGSF5,SLC17A2,ISLR2,GABRP,EMR3,GABRA5,UCP2,LPAR3,ANO4,SYNDIG1L,SEMA5A,GLP2R,FRMD3,SLC6A1,IL1R2,GABRA3,PTGDR,BDKRB1,SLC7A8,FOLH1,IFI6,GPA33,DEGS2,IL12RB2,ITGB3,MUC13,LSMEM1,BOLA-DRA,PKD2L1,PIEZO2,SLC30A3,GABRR1,SCNN1B,LDLR,PAM,BOLA-DMB,UPK2,GDPD2,ITGA5,TLR10,CHRNA6,SDC2,CD96,TMEM26,LRRC66,MUC4,STAB1,CD74,TNFRSF18,AMN,C9,SCN3B,ATP10B,UGT2B10,TMEM71,GALNT8,CD…
UniProt Keywords	KW-1133	Transmembrane helix	127	4909	0.1	0.0303	9913.ENSBTAP00000000780,9913.ENSBTAP00000000958,9913.ENSBTAP00000001585,9913.ENSBTAP00000001758,9913.ENSBTAP00000002084,9913.ENSBTAP00000002385,9913.ENSBTAP00000002629,9913.ENSBTAP00000003426,9913.ENSBTAP00000003445,9913.ENSBTAP00000003604,9913.ENSBTAP00000003821,9913.ENSBTAP00000004397,9913.ENSBTAP00000004810,9913.ENSBTAP00000004931,9913.ENSBTAP00000005430,9913.ENSBTAP00000005527,9913.ENSBTAP000…	ST8SIA1,TMPRSS9,SLAMF7,GHR,INSIG1,SLC2A6,IGSF5,SLC17A2,ISLR2,GABRP,EMR3,GABRA5,UCP2,LPAR3,ANO4,SYNDIG1L,SEMA5A,GLP2R,FRMD3,SLC6A1,IL1R2,GABRA3,PTGDR,BDKRB1,SLC7A8,FOLH1,IFI6,GPA33,DEGS2,IL12RB2,ITGB3,MUC13,LSMEM1,BOLA-DRA,PKD2L1,PIEZO2,SLC30A3,GABRR1,SCNN1B,LDLR,PAM,BOLA-DMB,UPK2,GDPD2,ITGA5,TLR10,CHRNA6,SDC2,CD96,TMEM26,LRRC66,MUC4,STAB1,CD74,TNFRSF18,AMN,SCN3B,ATP10B,UGT2B10,TMEM71,GALNT8,CD36,…
UniProt Keywords	KW-0272	Extracellular matrix	8	103	0.58	0.0323	9913.ENSBTAP00000001766,9913.ENSBTAP00000002600,9913.ENSBTAP00000005916,9913.ENSBTAP00000013354,9913.ENSBTAP00000018592,9913.ENSBTAP00000020045,9913.ENSBTAP00000027556,9913.ENSBTAP00000028349	WNT5B,THBS1,COL4A2,APOE,WNT6,MMP13,MMP9,TFF3
UniProt Keywords	KW-0395	Inflammatory response	6	60	0.69	0.0356	9913.ENSBTAP00000005523,9913.ENSBTAP00000016774,9913.ENSBTAP00000018658,9913.ENSBTAP00000026215,9913.ENSBTAP00000027359,9913.ENSBTAP00000028430	RARRES2,S100A8,TLR10,CD163,PYCARD,CCL20
UniProt Keywords	KW-0813	Transport	38	1125	0.22	0.0356	9913.ENSBTAP00000000079,9913.ENSBTAP00000000566,9913.ENSBTAP00000002385,9913.ENSBTAP00000002914,9913.ENSBTAP00000003426,9913.ENSBTAP00000003604,9913.ENSBTAP00000004397,9913.ENSBTAP00000004810,9913.ENSBTAP00000005430,9913.ENSBTAP00000007019,9913.ENSBTAP00000007699,9913.ENSBTAP00000008798,9913.ENSBTAP00000013354,9913.ENSBTAP00000015117,9913.ENSBTAP00000015496,9913.ENSBTAP00000016301,9913.ENSBTAP000…	FABP4,RBP4,SLC2A6,APOA1,SLC17A2,GABRP,GABRA5,UCP2,ANO4,RAB3B,SLC6A1,GABRA3,APOE,SLC30A3,GABRR1,SCNN1B,LDLR,APOC3,CHRNA6,RBP2,SCN3B,FABP3,FABP2,CD36,KCNH3,APOA4,APOC2,TRPV6,STRA6,SLC6A12,BEST1,SLC40A1,SLC2A2,CNGA3,SCN8A,SLC2A9,FABP1,KCNJ12
InterPro	IPR013783	Immunoglobulin-like fold	38	710	0.42	0.00093	9913.ENSBTAP00000000973,9913.ENSBTAP00000001585,9913.ENSBTAP00000001758,9913.ENSBTAP00000002629,9913.ENSBTAP00000005697,9913.ENSBTAP00000006432,9913.ENSBTAP00000007913,9913.ENSBTAP00000008322,9913.ENSBTAP00000012054,9913.ENSBTAP00000012441,9913.ENSBTAP00000014072,9913.ENSBTAP00000015210,9913.ENSBTAP00000016520,9913.ENSBTAP00000019209,9913.ENSBTAP00000019385,9913.ENSBTAP00000019927,9913.ENSBTAP000…	WFIKKN2,SLAMF7,GHR,IGSF5,ROBO3,TGM3,ISLR,IL1R2,GPA33,IL12RB2,BOLA-DRA,SEMA7A,BOLA-DMB,CD96,MYLK,CILP2,TGM2,SCN3B,MYPN,NCR3,KIR3DL2,IGFBP7,IL21R,LA-DQB,PIGR,EPHB2,CD200,PKHD1,CLCA3,EPHA7,MYBPC3,FNDC4,BTNL2,IL1RAPL2,PDGFRB,HMCN1,ROS1,TREML2
InterPro	IPR000742	EGF-like domain	18	209	0.63	0.0025	9913.ENSBTAP00000002600,9913.ENSBTAP00000003821,9913.ENSBTAP00000011612,9913.ENSBTAP00000013702,9913.ENSBTAP00000016342,9913.ENSBTAP00000019591,9913.ENSBTAP00000019663,9913.ENSBTAP00000021495,9913.ENSBTAP00000027416,9913.ENSBTAP00000032645,9913.ENSBTAP00000039211,9913.ENSBTAP00000040380,9913.ENSBTAP00000042078,9913.ENSBTAP00000044864,9913.ENSBTAP00000047682,9913.ENSBTAP00000051721,9913.ENSBTAP000…	THBS1,EMR3,LAMA4,MUC13,LDLR,MUC4,STAB1,C9,SCUBE2,ADAM8,CUBN,EGFL7,THBS2,MMRN1,TENM1,ADAM20,TENM4,HMCN1
InterPro	IPR036179	Immunoglobulin-like domain superfamily	28	498	0.44	0.0059	9913.ENSBTAP00000000973,9913.ENSBTAP00000001585,9913.ENSBTAP00000002629,9913.ENSBTAP00000003445,9913.ENSBTAP00000005697,9913.ENSBTAP00000007913,9913.ENSBTAP00000008322,9913.ENSBTAP00000012054,9913.ENSBTAP00000014072,9913.ENSBTAP00000015210,9913.ENSBTAP00000016520,9913.ENSBTAP00000019209,9913.ENSBTAP00000019385,9913.ENSBTAP00000019927,9913.ENSBTAP00000022302,9913.ENSBTAP00000023273,9913.ENSBTAP000…	WFIKKN2,SLAMF7,IGSF5,ISLR2,ROBO3,ISLR,IL1R2,GPA33,BOLA-DRA,SEMA7A,BOLA-DMB,CD96,MYLK,CILP2,SCN3B,MYPN,NCR3,KIR3DL2,IGFBP7,LA-DQB,PIGR,CD200,MYBPC3,BTNL2,IL1RAPL2,PDGFRB,HMCN1,TREML2
InterPro	IPR002350	Kazal domain	8	42	0.97	0.0098	9913.ENSBTAP00000000973,9913.ENSBTAP00000004556,9913.ENSBTAP00000005348,9913.ENSBTAP00000018845,9913.ENSBTAP00000020673,9913.ENSBTAP00000025803,9913.ENSBTAP00000042903,9913.ENSBTAP00000045833	WFIKKN2,SPOCK1,SPARCL1,C6,SPINK1,IGFBP7,SPINK4,CFI
InterPro	IPR000884	Thrombospondin type-1 (TSP1) repeat	9	62	0.85	0.0148	9913.ENSBTAP00000002600,9913.ENSBTAP00000006610,9913.ENSBTAP00000018845,9913.ENSBTAP00000019927,9913.ENSBTAP00000021495,9913.ENSBTAP00000028224,9913.ENSBTAP00000042078,9913.ENSBTAP00000047583,9913.ENSBTAP00000053678	THBS1,SEMA5A,C6,CILP2,C9,ADAMTS14,THBS2,C7,HMCN1
InterPro	IPR004303	Protein-arginine deiminase	4	5	1.59	0.0148	9913.ENSBTAP00000004411,9913.ENSBTAP00000015977,9913.ENSBTAP00000015978,9913.ENSBTAP00000015991	PADI2,PADI1,PADI3,PADI4
InterPro	IPR007110	Immunoglobulin-like domain	26	488	0.42	0.0148	9913.ENSBTAP00000000973,9913.ENSBTAP00000001585,9913.ENSBTAP00000002629,9913.ENSBTAP00000003445,9913.ENSBTAP00000005697,9913.ENSBTAP00000007913,9913.ENSBTAP00000008322,9913.ENSBTAP00000012054,9913.ENSBTAP00000014072,9913.ENSBTAP00000015210,9913.ENSBTAP00000016520,9913.ENSBTAP00000019209,9913.ENSBTAP00000019385,9913.ENSBTAP00000019927,9913.ENSBTAP00000022302,9913.ENSBTAP00000023273,9913.ENSBTAP000…	WFIKKN2,SLAMF7,IGSF5,ISLR2,ROBO3,ISLR,IL1R2,GPA33,BOLA-DRA,SEMA7A,BOLA-DMB,CD96,MYLK,CILP2,SCN3B,MYPN,NCR3,KIR3DL2,IGFBP7,LA-DQB,PIGR,CD200,MYBPC3,BTNL2,PDGFRB,HMCN1
InterPro	IPR013530	Protein-arginine deiminase, C-terminal	4	5	1.59	0.0148	9913.ENSBTAP00000004411,9913.ENSBTAP00000015977,9913.ENSBTAP00000015978,9913.ENSBTAP00000015991	PADI2,PADI1,PADI3,PADI4
InterPro	IPR013732	Protein-arginine deiminase (PAD) N-terminal	4	5	1.59	0.0148	9913.ENSBTAP00000004411,9913.ENSBTAP00000015977,9913.ENSBTAP00000015978,9913.ENSBTAP00000015991	PADI2,PADI1,PADI3,PADI4
InterPro	IPR013733	Protein-arginine deiminase (PAD), central domain	4	5	1.59	0.0148	9913.ENSBTAP00000004411,9913.ENSBTAP00000015977,9913.ENSBTAP00000015978,9913.ENSBTAP00000015991	PADI2,PADI1,PADI3,PADI4
InterPro	IPR036383	Thrombospondin type-1 (TSP1) repeat superfamily	9	62	0.85	0.0148	9913.ENSBTAP00000002600,9913.ENSBTAP00000006610,9913.ENSBTAP00000018845,9913.ENSBTAP00000019927,9913.ENSBTAP00000021495,9913.ENSBTAP00000028224,9913.ENSBTAP00000042078,9913.ENSBTAP00000047583,9913.ENSBTAP00000053678	THBS1,SEMA5A,C6,CILP2,C9,ADAMTS14,THBS2,C7,HMCN1
InterPro	IPR036556	Protein-arginine deiminase, central domain superfamily	4	5	1.59	0.0148	9913.ENSBTAP00000004411,9913.ENSBTAP00000015977,9913.ENSBTAP00000015978,9913.ENSBTAP00000015991	PADI2,PADI1,PADI3,PADI4
InterPro	IPR038685	PAD, N-terminal domain superfamily	4	5	1.59	0.0148	9913.ENSBTAP00000004411,9913.ENSBTAP00000015977,9913.ENSBTAP00000015978,9913.ENSBTAP00000015991	PADI2,PADI1,PADI3,PADI4
InterPro	IPR000463	Cytosolic fatty-acid binding	5	15	1.21	0.0172	9913.ENSBTAP00000000079,9913.ENSBTAP00000020040,9913.ENSBTAP00000022375,9913.ENSBTAP00000022662,9913.ENSBTAP00000054269	FABP4,RBP2,FABP3,FABP2,FABP1
InterPro	IPR031259	Intracellular lipid binding protein	5	15	1.21	0.0172	9913.ENSBTAP00000000079,9913.ENSBTAP00000020040,9913.ENSBTAP00000022375,9913.ENSBTAP00000022662,9913.ENSBTAP00000054269	FABP4,RBP2,FABP3,FABP2,FABP1
InterPro	IPR036058	Kazal domain superfamily	7	40	0.93	0.0172	9913.ENSBTAP00000000973,9913.ENSBTAP00000004556,9913.ENSBTAP00000005348,9913.ENSBTAP00000020673,9913.ENSBTAP00000025803,9913.ENSBTAP00000042903,9913.ENSBTAP00000045833	WFIKKN2,SPOCK1,SPARCL1,SPINK1,IGFBP7,SPINK4,CFI
InterPro	IPR024731	EGF domain	4	9	1.34	0.0368	9913.ENSBTAP00000019663,9913.ENSBTAP00000027416,9913.ENSBTAP00000039211,9913.ENSBTAP00000042078	STAB1,SCUBE2,CUBN,THBS2
InterPro	IPR008972	Cupredoxin	5	20	1.09	0.0423	9913.ENSBTAP00000004411,9913.ENSBTAP00000015977,9913.ENSBTAP00000015978,9913.ENSBTAP00000015991,9913.ENSBTAP00000035226	PADI2,PADI1,PADI3,PADI4,EFNB2
SMART	SM00181	Epidermal growth factor-like domain.	17	188	0.65	0.00061	9913.ENSBTAP00000002600,9913.ENSBTAP00000009531,9913.ENSBTAP00000013702,9913.ENSBTAP00000016342,9913.ENSBTAP00000019591,9913.ENSBTAP00000019663,9913.ENSBTAP00000021495,9913.ENSBTAP00000027416,9913.ENSBTAP00000032645,9913.ENSBTAP00000039211,9913.ENSBTAP00000042078,9913.ENSBTAP00000044864,9913.ENSBTAP00000047682,9913.ENSBTAP00000051721,9913.ENSBTAP00000053199,9913.ENSBTAP00000055720,9913.ENSBTAP000…	THBS1,NID1,MUC13,LDLR,MUC4,STAB1,C9,SCUBE2,ADAM8,CUBN,THBS2,MMRN1,TENM1,ADAM20,TENM4,NTNG2,SNED1
SMART	SM00209	Thrombospondin type 1 repeats	9	61	0.86	0.0037	9913.ENSBTAP00000002600,9913.ENSBTAP00000006610,9913.ENSBTAP00000018845,9913.ENSBTAP00000019927,9913.ENSBTAP00000021495,9913.ENSBTAP00000028224,9913.ENSBTAP00000042078,9913.ENSBTAP00000047583,9913.ENSBTAP00000053678	THBS1,SEMA5A,C6,CILP2,C9,ADAMTS14,THBS2,C7,HMCN1
